# Supplementary material for: Towards triptycene functionalization and triptycene-linked porphyrin arrays
Source: Beilstein J Org Chem. 2020 Apr 17;16:763–77. doi: 10.3762/bjoc.16.70 (PMC7176921; doi:10.3762/bjoc.16.70)
Supplement: File 2 — Crystal structure determination of compound 5. [file Beilstein_J_Org_Chem-16-763-s002.cif]

data_kjf276
_audit_creation_date               2019-07-17
_audit_creation_method
;
Olex2 1.2
(compiled 2018.05.29 svn.r3508 for OlexSys, GUI svn.r5506)
;
_shelx_SHELXL_version_number       '2014/7'
_audit_contact_author_address      ?
_audit_contact_author_email        ?
_audit_contact_author_name         ''
_audit_contact_author_phone        ?
_publ_contact_author_id_orcid      ?
_publ_section_references
;
1.	Bruker (2013). SAINT v8.37A, Bruker AXS Inc., Madison, WI, USA. 
2.	Bruker (2016). APEX3 v2016.9-0, Bruker AXS Inc., Madison, WI, USA. 
3.	Bruker (2016/2). SADABS, Bruker AXS Inc., Madison, WI, USA. 
4.	Dolomanov, O.V., Bourhis, L.J., Gildea, R.J, Howard, J.A.K. and Puschmann, H. (2009), J. Appl. Cryst. 42, 339-341. 
5.	Sheldrick, G.M. (2008). Acta Cryst. A64, 112-122. 
6.	Sheldrick, G.M. (2015). Acta Cryst. A71, 3-8.
;
_chemical_name_common              ?
_chemical_name_systematic         
 9-[(Triisopropylsilyl)ethynyl]-10-[(trimethylsilyl)ethynyl]-triptycene
_chemical_formula_moiety           'C18 H21 Si'
_chemical_formula_sum              'C18 H21 Si'
_chemical_formula_weight           265.44
_chemical_melting_point            ?
loop_
  _atom_type_symbol
  _atom_type_description
  _atom_type_scat_dispersion_real
  _atom_type_scat_dispersion_imag
  _atom_type_scat_source
 'C' 'C' 0.0181 0.0091 'International Tables Vol C Tables 4.2.6.8 and 6.1.1.4'
 'H' 'H' 0.0000 0.0000 'International Tables Vol C Tables 4.2.6.8 and 6.1.1.4'
 'Si' 'Si' 0.2541 0.3302 'International Tables Vol C Tables 4.2.6.8 and 6.1.1.4'

_shelx_space_group_comment
;
The symmetry employed for this shelxl refinement is uniquely defined
by the following loop, which should always be used as a source of
symmetry information in preference to the above space-group names.
They are only intended as comments.
;
_space_group_crystal_system        'triclinic'
_space_group_IT_number             2
_space_group_name_H-M_alt          'P -1'
_space_group_name_Hall             '-P 1'
loop_
  _space_group_symop_operation_xyz
 'x, y, z'
 '-x, -y, -z'

_cell_length_a                     10.9626(4)
_cell_length_b                     11.8640(4)
_cell_length_c                     12.8821(5)
_cell_angle_alpha                  90.244(2)
_cell_angle_beta                   93.352(2)
_cell_angle_gamma                  98.157(2)
_cell_volume                       1655.53(10)
_cell_formula_units_Z              4
_cell_measurement_reflns_used      9987
_cell_measurement_temperature      100(2)
_cell_measurement_theta_max        66.81
_cell_measurement_theta_min        3.44
_shelx_estimated_absorpt_T_max     0.851
_shelx_estimated_absorpt_T_min     0.731
_exptl_absorpt_coefficient_mu      1.112
_exptl_absorpt_correction_T_max    0.7528
_exptl_absorpt_correction_T_min    0.5879
_exptl_absorpt_correction_type     multi-scan
_exptl_absorpt_process_details    
 'SADABS-2016/2 (Bruker,2016/2) was used for absorption correction. wR2(int) was 0.1167 before and 0.0887 after correction. The Ratio of minimum to maximum transmission is 0.7810. The \l/2 correction factor is Not present.'
_exptl_absorpt_special_details     ?
_exptl_crystal_colour              white
_exptl_crystal_colour_primary      white
_exptl_crystal_density_diffrn      1.065
_exptl_crystal_density_meas        ?
_exptl_crystal_density_method      'not measured'
_exptl_crystal_description         Needle
_exptl_crystal_F_000               572
_exptl_crystal_size_max            0.3
_exptl_crystal_size_mid            0.15
_exptl_crystal_size_min            0.15
_exptl_transmission_factor_max     ?
_exptl_transmission_factor_min     ?
_diffrn_reflns_av_R_equivalents    0.0696
_diffrn_reflns_av_unetI/netI       0.0442
_diffrn_reflns_Laue_measured_fraction_full  0.984
_diffrn_reflns_Laue_measured_fraction_max  0.984
_diffrn_reflns_limit_h_max         12
_diffrn_reflns_limit_h_min         -12
_diffrn_reflns_limit_k_max         14
_diffrn_reflns_limit_k_min         -14
_diffrn_reflns_limit_l_max         15
_diffrn_reflns_limit_l_min         -15
_diffrn_reflns_number              36162
_diffrn_reflns_point_group_measured_fraction_full  0.984
_diffrn_reflns_point_group_measured_fraction_max  0.984
_diffrn_reflns_theta_full          66.908
_diffrn_reflns_theta_max           66.907
_diffrn_reflns_theta_min           3.437
_diffrn_ambient_temperature        100(2)
_diffrn_detector                   'Bruker APEX2 area detector'
_diffrn_detector_area_resol_mean   7.9
_diffrn_detector_type              'CCD area detector'
_diffrn_measured_fraction_theta_full  0.984
_diffrn_measured_fraction_theta_max  0.984
_diffrn_measurement_device         'three-circle diffractometer'
_diffrn_measurement_device_type    'Bruker SMART APEX2 area detector'
_diffrn_measurement_method         '\w and \f scans'
_diffrn_radiation_monochromator    graphite
_diffrn_radiation_probe            x-ray
_diffrn_radiation_type             CuK\a
_diffrn_radiation_wavelength       1.54178
_diffrn_source                     'microfocus sealed X-ray tube'
_diffrn_source_type                'Incoatec I\ms'
_diffrn_special_details            ?
_diffrn_standards_number           0
_reflns_Friedel_coverage           0.000
_reflns_Friedel_fraction_full      .
_reflns_Friedel_fraction_max       .
_reflns_number_gt                  4397
_reflns_number_total               5788
_reflns_special_details
;
 Reflections were merged by SHELXL according to the crystal
 class for the calculation of statistics and refinement.
 
 _reflns_Friedel_fraction is defined as the number of unique
 Friedel pairs measured divided by the number that would be
 possible theoretically, ignoring centric projections and
 systematic absences.
;
_reflns_threshold_expression       'I > 2\s(I)'
_computing_cell_refinement         'SAINT v8.37A (Bruker, 2015)'
_computing_data_collection         'APEX 3 (Bruker, 2016) '
_computing_data_reduction          'SAINT v8.37A (Bruker, 2015)'
_computing_molecular_graphics      'Olex2 (Dolomanov et al., 2009)'
_computing_publication_material    'Olex2 (Dolomanov et al., 2009)'
_computing_structure_refinement    'XL (Sheldrick, 2008)'
_computing_structure_solution      'XT (Sheldrick, 2015)'
_refine_diff_density_max           0.941
_refine_diff_density_min           -0.446
_refine_diff_density_rms           0.065
_refine_ls_extinction_coef         .
_refine_ls_extinction_method       none
_refine_ls_goodness_of_fit_ref     1.058
_refine_ls_hydrogen_treatment      constr
_refine_ls_matrix_type             full
_refine_ls_number_parameters       403
_refine_ls_number_reflns           5788
_refine_ls_number_restraints       6
_refine_ls_R_factor_all            0.0972
_refine_ls_R_factor_gt             0.0808
_refine_ls_restrained_S_all        1.058
_refine_ls_shift/su_max            0.001
_refine_ls_shift/su_mean           0.000
_refine_ls_structure_factor_coef   Fsqd
_refine_ls_weighting_details      
 'w=1/[\s^2^(Fo^2^)+(0.1461P)^2^+1.0999P] where P=(Fo^2^+2Fc^2^)/3'
_refine_ls_weighting_scheme        calc
_refine_ls_wR_factor_gt            0.2360
_refine_ls_wR_factor_ref           0.2531
_refine_special_details           
 'The three methyl groups on the TMS moiety was modelled over two position in a 55:45% occupancy. Two of the isopropyl group carbon atoms C24 and C26 were two positions in a 50:50% occupancy.'
_olex2_refinement_description
;
1. Fixed Uiso
 At 1.2 times of:
  All C(H) groups, All C(H,H) groups
 At 1.5 times of:
  All C(H,H,H) groups
2. Uiso/Uaniso restraints and constraints
C9A \\sim C4A: within 2A with sigma of 0.001 and sigma for terminal atoms of
0.002
3. Others
 Sof(C30B)=Sof(H30D)=Sof(H30E)=Sof(H30F)=Sof(C31B)=Sof(H31D)=Sof(H31E)=
 Sof(H31F)=Sof(C32B)=Sof(H32D)=Sof(H32E)=Sof(H32F)=1-FVAR(1)
 Sof(C30)=Sof(H30A)=Sof(H30B)=Sof(H30C)=Sof(C31)=Sof(H31A)=Sof(H31B)=Sof(H31C)=
 Sof(C32)=Sof(H32A)=Sof(H32B)=Sof(H32C)=FVAR(1)
 Fixed Sof: H22A(0.5) H22(0.5) C24(0.5) H24A(0.5) H24B(0.5) H24C(0.5)
 C24B(0.5) H24D(0.5) H24E(0.5) H24F(0.5) H25A(0.5) H25(0.5) C26(0.5) H26A(0.5)
 H26B(0.5) H26C(0.5) C26B(0.5) H26D(0.5) H26E(0.5) H26F(0.5)
4.a Ternary CH refined with riding coordinates:
 C19(H19), C22(H22A), C22(H22), C25(H25A), C25(H25)
4.b Aromatic/amide H refined with riding coordinates:
 C1(H1), C2(H2), C3(H3), C4(H4), C5(H5), C6(H6), C7(H7), C8(H8), C13(H13),
 C14(H14), C15(H15), C16(H16)
4.c Idealised Me refined as rotating group:
 C20(H20A,H20B,H20C), C21(H21A,H21B,H21C), C23(H23A,H23B,H23C), C24(H24A,H24B,
 H24C), C24B(H24D,H24E,H24F), C26(H26A,H26B,H26C), C26B(H26D,H26E,H26F),
 C27(H27A,H27B,H27C), C30(H30A,H30B,H30C), C30B(H30D,H30E,H30F), C31(H31A,H31B,
 H31C), C31B(H31D,H31E,H31F), C32(H32A,H32B,H32C), C32B(H32D,H32E,H32F)
;
_atom_sites_solution_hydrogens     geom
_atom_sites_solution_primary       dual
_atom_sites_solution_secondary     ?
loop_
  _atom_site_label
  _atom_site_type_symbol
  _atom_site_fract_x
  _atom_site_fract_y
  _atom_site_fract_z
  _atom_site_U_iso_or_equiv
  _atom_site_adp_type
  _atom_site_occupancy
  _atom_site_site_symmetry_order
  _atom_site_calc_flag
  _atom_site_refinement_flags_posn
  _atom_site_refinement_flags_adp
  _atom_site_refinement_flags_occupancy
  _atom_site_disorder_assembly
  _atom_site_disorder_group
 C1 C 0.8445(3) 0.1869(3) 0.6248(3) 0.0553(8) Uani 1 1 d . . . . .
 H1 H 0.8888 0.1935 0.5634 0.066 Uiso 1 1 calc R . . . .
 Si2 Si 0.31720(10) 0.22711(10) 0.98774(9) 0.0697(4) Uani 1 1 d . . . . .
 C2 C 0.8955(4) 0.1440(3) 0.7148(3) 0.0628(10) Uani 1 1 d . . . . .
 H2 H 0.9754 0.1217 0.7153 0.075 Uiso 1 1 calc R . . . .
 Si1 Si 0.88794(9) 0.33467(8) 0.25303(8) 0.0577(3) Uani 1 1 d . . . . .
 C3 C 0.8310(4) 0.1336(3) 0.8025(3) 0.0659(11) Uani 1 1 d . . . . .
 H3 H 0.8665 0.1033 0.8634 0.079 Uiso 1 1 calc R . . . .
 C4 C 0.7125(4) 0.1671(3) 0.8046(3) 0.0591(9) Uani 1 1 d . . . . .
 H4 H 0.6681 0.1600 0.8659 0.071 Uiso 1 1 calc R . . . .
 C4A C 0.6631(3) 0.2106(2) 0.7146(3) 0.0506(6) Uani 1 1 d . U . . .
 C5 C 0.5348(3) 0.4731(3) 0.7100(3) 0.0498(8) Uani 1 1 d . . . . .
 H5 H 0.4896 0.4670 0.7710 0.060 Uiso 1 1 calc R . . . .
 C6 C 0.5697(3) 0.5790(2) 0.6659(3) 0.0519(8) Uani 1 1 d . . . . .
 H6 H 0.5488 0.6457 0.6973 0.062 Uiso 1 1 calc R . . . .
 C7 C 0.6346(3) 0.5877(2) 0.5767(3) 0.0473(7) Uani 1 1 d . . . . .
 H7 H 0.6575 0.6603 0.5471 0.057 Uiso 1 1 calc R . . . .
 C8 C 0.6668(3) 0.4906(2) 0.5298(3) 0.0455(7) Uani 1 1 d . . . . .
 H8 H 0.7116 0.4965 0.4687 0.055 Uiso 1 1 calc R . . . .
 C8A C 0.6321(3) 0.3855(2) 0.5739(2) 0.0438(7) Uani 1 1 d . . . . .
 C9 C 0.6607(3) 0.2701(2) 0.5326(3) 0.0457(7) Uani 1 1 d . . . . .
 C9A C 0.7288(3) 0.2200(2) 0.6254(3) 0.0498(6) Uani 1 1 d . U . . .
 C10 C 0.5360(3) 0.2534(2) 0.7021(3) 0.0481(7) Uani 1 1 d . . . . .
 C10A C 0.5669(3) 0.3769(2) 0.6637(2) 0.0461(7) Uani 1 1 d . . . . .
 C11 C 0.4682(3) 0.1866(2) 0.6080(3) 0.0462(7) Uani 1 1 d . . . . .
 C12 C 0.5338(3) 0.1947(2) 0.5191(3) 0.0443(7) Uani 1 1 d . . . . .
 C13 C 0.4856(3) 0.1388(2) 0.4276(3) 0.0464(7) Uani 1 1 d . . . . .
 H13 H 0.5314 0.1434 0.3671 0.056 Uiso 1 1 calc R . . . .
 C14 C 0.3674(3) 0.0751(2) 0.4271(3) 0.0499(8) Uani 1 1 d . . . . .
 H14 H 0.3325 0.0364 0.3653 0.060 Uiso 1 1 calc R . . . .
 C15 C 0.3016(3) 0.0681(3) 0.5152(3) 0.0524(8) Uani 1 1 d . . . . .
 H15 H 0.2214 0.0253 0.5134 0.063 Uiso 1 1 calc R . . . .
 C16 C 0.3515(3) 0.1235(2) 0.6073(3) 0.0504(8) Uani 1 1 d . . . . .
 H16 H 0.3064 0.1179 0.6683 0.061 Uiso 1 1 calc R . . . .
 C17 C 0.7299(3) 0.2813(2) 0.4396(3) 0.0487(8) Uani 1 1 d . . . . .
 C18 C 0.7897(3) 0.2949(3) 0.3633(3) 0.0545(8) Uani 1 1 d . . . . .
 C19 C 0.9940(4) 0.2263(4) 0.2375(4) 0.0884(14) Uani 1 1 d . . . . .
 H19 H 1.0537 0.2559 0.1849 0.106 Uiso 1 1 calc R . . . .
 C20 C 0.9271(6) 0.1132(5) 0.1972(6) 0.121(2) Uani 1 1 d . . . . .
 H20A H 0.8671 0.0821 0.2468 0.182 Uiso 1 1 calc GR . . . .
 H20B H 0.9868 0.0603 0.1886 0.182 Uiso 1 1 calc GR . . . .
 H20C H 0.8840 0.1240 0.1299 0.182 Uiso 1 1 calc GR . . . .
 C21 C 1.0678(5) 0.2111(7) 0.3376(6) 0.135(3) Uani 1 1 d . . . . .
 H21A H 1.0204 0.1547 0.3804 0.203 Uiso 1 1 calc GR . . . .
 H21B H 1.0853 0.2840 0.3755 0.203 Uiso 1 1 calc GR . . . .
 H21C H 1.1456 0.1849 0.3220 0.203 Uiso 1 1 calc GR . . . .
 C22 C 0.9728(5) 0.4805(4) 0.2868(3) 0.0830(14) Uani 1 1 d . . . . .
 H22A H 0.9161 0.5362 0.2647 0.100 Uiso 0.5 1 calc R . P A 2
 H22 H 0.9997 0.4798 0.3622 0.100 Uiso 0.5 1 calc R . P B 1
 C23 C 1.0895(5) 0.5102(4) 0.2275(4) 0.0874(14) Uani 1 1 d . . . . .
 H23A H 1.1489 0.4588 0.2483 0.131 Uiso 1 1 calc GR . . . .
 H23B H 1.1260 0.5890 0.2436 0.131 Uiso 1 1 calc GR . . . .
 H23C H 1.0684 0.5017 0.1526 0.131 Uiso 1 1 calc GR . . . .
 C24 C 0.8672(9) 0.5762(7) 0.2735(8) 0.080(2) Uani 0.5 1 d . . P C 1
 H24A H 0.8992 0.6462 0.3127 0.120 Uiso 0.5 1 calc GR . P C 1
 H24B H 0.7887 0.5424 0.3004 0.120 Uiso 0.5 1 calc GR . P C 1
 H24C H 0.8542 0.5941 0.1998 0.120 Uiso 0.5 1 calc GR . P C 1
 C24B C 1.0054(9) 0.5017(8) 0.3959(7) 0.088(3) Uani 0.5 1 d . . P C 2
 H24D H 1.0637 0.4508 0.4203 0.131 Uiso 0.5 1 calc GR . P C 2
 H24E H 0.9309 0.4877 0.4351 0.131 Uiso 0.5 1 calc GR . P C 2
 H24F H 1.0437 0.5810 0.4064 0.131 Uiso 0.5 1 calc GR . P C 2
 C25 C 0.7815(4) 0.3389(4) 0.1319(3) 0.0684(10) Uani 1 1 d . . . . .
 H25A H 0.7373 0.2595 0.1218 0.082 Uiso 0.5 1 calc R . P D 2
 H25 H 0.7400 0.4074 0.1429 0.082 Uiso 0.5 1 calc R . P E 1
 C26 C 0.6747(8) 0.2394(12) 0.1234(8) 0.106(4) Uani 0.5 1 d . . P F 1
 H26A H 0.6294 0.2414 0.0557 0.159 Uiso 0.5 1 calc GR . P F 1
 H26B H 0.6187 0.2464 0.1789 0.159 Uiso 0.5 1 calc GR . P F 1
 H26C H 0.7079 0.1672 0.1302 0.159 Uiso 0.5 1 calc GR . P F 1
 C26B C 0.6840(9) 0.4107(10) 0.1505(8) 0.090(3) Uani 0.5 1 d . . P F 2
 H26D H 0.6411 0.3839 0.2124 0.135 Uiso 0.5 1 calc GR . P F 2
 H26E H 0.6247 0.4053 0.0901 0.135 Uiso 0.5 1 calc GR . P F 2
 H26F H 0.7218 0.4901 0.1613 0.135 Uiso 0.5 1 calc GR . P F 2
 C27 C 0.8498(5) 0.3651(5) 0.0340(4) 0.0873(14) Uani 1 1 d . . . . .
 H27A H 0.9053 0.3085 0.0243 0.131 Uiso 1 1 calc GR . . . .
 H27B H 0.8980 0.4412 0.0403 0.131 Uiso 1 1 calc GR . . . .
 H27C H 0.7902 0.3625 -0.0260 0.131 Uiso 1 1 calc GR . . . .
 C28 C 0.4677(3) 0.2441(3) 0.7955(3) 0.0522(8) Uani 1 1 d . . . . .
 C29 C 0.4093(4) 0.2369(3) 0.8727(3) 0.0595(9) Uani 1 1 d . . . . .
 C30 C 0.1505(11) 0.211(2) 0.9259(13) 0.095(5) Uani 0.455(17) 1 d . . P G 1
 H30A H 0.0922 0.1847 0.9786 0.142 Uiso 0.455(17) 1 calc GR . P G 1
 H30B H 0.1417 0.1547 0.8688 0.142 Uiso 0.455(17) 1 calc GR . P G 1
 H30C H 0.1331 0.2842 0.8990 0.142 Uiso 0.455(17) 1 calc GR . P G 1
 C30B C 0.1620(15) 0.1538(16) 0.9665(13) 0.112(5) Uani 0.545(17) 1 d . . P G 2
 H30D H 0.1163 0.1948 0.9150 0.168 Uiso 0.545(17) 1 calc GR . P G 2
 H30E H 0.1206 0.1504 1.0321 0.168 Uiso 0.545(17) 1 calc GR . P G 2
 H30F H 0.1645 0.0763 0.9410 0.168 Uiso 0.545(17) 1 calc GR . P G 2
 C31 C 0.3449(13) 0.0938(10) 1.0509(10) 0.084(4) Uani 0.455(17) 1 d . . P G 1
 H31A H 0.4335 0.0960 1.0680 0.126 Uiso 0.455(17) 1 calc GR . P G 1
 H31B H 0.3157 0.0294 1.0036 0.126 Uiso 0.455(17) 1 calc GR . P G 1
 H31C H 0.3004 0.0848 1.1148 0.126 Uiso 0.455(17) 1 calc GR . P G 1
 C31B C 0.4020(12) 0.1532(12) 1.0993(9) 0.103(4) Uani 0.545(17) 1 d . . P G 2
 H31D H 0.4178 0.0785 1.0751 0.155 Uiso 0.545(17) 1 calc GR . P G 2
 H31E H 0.3504 0.1436 1.1591 0.155 Uiso 0.545(17) 1 calc GR . P G 2
 H31F H 0.4806 0.2004 1.1199 0.155 Uiso 0.545(17) 1 calc GR . P G 2
 C32 C 0.359(2) 0.3506(16) 1.0593(15) 0.085(4) Uani 0.455(17) 1 d . . P G 1
 H32A H 0.3461 0.4161 1.0161 0.128 Uiso 0.455(17) 1 calc GR . P G 1
 H32B H 0.4466 0.3568 1.0828 0.128 Uiso 0.455(17) 1 calc GR . P G 1
 H32C H 0.3089 0.3492 1.1198 0.128 Uiso 0.455(17) 1 calc GR . P G 1
 C32B C 0.3137(15) 0.3801(15) 1.0446(12) 0.086(4) Uani 0.545(17) 1 d . . P G 2
 H32D H 0.2474 0.4143 1.0079 0.128 Uiso 0.545(17) 1 calc GR . P G 2
 H32E H 0.3931 0.4275 1.0354 0.128 Uiso 0.545(17) 1 calc GR . P G 2
 H32F H 0.2989 0.3751 1.1188 0.128 Uiso 0.545(17) 1 calc GR . P G 2

loop_
  _atom_site_aniso_label
  _atom_site_aniso_U_11
  _atom_site_aniso_U_22
  _atom_site_aniso_U_33
  _atom_site_aniso_U_23
  _atom_site_aniso_U_13
  _atom_site_aniso_U_12
 C1 0.0497(19) 0.0357(15) 0.077(2) 0.0020(14) -0.0093(16) -0.0016(13)
 Si2 0.0596(7) 0.0725(7) 0.0734(7) 0.0124(5) 0.0058(5) -0.0033(5)
 C2 0.052(2) 0.0458(18) 0.087(3) 0.0052(17) -0.0117(19) 0.0011(14)
 Si1 0.0543(6) 0.0477(5) 0.0672(6) -0.0071(4) 0.0063(4) -0.0067(4)
 C3 0.068(2) 0.0441(18) 0.080(3) 0.0127(17) -0.025(2) 0.0019(16)
 C4 0.066(2) 0.0398(16) 0.067(2) 0.0067(15) -0.0131(17) -0.0027(14)
 C4A 0.0530(15) 0.0282(11) 0.0665(15) 0.0028(10) -0.0122(11) -0.0022(10)
 C5 0.0551(19) 0.0379(15) 0.0538(18) -0.0012(13) -0.0047(14) 0.0010(13)
 C6 0.058(2) 0.0307(14) 0.065(2) -0.0037(13) -0.0073(16) 0.0043(13)
 C7 0.0463(17) 0.0286(14) 0.064(2) 0.0024(12) -0.0068(14) -0.0010(11)
 C8 0.0399(16) 0.0325(14) 0.0611(19) 0.0016(12) -0.0050(13) -0.0020(11)
 C8A 0.0420(16) 0.0284(13) 0.0581(18) -0.0012(12) -0.0082(13) -0.0002(11)
 C9 0.0439(17) 0.0280(13) 0.0629(19) 0.0017(12) -0.0063(14) 0.0011(11)
 C9A 0.0519(15) 0.0276(11) 0.0661(15) 0.0024(10) -0.0112(11) -0.0018(10)
 C10 0.0503(18) 0.0334(15) 0.0574(19) 0.0032(13) -0.0046(14) -0.0021(12)
 C10A 0.0482(17) 0.0306(14) 0.0556(18) 0.0023(12) -0.0100(14) -0.0026(12)
 C11 0.0503(18) 0.0265(13) 0.0594(19) 0.0011(12) -0.0050(14) 0.0003(11)
 C12 0.0429(17) 0.0261(13) 0.0618(19) 0.0029(12) -0.0050(14) 0.0011(11)
 C13 0.0495(17) 0.0263(13) 0.0619(19) -0.0018(12) -0.0044(14) 0.0035(11)
 C14 0.0512(18) 0.0279(14) 0.068(2) -0.0040(13) -0.0103(15) 0.0022(12)
 C15 0.0450(18) 0.0337(15) 0.075(2) 0.0013(14) -0.0039(15) -0.0041(12)
 C16 0.0485(18) 0.0341(15) 0.066(2) 0.0046(13) 0.0006(15) -0.0038(12)
 C17 0.0497(18) 0.0306(14) 0.063(2) -0.0004(13) -0.0029(15) -0.0014(12)
 C18 0.053(2) 0.0375(16) 0.070(2) -0.0033(14) -0.0024(17) -0.0018(13)
 C19 0.065(3) 0.084(3) 0.117(4) 0.023(3) 0.007(3) 0.014(2)
 C20 0.124(5) 0.068(3) 0.181(6) 0.005(3) 0.018(5) 0.041(3)
 C21 0.073(4) 0.178(7) 0.152(6) 0.067(5) -0.017(4) 0.021(4)
 C22 0.101(3) 0.067(3) 0.069(3) -0.006(2) 0.011(2) -0.030(2)
 C23 0.090(3) 0.084(3) 0.074(3) 0.002(2) 0.004(2) -0.037(2)
 C24 0.093(6) 0.050(4) 0.096(6) -0.006(4) 0.022(5) -0.001(4)
 C24B 0.077(6) 0.086(6) 0.089(6) -0.033(5) 0.035(5) -0.036(5)
 C25 0.070(3) 0.068(2) 0.069(2) -0.0020(18) 0.0120(19) 0.0109(19)
 C26 0.049(5) 0.187(12) 0.074(6) -0.004(7) -0.007(4) -0.007(6)
 C26B 0.073(6) 0.111(8) 0.089(6) 0.024(6) 0.016(5) 0.023(5)
 C27 0.080(3) 0.110(4) 0.069(3) -0.010(2) 0.006(2) -0.001(3)
 C28 0.057(2) 0.0387(16) 0.057(2) 0.0054(14) -0.0064(16) -0.0010(13)
 C29 0.063(2) 0.0447(18) 0.067(2) 0.0059(16) -0.0099(18) -0.0004(15)
 C30 0.045(6) 0.159(16) 0.078(9) -0.035(9) -0.004(6) 0.012(7)
 C30B 0.106(10) 0.131(13) 0.088(9) -0.010(8) -0.003(7) -0.013(8)
 C31 0.102(9) 0.070(7) 0.072(7) 0.018(5) 0.007(6) -0.015(6)
 C31B 0.122(9) 0.109(9) 0.071(6) 0.024(6) 0.001(6) -0.004(7)
 C32 0.115(15) 0.079(9) 0.067(8) -0.003(6) 0.007(9) 0.029(8)
 C32B 0.092(10) 0.100(11) 0.065(7) -0.012(7) -0.002(6) 0.016(6)

_geom_special_details
;
 All esds (except the esd in the dihedral angle between two l.s. planes)
 are estimated using the full covariance matrix.  The cell esds are taken
 into account individually in the estimation of esds in distances, angles
 and torsion angles; correlations between esds in cell parameters are only
 used when they are defined by crystal symmetry.  An approximate (isotropic)
 treatment of cell esds is used for estimating esds involving l.s. planes.
;
loop_
  _geom_bond_atom_site_label_1
  _geom_bond_atom_site_label_2
  _geom_bond_distance
  _geom_bond_site_symmetry_2
  _geom_bond_publ_flag
 C1 H1 0.9500 . ?
 C1 C2 1.387(5) . ?
 C1 C9A 1.381(5) . ?
 Si2 C29 1.837(4) . ?
 Si2 C30 1.934(12) . ?
 Si2 C30B 1.803(15) . ?
 Si2 C31 1.837(10) . ?
 Si2 C31B 1.945(10) . ?
 Si2 C32 1.719(19) . ?
 Si2 C32B 1.961(17) . ?
 C2 H2 0.9500 . ?
 C2 C3 1.364(6) . ?
 Si1 C18 1.855(4) . ?
 Si1 C19 1.869(5) . ?
 Si1 C22 1.881(4) . ?
 Si1 C25 1.898(4) . ?
 C3 H3 0.9500 . ?
 C3 C4 1.413(6) . ?
 C4 H4 0.9500 . ?
 C4 C4A 1.383(5) . ?
 C4A C9A 1.389(5) . ?
 C4A C10 1.549(5) . ?
 C5 H5 0.9500 . ?
 C5 C6 1.394(4) . ?
 C5 C10A 1.383(5) . ?
 C6 H6 0.9500 . ?
 C6 C7 1.383(5) . ?
 C7 H7 0.9500 . ?
 C7 C8 1.397(4) . ?
 C8 H8 0.9500 . ?
 C8 C8A 1.385(4) . ?
 C8A C9 1.546(4) . ?
 C8A C10A 1.391(5) . ?
 C9 C9A 1.538(4) . ?
 C9 C12 1.544(4) . ?
 C9 C17 1.452(5) . ?
 C10 C10A 1.546(4) . ?
 C10 C11 1.539(4) . ?
 C10 C28 1.451(5) . ?
 C11 C12 1.384(5) . ?
 C11 C16 1.388(4) . ?
 C12 C13 1.388(4) . ?
 C13 H13 0.9500 . ?
 C13 C14 1.404(4) . ?
 C14 H14 0.9500 . ?
 C14 C15 1.377(5) . ?
 C15 H15 0.9500 . ?
 C15 C16 1.397(5) . ?
 C16 H16 0.9500 . ?
 C17 C18 1.212(5) . ?
 C19 H19 1.0000 . ?
 C19 C20 1.509(8) . ?
 C19 C21 1.507(8) . ?
 C20 H20A 0.9800 . ?
 C20 H20B 0.9800 . ?
 C20 H20C 0.9800 . ?
 C21 H21A 0.9800 . ?
 C21 H21B 0.9800 . ?
 C21 H21C 0.9800 . ?
 C22 H22A 1.0000 . ?
 C22 H22 1.0000 . ?
 C22 C23 1.527(6) . ?
 C22 C24 1.735(11) . ?
 C22 C24B 1.442(10) . ?
 C23 H23A 0.9800 . ?
 C23 H23B 0.9800 . ?
 C23 H23C 0.9800 . ?
 C24 H24A 0.9800 . ?
 C24 H24B 0.9800 . ?
 C24 H24C 0.9800 . ?
 C24B H24D 0.9800 . ?
 C24B H24E 0.9800 . ?
 C24B H24F 0.9800 . ?
 C25 H25A 1.0000 . ?
 C25 H25 1.0000 . ?
 C25 C26 1.539(11) . ?
 C25 C26B 1.488(10) . ?
 C25 C27 1.515(6) . ?
 C26 H26A 0.9800 . ?
 C26 H26B 0.9800 . ?
 C26 H26C 0.9800 . ?
 C26B H26D 0.9800 . ?
 C26B H26E 0.9800 . ?
 C26B H26F 0.9800 . ?
 C27 H27A 0.9800 . ?
 C27 H27B 0.9800 . ?
 C27 H27C 0.9800 . ?
 C28 C29 1.211(5) . ?
 C30 H30A 0.9800 . ?
 C30 H30B 0.9800 . ?
 C30 H30C 0.9800 . ?
 C30B H30D 0.9800 . ?
 C30B H30E 0.9800 . ?
 C30B H30F 0.9800 . ?
 C31 H31A 0.9800 . ?
 C31 H31B 0.9800 . ?
 C31 H31C 0.9800 . ?
 C31B H31D 0.9800 . ?
 C31B H31E 0.9800 . ?
 C31B H31F 0.9800 . ?
 C32 H32A 0.9800 . ?
 C32 H32B 0.9800 . ?
 C32 H32C 0.9800 . ?
 C32B H32D 0.9800 . ?
 C32B H32E 0.9800 . ?
 C32B H32F 0.9800 . ?

loop_
  _geom_angle_atom_site_label_1
  _geom_angle_atom_site_label_2
  _geom_angle_atom_site_label_3
  _geom_angle
  _geom_angle_site_symmetry_1
  _geom_angle_site_symmetry_3
  _geom_angle_publ_flag
 C2 C1 H1 120.3 . . ?
 C9A C1 H1 120.3 . . ?
 C9A C1 C2 119.3(4) . . ?
 C29 Si2 C30 102.1(5) . . ?
 C29 Si2 C31 105.4(4) . . ?
 C29 Si2 C31B 109.5(4) . . ?
 C29 Si2 C32B 109.6(6) . . ?
 C30B Si2 C29 115.0(5) . . ?
 C30B Si2 C31B 109.1(6) . . ?
 C30B Si2 C32B 109.9(7) . . ?
 C31 Si2 C30 109.7(7) . . ?
 C31B Si2 C32B 103.1(6) . . ?
 C32 Si2 C29 107.6(8) . . ?
 C32 Si2 C30 113.9(8) . . ?
 C32 Si2 C31 116.8(7) . . ?
 C1 C2 H2 119.9 . . ?
 C3 C2 C1 120.2(4) . . ?
 C3 C2 H2 119.9 . . ?
 C18 Si1 C19 109.4(2) . . ?
 C18 Si1 C22 105.52(17) . . ?
 C18 Si1 C25 107.50(17) . . ?
 C19 Si1 C22 112.8(2) . . ?
 C19 Si1 C25 110.6(2) . . ?
 C22 Si1 C25 110.9(2) . . ?
 C2 C3 H3 119.4 . . ?
 C2 C3 C4 121.3(3) . . ?
 C4 C3 H3 119.4 . . ?
 C3 C4 H4 121.0 . . ?
 C4A C4 C3 118.0(4) . . ?
 C4A C4 H4 121.0 . . ?
 C4 C4A C9A 120.4(3) . . ?
 C4 C4A C10 125.6(3) . . ?
 C9A C4A C10 114.0(3) . . ?
 C6 C5 H5 120.5 . . ?
 C10A C5 H5 120.5 . . ?
 C10A C5 C6 119.0(3) . . ?
 C5 C6 H6 119.7 . . ?
 C7 C6 C5 120.5(3) . . ?
 C7 C6 H6 119.7 . . ?
 C6 C7 H7 119.8 . . ?
 C6 C7 C8 120.4(3) . . ?
 C8 C7 H7 119.8 . . ?
 C7 C8 H8 120.6 . . ?
 C8A C8 C7 118.9(3) . . ?
 C8A C8 H8 120.6 . . ?
 C8 C8A C9 125.6(3) . . ?
 C8 C8A C10A 120.6(3) . . ?
 C10A C8A C9 113.9(2) . . ?
 C9A C9 C8A 104.3(2) . . ?
 C9A C9 C12 105.4(2) . . ?
 C12 C9 C8A 104.8(2) . . ?
 C17 C9 C8A 112.9(2) . . ?
 C17 C9 C9A 113.7(3) . . ?
 C17 C9 C12 114.7(3) . . ?
 C1 C9A C4A 120.8(3) . . ?
 C1 C9A C9 125.5(3) . . ?
 C4A C9A C9 113.7(3) . . ?
 C10A C10 C4A 104.1(2) . . ?
 C11 C10 C4A 105.1(3) . . ?
 C11 C10 C10A 104.9(2) . . ?
 C28 C10 C4A 113.9(3) . . ?
 C28 C10 C10A 113.7(3) . . ?
 C28 C10 C11 114.0(3) . . ?
 C5 C10A C8A 120.6(3) . . ?
 C5 C10A C10 125.8(3) . . ?
 C8A C10A C10 113.6(3) . . ?
 C12 C11 C10 114.0(3) . . ?
 C12 C11 C16 120.6(3) . . ?
 C16 C11 C10 125.4(3) . . ?
 C11 C12 C9 113.9(3) . . ?
 C11 C12 C13 121.1(3) . . ?
 C13 C12 C9 125.0(3) . . ?
 C12 C13 H13 120.9 . . ?
 C12 C13 C14 118.2(3) . . ?
 C14 C13 H13 120.9 . . ?
 C13 C14 H14 119.6 . . ?
 C15 C14 C13 120.7(3) . . ?
 C15 C14 H14 119.6 . . ?
 C14 C15 H15 119.7 . . ?
 C14 C15 C16 120.7(3) . . ?
 C16 C15 H15 119.7 . . ?
 C11 C16 C15 118.7(3) . . ?
 C11 C16 H16 120.6 . . ?
 C15 C16 H16 120.6 . . ?
 C18 C17 C9 177.4(3) . . ?
 C17 C18 Si1 172.6(3) . . ?
 Si1 C19 H19 107.4 . . ?
 C20 C19 Si1 112.7(4) . . ?
 C20 C19 H19 107.4 . . ?
 C21 C19 Si1 111.3(5) . . ?
 C21 C19 H19 107.4 . . ?
 C21 C19 C20 110.6(5) . . ?
 C19 C20 H20A 109.5 . . ?
 C19 C20 H20B 109.5 . . ?
 C19 C20 H20C 109.5 . . ?
 H20A C20 H20B 109.5 . . ?
 H20A C20 H20C 109.5 . . ?
 H20B C20 H20C 109.5 . . ?
 C19 C21 H21A 109.5 . . ?
 C19 C21 H21B 109.5 . . ?
 C19 C21 H21C 109.5 . . ?
 H21A C21 H21B 109.5 . . ?
 H21A C21 H21C 109.5 . . ?
 H21B C21 H21C 109.5 . . ?
 Si1 C22 H22A 106.7 . . ?
 Si1 C22 H22 106.8 . . ?
 C23 C22 Si1 113.0(3) . . ?
 C23 C22 H22A 106.7 . . ?
 C23 C22 H22 106.8 . . ?
 C23 C22 C24 115.3(5) . . ?
 C24 C22 Si1 107.6(4) . . ?
 C24 C22 H22 106.8 . . ?
 C24B C22 Si1 115.4(4) . . ?
 C24B C22 H22A 106.7 . . ?
 C24B C22 C23 108.0(5) . . ?
 C22 C23 H23A 109.5 . . ?
 C22 C23 H23B 109.5 . . ?
 C22 C23 H23C 109.5 . . ?
 H23A C23 H23B 109.5 . . ?
 H23A C23 H23C 109.5 . . ?
 H23B C23 H23C 109.5 . . ?
 C22 C24 H24A 109.5 . . ?
 C22 C24 H24B 109.5 . . ?
 C22 C24 H24C 109.5 . . ?
 H24A C24 H24B 109.5 . . ?
 H24A C24 H24C 109.5 . . ?
 H24B C24 H24C 109.5 . . ?
 C22 C24B H24D 109.5 . . ?
 C22 C24B H24E 109.5 . . ?
 C22 C24B H24F 109.5 . . ?
 H24D C24B H24E 109.5 . . ?
 H24D C24B H24F 109.5 . . ?
 H24E C24B H24F 109.5 . . ?
 Si1 C25 H25A 105.5 . . ?
 Si1 C25 H25 104.1 . . ?
 C26 C25 Si1 113.6(5) . . ?
 C26 C25 H25 104.1 . . ?
 C26B C25 Si1 110.5(5) . . ?
 C26B C25 H25A 105.5 . . ?
 C26B C25 C27 115.4(5) . . ?
 C27 C25 Si1 113.4(3) . . ?
 C27 C25 H25A 105.5 . . ?
 C27 C25 H25 104.1 . . ?
 C27 C25 C26 115.9(5) . . ?
 C25 C26 H26A 109.5 . . ?
 C25 C26 H26B 109.5 . . ?
 C25 C26 H26C 109.5 . . ?
 H26A C26 H26B 109.5 . . ?
 H26A C26 H26C 109.5 . . ?
 H26B C26 H26C 109.5 . . ?
 C25 C26B H26D 109.5 . . ?
 C25 C26B H26E 109.5 . . ?
 C25 C26B H26F 109.5 . . ?
 H26D C26B H26E 109.5 . . ?
 H26D C26B H26F 109.5 . . ?
 H26E C26B H26F 109.5 . . ?
 C25 C27 H27A 109.5 . . ?
 C25 C27 H27B 109.5 . . ?
 C25 C27 H27C 109.5 . . ?
 H27A C27 H27B 109.5 . . ?
 H27A C27 H27C 109.5 . . ?
 H27B C27 H27C 109.5 . . ?
 C29 C28 C10 179.0(4) . . ?
 C28 C29 Si2 178.5(3) . . ?
 Si2 C30 H30A 109.5 . . ?
 Si2 C30 H30B 109.5 . . ?
 Si2 C30 H30C 109.5 . . ?
 H30A C30 H30B 109.5 . . ?
 H30A C30 H30C 109.5 . . ?
 H30B C30 H30C 109.5 . . ?
 Si2 C30B H30D 109.5 . . ?
 Si2 C30B H30E 109.5 . . ?
 Si2 C30B H30F 109.5 . . ?
 H30D C30B H30E 109.5 . . ?
 H30D C30B H30F 109.5 . . ?
 H30E C30B H30F 109.5 . . ?
 Si2 C31 H31A 109.5 . . ?
 Si2 C31 H31B 109.5 . . ?
 Si2 C31 H31C 109.5 . . ?
 H31A C31 H31B 109.5 . . ?
 H31A C31 H31C 109.5 . . ?
 H31B C31 H31C 109.5 . . ?
 Si2 C31B H31D 109.5 . . ?
 Si2 C31B H31E 109.5 . . ?
 Si2 C31B H31F 109.5 . . ?
 H31D C31B H31E 109.5 . . ?
 H31D C31B H31F 109.5 . . ?
 H31E C31B H31F 109.5 . . ?
 Si2 C32 H32A 109.5 . . ?
 Si2 C32 H32B 109.5 . . ?
 Si2 C32 H32C 109.5 . . ?
 H32A C32 H32B 109.5 . . ?
 H32A C32 H32C 109.5 . . ?
 H32B C32 H32C 109.5 . . ?
 Si2 C32B H32D 109.5 . . ?
 Si2 C32B H32E 109.5 . . ?
 Si2 C32B H32F 109.5 . . ?
 H32D C32B H32E 109.5 . . ?
 H32D C32B H32F 109.5 . . ?
 H32E C32B H32F 109.5 . . ?

loop_
  _geom_torsion_atom_site_label_1
  _geom_torsion_atom_site_label_2
  _geom_torsion_atom_site_label_3
  _geom_torsion_atom_site_label_4
  _geom_torsion
  _geom_torsion_site_symmetry_1
  _geom_torsion_site_symmetry_2
  _geom_torsion_site_symmetry_3
  _geom_torsion_site_symmetry_4
  _geom_torsion_publ_flag
 C1 C2 C3 C4 -0.7(5) . . . . ?
 C2 C1 C9A C4A -0.2(5) . . . . ?
 C2 C1 C9A C9 179.4(3) . . . . ?
 C2 C3 C4 C4A 0.2(5) . . . . ?
 C3 C4 C4A C9A 0.3(5) . . . . ?
 C3 C4 C4A C10 -179.0(3) . . . . ?
 C4 C4A C9A C1 -0.3(4) . . . . ?
 C4 C4A C9A C9 -179.9(3) . . . . ?
 C4 C4A C10 C10A 124.1(3) . . . . ?
 C4 C4A C10 C11 -125.9(3) . . . . ?
 C4 C4A C10 C28 -0.3(4) . . . . ?
 C4A C10 C10A C5 -124.9(3) . . . . ?
 C4A C10 C10A C8A 55.6(3) . . . . ?
 C4A C10 C11 C12 -54.0(3) . . . . ?
 C4A C10 C11 C16 126.6(3) . . . . ?
 C5 C6 C7 C8 -0.4(5) . . . . ?
 C6 C5 C10A C8A -0.6(5) . . . . ?
 C6 C5 C10A C10 179.9(3) . . . . ?
 C6 C7 C8 C8A 0.3(4) . . . . ?
 C7 C8 C8A C9 -179.6(3) . . . . ?
 C7 C8 C8A C10A -0.3(4) . . . . ?
 C8 C8A C9 C9A 124.0(3) . . . . ?
 C8 C8A C9 C12 -125.5(3) . . . . ?
 C8 C8A C9 C17 0.0(4) . . . . ?
 C8 C8A C10A C5 0.5(4) . . . . ?
 C8 C8A C10A C10 -180.0(3) . . . . ?
 C8A C9 C9A C1 -123.7(3) . . . . ?
 C8A C9 C9A C4A 55.9(3) . . . . ?
 C8A C9 C12 C11 -54.6(3) . . . . ?
 C8A C9 C12 C13 125.2(3) . . . . ?
 C9 C8A C10A C5 179.9(3) . . . . ?
 C9 C8A C10A C10 -0.6(4) . . . . ?
 C9 C12 C13 C14 -178.7(3) . . . . ?
 C9A C1 C2 C3 0.7(5) . . . . ?
 C9A C4A C10 C10A -55.2(3) . . . . ?
 C9A C4A C10 C11 54.8(3) . . . . ?
 C9A C4A C10 C28 -179.7(2) . . . . ?
 C9A C9 C12 C11 55.2(3) . . . . ?
 C9A C9 C12 C13 -125.0(3) . . . . ?
 C10 C4A C9A C1 179.0(3) . . . . ?
 C10 C4A C9A C9 -0.6(3) . . . . ?
 C10 C11 C12 C9 -0.6(3) . . . . ?
 C10 C11 C12 C13 179.6(3) . . . . ?
 C10 C11 C16 C15 179.4(3) . . . . ?
 C10A C5 C6 C7 0.5(5) . . . . ?
 C10A C8A C9 C9A -55.4(3) . . . . ?
 C10A C8A C9 C12 55.1(3) . . . . ?
 C10A C8A C9 C17 -179.4(3) . . . . ?
 C10A C10 C11 C12 55.5(3) . . . . ?
 C10A C10 C11 C16 -123.9(3) . . . . ?
 C11 C10 C10A C5 124.9(3) . . . . ?
 C11 C10 C10A C8A -54.6(3) . . . . ?
 C11 C12 C13 C14 1.1(4) . . . . ?
 C12 C9 C9A C1 126.2(3) . . . . ?
 C12 C9 C9A C4A -54.2(3) . . . . ?
 C12 C11 C16 C15 0.1(4) . . . . ?
 C12 C13 C14 C15 -0.3(4) . . . . ?
 C13 C14 C15 C16 -0.6(5) . . . . ?
 C14 C15 C16 C11 0.7(5) . . . . ?
 C16 C11 C12 C9 178.8(3) . . . . ?
 C16 C11 C12 C13 -1.0(4) . . . . ?
 C17 C9 C9A C1 -0.2(4) . . . . ?
 C17 C9 C9A C4A 179.3(2) . . . . ?
 C17 C9 C12 C11 -178.9(2) . . . . ?
 C17 C9 C12 C13 0.8(4) . . . . ?
 C18 Si1 C19 C20 70.3(5) . . . . ?
 C18 Si1 C19 C21 -54.6(4) . . . . ?
 C18 Si1 C22 C23 159.3(3) . . . . ?
 C18 Si1 C22 C24 -72.2(4) . . . . ?
 C18 Si1 C22 C24B 34.4(6) . . . . ?
 C18 Si1 C25 C26 -42.3(6) . . . . ?
 C18 Si1 C25 C26B 51.4(5) . . . . ?
 C18 Si1 C25 C27 -177.3(3) . . . . ?
 C19 Si1 C22 C23 40.0(4) . . . . ?
 C19 Si1 C22 C24 168.4(4) . . . . ?
 C19 Si1 C22 C24B -85.0(6) . . . . ?
 C19 Si1 C25 C26 77.0(6) . . . . ?
 C19 Si1 C25 C26B 170.7(5) . . . . ?
 C19 Si1 C25 C27 -58.0(4) . . . . ?
 C22 Si1 C19 C20 -172.7(4) . . . . ?
 C22 Si1 C19 C21 62.5(4) . . . . ?
 C22 Si1 C25 C26 -157.2(6) . . . . ?
 C22 Si1 C25 C26B -63.5(5) . . . . ?
 C22 Si1 C25 C27 67.8(4) . . . . ?
 C25 Si1 C19 C20 -47.9(5) . . . . ?
 C25 Si1 C19 C21 -172.7(4) . . . . ?
 C25 Si1 C22 C23 -84.6(4) . . . . ?
 C25 Si1 C22 C24 43.9(4) . . . . ?
 C25 Si1 C22 C24B 150.5(6) . . . . ?
 C28 C10 C10A C5 -0.3(4) . . . . ?
 C28 C10 C10A C8A -179.9(3) . . . . ?
 C28 C10 C11 C12 -179.5(3) . . . . ?
 C28 C10 C11 C16 1.2(4) . . . . ?

_shelx_res_file
;
    kjf276.res created by SHELXL-2014/7

TITL kjf276_a.res in P-1
REM Old TITL KJF276 in P-1
REM SHELXT solution in P-1
REM R1 0.249, Rweak 0.008, Alpha 0.054, Orientation as input
REM Formula found by SHELXT: C33 Cl2
CELL 1.54178 10.9626 11.864 12.8821 90.244 93.352 98.157
ZERR 4 0.0004 0.0004 0.0005 0.002 0.002 0.002
LATT 1
SFAC C H Si
UNIT 72 84 4
SIMU 0.001 0.002 2 C9A C4A

L.S. 4
PLAN  20
SIZE 0.15 0.15 0.3
TEMP -173(2)
BOND $H
list 4
HTAB
CONF
WPDB
fmap 2
acta
REM <olex2.extras>
REM <HklSrc "%.\\KJF276.hkl">
REM </olex2.extras>

WGHT    0.146100    1.099900
FVAR       0.61538   0.45476
C1    1    0.844530    0.186917    0.624802    11.00000    0.04968    0.03573 =
         0.07681    0.00196   -0.00930   -0.00163
AFIX  43
H1    2    0.888844    0.193465    0.563397    11.00000   -1.20000
AFIX   0
SI2   3    0.317205    0.227113    0.987738    11.00000    0.05963    0.07253 =
         0.07343    0.01237    0.00579   -0.00334
C2    1    0.895456    0.143984    0.714785    11.00000    0.05236    0.04582 =
         0.08670    0.00522   -0.01170    0.00115
AFIX  43
H2    2    0.975387    0.121736    0.715313    11.00000   -1.20000
AFIX   0
SI1   3    0.887937    0.334674    0.253028    11.00000    0.05429    0.04767 =
         0.06721   -0.00708    0.00630   -0.00669
C3    1    0.831004    0.133640    0.802528    11.00000    0.06818    0.04409 =
         0.08029    0.01268   -0.02539    0.00190
AFIX  43
H3    2    0.866501    0.103350    0.863432    11.00000   -1.20000
AFIX   0
C4    1    0.712495    0.167104    0.804562    11.00000    0.06591    0.03983 =
         0.06666    0.00666   -0.01315   -0.00268
AFIX  43
H4    2    0.668074    0.159954    0.865897    11.00000   -1.20000
AFIX   0
C4A   1    0.663065    0.210582    0.714617    11.00000    0.05303    0.02820 =
         0.06654    0.00278   -0.01215   -0.00222
C5    1    0.534764    0.473066    0.710027    11.00000    0.05509    0.03788 =
         0.05384   -0.00123   -0.00474    0.00099
AFIX  43
H5    2    0.489585    0.467019    0.770962    11.00000   -1.20000
AFIX   0
C6    1    0.569742    0.578984    0.665867    11.00000    0.05841    0.03069 =
         0.06454   -0.00370   -0.00729    0.00428
AFIX  43
H6    2    0.548822    0.645684    0.697310    11.00000   -1.20000
AFIX   0
C7    1    0.634639    0.587731    0.576669    11.00000    0.04631    0.02861 =
         0.06401    0.00243   -0.00680   -0.00099
AFIX  43
H7    2    0.657520    0.660308    0.547062    11.00000   -1.20000
AFIX   0
C8    1    0.666764    0.490574    0.529829    11.00000    0.03986    0.03254 =
         0.06107    0.00156   -0.00502   -0.00204
AFIX  43
H8    2    0.711638    0.496467    0.468724    11.00000   -1.20000
AFIX   0
C8A   1    0.632121    0.385536    0.573932    11.00000    0.04196    0.02839 =
         0.05810   -0.00118   -0.00816   -0.00023
C9    1    0.660679    0.270114    0.532607    11.00000    0.04387    0.02796 =
         0.06292    0.00175   -0.00632    0.00109
C9A   1    0.728780    0.220038    0.625382    11.00000    0.05189    0.02760 =
         0.06606    0.00239   -0.01119   -0.00184
C10   1    0.536030    0.253439    0.702065    11.00000    0.05025    0.03342 =
         0.05744    0.00321   -0.00461   -0.00208
C10A  1    0.566898    0.376929    0.663694    11.00000    0.04825    0.03064 =
         0.05560    0.00226   -0.00997   -0.00262
C11   1    0.468233    0.186609    0.607975    11.00000    0.05035    0.02653 =
         0.05935    0.00106   -0.00496    0.00028
C12   1    0.533784    0.194690    0.519053    11.00000    0.04294    0.02606 =
         0.06182    0.00293   -0.00504    0.00113
C13   1    0.485636    0.138762    0.427644    11.00000    0.04953    0.02629 =
         0.06187   -0.00181   -0.00443    0.00354
AFIX  43
H13   2    0.531440    0.143436    0.367064    11.00000   -1.20000
AFIX   0
C14   1    0.367439    0.075108    0.427127    11.00000    0.05122    0.02793 =
         0.06793   -0.00399   -0.01033    0.00221
AFIX  43
H14   2    0.332499    0.036430    0.365323    11.00000   -1.20000
AFIX   0
C15   1    0.301604    0.068135    0.515246    11.00000    0.04496    0.03370 =
         0.07490    0.00132   -0.00385   -0.00411
AFIX  43
H15   2    0.221422    0.025264    0.513425    11.00000   -1.20000
AFIX   0
C16   1    0.351496    0.123452    0.607308    11.00000    0.04849    0.03410 =
         0.06565    0.00464    0.00057   -0.00377
AFIX  43
H16   2    0.306375    0.117937    0.668276    11.00000   -1.20000
AFIX   0
C17   1    0.729856    0.281278    0.439589    11.00000    0.04966    0.03056 =
         0.06314   -0.00042   -0.00287   -0.00144
C18   1    0.789667    0.294917    0.363293    11.00000    0.05304    0.03751 =
         0.06975   -0.00325   -0.00244   -0.00184
C19   1    0.993962    0.226325    0.237523    11.00000    0.06528    0.08377 =
         0.11737    0.02294    0.00657    0.01413
AFIX  13
H19   2    1.053732    0.255913    0.184943    11.00000   -1.20000
AFIX   0
C20   1    0.927103    0.113238    0.197188    11.00000    0.12386    0.06783 =
         0.18096    0.00530    0.01802    0.04068
AFIX 137
H20A  2    0.867079    0.082059    0.246800    11.00000   -1.50000
H20B  2    0.986825    0.060260    0.188644    11.00000   -1.50000
H20C  2    0.883991    0.123962    0.129928    11.00000   -1.50000
AFIX   0
C21   1    1.067786    0.211131    0.337602    11.00000    0.07338    0.17819 =
         0.15243    0.06674   -0.01682    0.02118
AFIX 137
H21A  2    1.020423    0.154663    0.380408    11.00000   -1.50000
H21B  2    1.085329    0.283996    0.375460    11.00000   -1.50000
H21C  2    1.145614    0.184855    0.322021    11.00000   -1.50000
AFIX   0
C22   1    0.972788    0.480485    0.286759    11.00000    0.10126    0.06742 =
         0.06882   -0.00586    0.01091   -0.03023
PART 2
AFIX  13
H22A  2    0.916148    0.536159    0.264687    10.50000   -1.20000
AFIX  13
PART 0
PART 1
H22   2    0.999709    0.479801    0.362247    10.50000   -1.20000
AFIX   0
PART 0
C23   1    1.089466    0.510154    0.227520    11.00000    0.09005    0.08412 =
         0.07376    0.00167    0.00431   -0.03697
AFIX 137
H23A  2    1.148879    0.458831    0.248337    11.00000   -1.50000
H23B  2    1.125966    0.589004    0.243564    11.00000   -1.50000
H23C  2    1.068446    0.501671    0.152636    11.00000   -1.50000
AFIX   0
PART 1
C24   1    0.867247    0.576218    0.273476    10.50000    0.09250    0.04978 =
         0.09610   -0.00648    0.02189   -0.00054
AFIX 137
H24A  2    0.899211    0.646192    0.312695    10.50000   -1.50000
H24B  2    0.788724    0.542402    0.300404    10.50000   -1.50000
H24C  2    0.854184    0.594142    0.199824    10.50000   -1.50000
AFIX   0
PART 0
PART 2
C24B  1    1.005374    0.501702    0.395868    10.50000    0.07742    0.08569 =
         0.08909   -0.03312    0.03506   -0.03554
AFIX 137
H24D  2    1.063704    0.450802    0.420318    10.50000   -1.50000
H24E  2    0.930866    0.487702    0.435081    10.50000   -1.50000
H24F  2    1.043698    0.581020    0.406358    10.50000   -1.50000
AFIX   0
PART 0
C25   1    0.781514    0.338884    0.131871    11.00000    0.06959    0.06754 =
         0.06939   -0.00198    0.01203    0.01088
PART 2
AFIX  13
H25A  2    0.737303    0.259536    0.121825    10.50000   -1.20000
AFIX  13
PART 0
PART 1
H25   2    0.739967    0.407402    0.142876    10.50000   -1.20000
AFIX   0
C26   1    0.674686    0.239441    0.123381    10.50000    0.04899    0.18700 =
         0.07441   -0.00374   -0.00727   -0.00690
AFIX 137
H26A  2    0.629429    0.241395    0.055668    10.50000   -1.50000
H26B  2    0.618709    0.246409    0.178915    10.50000   -1.50000
H26C  2    0.707874    0.167180    0.130154    10.50000   -1.50000
AFIX   0
PART 0
PART 2
C26B  1    0.683976    0.410666    0.150515    10.50000    0.07308    0.11147 =
         0.08927    0.02447    0.01589    0.02348
AFIX 137
H26D  2    0.641117    0.383909    0.212386    10.50000   -1.50000
H26E  2    0.624706    0.405306    0.090113    10.50000   -1.50000
H26F  2    0.721849    0.490071    0.161329    10.50000   -1.50000
AFIX   0
PART 0
C27   1    0.849776    0.365098    0.033987    11.00000    0.07974    0.10965 =
         0.06850   -0.00954    0.00637   -0.00112
AFIX 137
H27A  2    0.905288    0.308522    0.024330    11.00000   -1.50000
H27B  2    0.898031    0.441197    0.040317    11.00000   -1.50000
H27C  2    0.790174    0.362535   -0.026014    11.00000   -1.50000
AFIX   0
C28   1    0.467744    0.244122    0.795503    11.00000    0.05714    0.03871 =
         0.05725    0.00542   -0.00636   -0.00098
C29   1    0.409325    0.236928    0.872678    11.00000    0.06268    0.04470 =
         0.06734    0.00595   -0.00990   -0.00036
PART 1
C30   1    0.150490    0.210622    0.925910    21.00000    0.04544    0.15859 =
         0.07850   -0.03504   -0.00360    0.01162
AFIX 137
H30A  2    0.092222    0.184653    0.978605    21.00000   -1.50000
H30B  2    0.141668    0.154671    0.868807    21.00000   -1.50000
H30C  2    0.133096    0.284184    0.898986    21.00000   -1.50000
AFIX   0
PART 0
PART 2
C30B  1    0.161957    0.153788    0.966543   -21.00000    0.10641    0.13149 =
         0.08773   -0.00990   -0.00292   -0.01271
AFIX 137
H30D  2    0.116341    0.194783    0.915002   -21.00000   -1.50000
H30E  2    0.120648    0.150439    1.032128   -21.00000   -1.50000
H30F  2    0.164506    0.076289    0.940979   -21.00000   -1.50000
AFIX   0
PART 0
PART 1
C31   1    0.344923    0.093784    1.050913    21.00000    0.10152    0.06996 =
         0.07217    0.01794    0.00655   -0.01493
AFIX 137
H31A  2    0.433536    0.096036    1.067995    21.00000   -1.50000
H31B  2    0.315655    0.029431    1.003639    21.00000   -1.50000
H31C  2    0.300363    0.084765    1.114803    21.00000   -1.50000
AFIX   0
PART 0
PART 2
C31B  1    0.402012    0.153213    1.099292   -21.00000    0.12246    0.10930 =
         0.07120    0.02406    0.00072   -0.00356
AFIX 137
H31D  2    0.417788    0.078488    1.075105   -21.00000   -1.50000
H31E  2    0.350388    0.143559    1.159103   -21.00000   -1.50000
H31F  2    0.480584    0.200360    1.119869   -21.00000   -1.50000
AFIX   0
PART 0
PART 1
C32   1    0.359206    0.350563    1.059309    21.00000    0.11487    0.07920 =
         0.06651   -0.00250    0.00660    0.02886
AFIX 137
H32A  2    0.346088    0.416078    1.016122    21.00000   -1.50000
H32B  2    0.446588    0.356753    1.082775    21.00000   -1.50000
H32C  2    0.308888    0.349241    1.119835    21.00000   -1.50000
AFIX   0
PART 0
PART 2
C32B  1    0.313711    0.380142    1.044586   -21.00000    0.09225    0.09958 =
         0.06481   -0.01170   -0.00174    0.01631
AFIX 137
H32D  2    0.247439    0.414341    1.007946   -21.00000   -1.50000
H32E  2    0.393070    0.427495    1.035402   -21.00000   -1.50000
H32F  2    0.298877    0.375064    1.118817   -21.00000   -1.50000
AFIX   0
HKLF 4

REM  kjf276_a.res in P-1
REM R1 =  0.0808 for    4397 Fo > 4sig(Fo)  and  0.0972 for all    5788 data
REM    403 parameters refined using      6 restraints

END

WGHT      0.1459      1.1048

REM No hydrogen bonds found for HTAB generation

REM Highest difference peak  0.941,  deepest hole -0.446,  1-sigma level  0.065
Q1    1   0.9140  0.2966  0.3131  11.00000  0.05    0.94
Q2    1   0.3782  0.1783  1.0177  11.00000  0.05    0.55
Q3    1   1.0389  0.4384  0.3235  11.00000  0.05    0.50
Q4    1   1.0046  0.1241  0.3837  11.00000  0.05    0.39
Q5    1   0.9522  0.5585  0.3550  11.00000  0.05    0.37
Q6    1   0.8266  0.2747  0.1669  11.00000  0.05    0.35
Q7    1   1.1087  0.1984  0.2394  11.00000  0.05    0.33
Q8    1   0.6880  0.3249  0.1328  11.00000  0.05    0.32
Q9    1   0.2151  0.2439  0.9597  11.00000  0.05    0.31
Q10   1   0.8142  0.2841  0.4210  11.00000  0.05    0.29
Q11   1   0.7125  0.2324  0.6001  11.00000  0.05    0.29
Q12   1   0.6139  0.2247  0.7221  11.00000  0.05    0.28
Q13   1   0.8178  0.3099  0.3412  11.00000  0.05    0.27
Q14   1   0.8057  0.3716  0.2046  11.00000  0.05    0.26
Q15   1   0.2579  0.3100  0.9885  11.00000  0.05    0.26
Q16   1   0.9658  0.1563  0.2788  11.00000  0.05    0.26
Q17   1   0.8851  0.2877  0.0630  11.00000  0.05    0.26
Q18   1   0.7812  0.1187  0.8610  11.00000  0.05    0.25
Q19   1   0.4767  0.2112  0.8760  11.00000  0.05    0.25
Q20   1   0.3694  0.2080  0.9017  11.00000  0.05    0.24
;
_shelx_res_checksum                38593
_shelx_hkl_file
;
   1   0   0 1063.99   91.99
   1   0   0 1073.09   92.09
   1   0   0 1161.68   92.09
  -2   0   0   12.30    1.50
   2   0   0   11.80    1.50
   2   0   0   13.70    1.40
   2   0   0   11.50    1.60
  -3   0   0  344.37   30.70
   3   0   0  365.66   30.70
   3   0   0  373.76   30.90
   3   0   0  374.26   30.80
  -4   0   0  640.24   56.09
  -4   0   0  675.83   56.09
   4   0   0  703.23   56.39
   4   0   0  660.53   56.19
   4   0   0  658.93   56.19
  -5   0   0  961.30   82.49
  -5   0   0  984.10   82.29
   5   0   0 1055.09   82.39
   5   0   0 1054.59   82.69
   5   0   0  845.42   82.29
  -6   0   0  420.86   34.80
  -6   0   0  379.76   34.50
   6   0   0  408.16   34.90
   6   0   0  415.96   34.60
  -7   0   0   -0.30    1.10
  -7   0   0    1.70    2.10
   7   0   0    2.80    2.60
   7   0   0    1.90    1.50
  -8   0   0    2.00    2.20
  -8   0   0   -0.80    2.00
   8   0   0    1.60    1.50
   8   0   0    0.50    2.00
   9   0   0  122.39   12.00
   9   0   0  136.19   12.00
  10   0   0    1.30    1.90
  10   0   0    0.50    2.60
  11   0   0    8.80    2.40
  12   0   0    0.90    1.50
  11  -1   0    3.70    2.70
  11  -1   0    2.90    1.90
  10  -1   0   -0.10    1.70
  10  -1   0    1.90    2.40
  10  -1   0    1.20    2.80
   9  -1   0  118.39   10.60
   9  -1   0  105.69   10.90
   8  -1   0    0.20    2.20
  -8   1   0    0.30    1.20
   7  -1   0   52.59    5.50
   7  -1   0   42.20    4.70
   6  -1   0  182.68   15.50
   6  -1   0  190.78   16.10
  -6   1   0  160.48   15.30
  -6   1   0  178.88   15.60
   5  -1   0   71.49    6.30
   5  -1   0   65.59    6.40
   5  -1   0   74.89    6.90
  -5   1   0   69.09    6.20
  -5   1   0   65.99    6.40
   4  -1   0   80.69    7.20
   4  -1   0   75.89    6.70
   4  -1   0   77.79    6.80
  -4   1   0   78.19    6.60
  -4   1   0   66.29    6.70
   3  -1   0  132.09   11.70
   3  -1   0  140.09   11.40
   3  -1   0  134.49   11.50
  -3   1   0  127.69   11.40
   2  -1   0 3018.80  237.58
   2  -1   0 2730.33  237.48
   2  -1   0 2939.61  237.28
  -2   1   0 2654.53  237.28
   1  -1   0 1343.87  125.39
   1  -1   0 1439.66  125.39
   1  -1   0 1506.35  125.59
   1  -1   0 1471.45  125.39
  -1   1   0 1630.44  125.29
  -1   1   0 1595.04  125.39
   0  -1   0  415.66   36.60
   0   1   0  434.96   36.50
   0   1   0  458.05   36.60
   0   1   0  436.16   36.60
  -1  -1   0  631.04   58.49
  -1  -1   0  763.52   58.49
   1   1   0  700.13   58.49
   1   1   0  683.03   58.59
   1   1   0  670.03   58.49
   1   1   0  727.03   58.49
   1   1   0  672.93   58.59
   1   1   0  743.83   58.59
  -2  -1   0  642.54   56.49
  -2  -1   0  664.43   56.59
  -2  -1   0  665.93   56.49
   2   1   0  650.13   56.59
   2   1   0  705.63   56.59
   2   1   0  661.33   56.59
   2   1   0  729.13   56.49
  -3  -1   0  213.18   17.60
  -3  -1   0  198.78   17.50
  -3  -1   0  200.08   17.50
  -3  -1   0  201.08   17.60
   3   1   0  208.68   17.60
   3   1   0  217.08   17.80
   3   1   0  213.58   17.60
  -4  -1   0    1.90    1.00
  -4  -1   0    1.60    1.10
  -4  -1   0    2.60    1.10
  -4  -1   0    3.80    1.20
   4   1   0    3.60    1.30
   4   1   0    4.10    1.80
   4   1   0    2.00    1.30
  -5  -1   0    4.90    1.50
   5   1   0    2.60    2.00
   5   1   0    4.00    1.40
   5   1   0    4.30    2.20
  -6  -1   0   -0.10    1.60
  -6  -1   0    0.30    1.10
   6   1   0    0.60    1.90
   6   1   0    0.60    1.30
   7   1   0   55.89    5.70
   7   1   0   59.49    6.20
  -8  -1   0   16.90    3.60
  -8  -1   0   16.00    3.70
  -9  -1   0    3.90    2.70
   9   1   0    9.80    2.40
   9   1   0   11.10    2.50
  10   1   0    1.30    2.00
  10   1   0   -1.70    2.40
  11   1   0    2.00    2.70
  12   1   0   36.50    4.00
  12  -2   0    1.00    1.50
  11  -2   0   12.20    2.80
  11  -2   0   15.20    2.50
  10  -2   0    4.30    1.90
  10  -2   0   -0.90    1.90
   9  -2   0    7.40    2.60
   9  -2   0    8.80    3.10
   9  -2   0    4.20    2.60
  -9   2   0    3.90    2.40
  -8   2   0    8.00    2.10
  -8   2   0    6.30    1.60
   7  -2   0   25.80    4.20
   7  -2   0   24.10    3.30
  -7   2   0   24.10    2.70
  -7   2   0   27.90    3.10
   6  -2   0   23.10    3.00
   6  -2   0   24.30    3.50
  -6   2   0   20.90    2.40
   5  -2   0  104.59    9.40
   5  -2   0  101.59    8.70
   5  -2   0   99.39    8.90
  -5   2   0  109.29    8.60
  -5   2   0   89.59    8.60
  -5   2   0   89.79    8.70
   4  -2   0   35.50    3.40
   4  -2   0   37.20    3.60
   4  -2   0   40.30    4.20
  -4   2   0   31.30    3.20
  -4   2   0   34.90    3.20
  -4   2   0   30.50    3.30
   3  -2   0  376.96   32.20
   3  -2   0  390.36   32.00
  -3   2   0  384.46   31.90
  -3   2   0  380.26   31.80
  -3   2   0  360.26   31.80
   2  -2   0   20.20    2.10
   2  -2   0   20.80    2.40
   2  -2   0   19.40    2.20
   2  -2   0   23.50    2.60
  -2   2   0   14.10    2.10
   1  -2   0 1558.84  131.09
   1  -2   0 1571.34  131.19
   1  -2   0 1589.34  131.19
   1  -2   0 1476.65  131.09
   1  -2   0 1524.25  130.99
  -1   2   0 1626.34  131.19
  -1   2   0 1534.25  131.09
  -1   2   0 1644.64  130.99
   0  -2   0 3741.43  321.07
   0  -2   0 3870.41  320.87
   0   2   0 4002.70  320.97
   0   2   0 3889.91  321.37
   0   2   0 3617.04  320.87
   0   2   0 3882.21  320.87
  -1  -2   0   43.00    4.10
  -1  -2   0   44.00    4.20
   1   2   0   45.90    4.00
   1   2   0   45.10    4.00
   1   2   0   47.10    4.00
   1   2   0   45.40    4.00
   1   2   0   49.80    4.10
  -2  -2   0  799.52   68.09
  -2  -2   0  715.63   67.99
   2   2   0  804.62   67.99
   2   2   0  781.92   67.99
   2   2   0  841.52   67.89
   2   2   0  894.31   67.99
   2   2   0  836.52   67.89
  -3  -2   0    4.30    1.10
  -3  -2   0    3.90    1.60
  -3  -2   0    6.60    1.30
   3   2   0    5.80    1.40
   3   2   0    4.60    1.60
   3   2   0    5.80    1.50
   3   2   0    6.40    1.80
   3   2   0    5.20    1.40
  -4  -2   0   18.00    2.10
  -4  -2   0   14.60    2.20
  -4  -2   0   12.50    2.60
   4   2   0   17.40    2.00
   4   2   0   17.70    2.20
   4   2   0   17.80    2.40
  -5  -2   0  324.07   27.90
   5   2   0  336.77   28.20
   5   2   0  306.77   28.00
   5   2   0  342.57   28.00
  -6  -2   0   16.10    2.40
  -6  -2   0   21.40    2.90
   6   2   0   16.60    2.30
   6   2   0   17.10    3.10
   6   2   0   15.80    2.40
  -7  -2   0    0.00    2.00
   7   2   0    1.00    1.40
  -8  -2   0   89.59    8.60
  -8  -2   0   65.39    8.10
   8   2   0   85.89    8.20
   8   2   0   83.89    7.80
  -9  -2   0   22.20    3.60
  -9  -2   0   23.60    3.40
   9   2   0   18.40    3.70
   9   2   0   18.40    3.80
  10   2   0   17.20    3.50
  10   2   0   13.80    3.50
  11   2   0    5.70    2.10
  12   2   0    0.80    1.40
  12  -3   0    1.90    1.60
  11  -3   0    0.90    2.90
  10  -3   0   -0.10    3.00
  10  -3   0    1.80    1.80
   9  -3   0  103.19    9.40
   9  -3   0  102.19    8.90
   9  -3   0   95.09    9.50
  -9   3   0   82.49    9.20
   8  -3   0    4.70    3.10
  -8   3   0    3.50    2.10
  -8   3   0    1.90    1.90
  -8   3   0    2.40    1.40
   7  -3   0   13.00    3.60
   7  -3   0    5.40    2.20
  -7   3   0   13.10    2.00
  -7   3   0   12.00    2.40
  -7   3   0   10.50    2.60
   6  -3   0  128.39   12.60
   6  -3   0  151.58   13.30
  -6   3   0  135.99   12.20
  -6   3   0  152.38   12.40
   5  -3   0   43.30    4.60
   5  -3   0   38.00    4.10
  -5   3   0   36.10    3.90
  -5   3   0   39.90    3.70
   4  -3   0   71.19    6.40
   4  -3   0   66.49    6.60
  -4   3   0   66.99    5.90
  -4   3   0   64.69    6.00
   3  -3   0  411.76   34.50
   3  -3   0  412.96   34.40
   3  -3   0  408.56   34.60
  -3   3   0  436.56   34.20
  -3   3   0  371.26   34.10
  -3   3   0  439.66   34.50
  -3   3   0  370.96   34.30
  -3   3   0  402.06   34.30
   2  -3   0 3049.99  257.07
   2  -3   0 3053.19  257.07
   2  -3   0 3050.29  257.17
   2  -3   0 2960.30  257.07
  -2   3   0 3155.68  256.87
  -2   3   0 2966.10  256.87
  -2   3   0 3253.27  257.07
   1  -3   0  745.43   59.69
   1  -3   0  631.24   59.49
   1  -3   0  730.93   59.79
   1  -3   0  685.73   59.69
  -1   3   0  714.03   59.59
  -1   3   0  752.22   59.69
  -1   3   0  715.63   59.59
   0  -3   0 2790.52  240.38
   0  -3   0 2918.41  240.48
   0   3   0 2911.91  240.38
   0   3   0 2912.91  240.38
   0   3   0 2826.92  240.38
   0   3   0 2869.11  240.38
  -1  -3   0  196.58   16.80
  -1  -3   0  184.58   16.70
   1   3   0  204.18   16.60
   1   3   0  200.38   16.50
   1   3   0  202.28   16.70
   1   3   0  187.98   16.60
  -2  -3   0    4.70    1.50
  -2  -3   0    3.10    1.50
  -2  -3   0    4.40    2.20
   2   3   0    3.10    1.00
   2   3   0    3.70    1.30
   2   3   0    4.40    1.30
   2   3   0    2.90    1.50
   2   3   0    2.10    1.10
   2   3   0    3.80    1.10
   2   3   0    2.60    0.60
  -3  -3   0   40.80    4.10
  -3  -3   0   44.50    4.10
  -3  -3   0   37.40    4.50
  -3  -3   0   43.80    4.30
   3   3   0   42.40    4.20
   3   3   0   46.10    4.10
   3   3   0   47.50    4.00
   3   3   0   40.30    4.20
   3   3   0   44.30    3.90
   3   3   0   47.20    4.10
  -4  -3   0  187.98   15.40
  -4  -3   0  152.78   15.70
  -4  -3   0  175.78   15.60
   4   3   0  173.08   15.70
   4   3   0  187.08   15.40
   4   3   0  196.48   15.50
  -5  -3   0  189.48   16.60
  -5  -3   0  212.48   17.10
   5   3   0  174.68   16.60
   5   3   0  174.38   16.60
   5   3   0  203.58   16.70
   5   3   0  197.58   17.00
  -6  -3   0  294.67   25.40
  -6  -3   0  300.17   25.50
   6   3   0  272.17   25.00
   6   3   0  295.27   25.50
   6   3   0  296.07   25.10
  -7  -3   0   -0.20    2.20
   7   3   0    2.30    1.60
   7   3   0    1.50    2.80
   7   3   0    1.10    1.40
  -8  -3   0   48.60    6.10
  -8  -3   0   55.39    6.40
   8   3   0   54.39    6.80
   8   3   0   49.10    5.90
   8   3   0   47.70    5.50
  -9  -3   0    1.90    2.20
  -9  -3   0    1.10    0.80
  -9  -3   0    0.90    1.80
   9   3   0    3.70    3.00
   9   3   0    1.60    2.40
   9   3   0    2.70    2.60
 -10  -3   0   27.90    2.90
  10   3   0   34.50    4.50
  10   3   0   30.70    4.10
 -11  -3   0    0.70    0.50
  11   3   0    0.40    2.50
  12   3   0   44.70    4.70
  12  -4   0    2.70    1.60
  12  -4   0    4.80    1.60
  11  -4   0    5.50    2.40
  11  -4   0    7.70    2.30
  10  -4   0   20.90    3.40
  10  -4   0   21.50    4.20
  10  -4   0   27.00    4.00
   9  -4   0   24.40    4.20
   9  -4   0   26.90    3.80
   9  -4   0   26.00    4.00
  -9   4   0   17.80    4.00
   8  -4   0    5.70    2.80
   8  -4   0    6.60    2.50
   8  -4   0    4.40    2.80
   8  -4   0    5.80    2.20
   8  -4   0    6.70    3.90
  -8   4   0    1.10    2.10
  -8   4   0    1.80    1.30
  -8   4   0    7.70    2.90
  -8   4   0    1.00    1.90
   7  -4   0   58.09    6.20
   7  -4   0   65.29    7.00
  -7   4   0   72.69    6.50
  -7   4   0   62.59    5.90
  -7   4   0   58.39    5.60
  -7   4   0   49.50    6.20
   6  -4   0   23.50    3.60
   6  -4   0   24.10    3.20
  -6   4   0   23.50    2.90
  -6   4   0   26.80    3.40
  -6   4   0   23.30    3.30
  -6   4   0   27.30    2.70
   5  -4   0   71.29    7.60
   5  -4   0   74.79    7.10
  -5   4   0   75.19    6.70
  -5   4   0   78.19    6.90
  -5   4   0   81.49    7.20
  -5   4   0   69.89    7.20
   4  -4   0 1091.39   88.79
   4  -4   0 1058.79   88.99
   4  -4   0  930.81   88.79
  -4   4   0 1042.60   88.39
  -4   4   0 1109.19   88.89
  -4   4   0 1047.60   88.69
  -4   4   0 1098.99   88.49
   3  -4   0   41.40    4.60
   3  -4   0   40.50    4.50
   3  -4   0   39.70    4.90
   3  -4   0   42.30    4.40
   3  -4   0   45.00    4.80
  -3   4   0   45.30    4.50
  -3   4   0   44.30    4.10
  -3   4   0   45.60    4.00
  -3   4   0   39.40    4.40
   2  -4   0  193.28   16.50
   2  -4   0  173.28   16.60
   2  -4   0  194.18   16.50
   2  -4   0  187.58   16.40
   2  -4   0  188.38   16.60
  -2   4   0  206.28   16.50
  -2   4   0  203.58   16.20
  -2   4   0  188.48   16.20
  -2   4   0  178.48   16.30
   1  -4   0   87.89    7.50
   1  -4   0   73.29    7.80
   1  -4   0   85.69    7.60
   1  -4   0   83.59    7.60
  -1   4   0   83.19    7.20
  -1   4   0   88.29    7.50
  -1   4   0   92.99    7.20
  -1   4   0   73.49    7.40
  -1   4   0   82.49    7.30
   0  -4   0    7.80    2.30
   0  -4   0    3.40    1.60
   0  -4   0    5.50    1.80
   0   4   0    4.20    0.90
   0   4   0    3.80    1.00
   0   4   0    5.80    1.30
   0   4   0    4.70    1.30
   0   4   0    4.50    1.40
  -1  -4   0    1.20    1.70
  -1  -4   0    1.70    1.50
  -1  -4   0   -0.10    1.90
   1   4   0    2.10    1.20
   1   4   0    1.40    1.10
   1   4   0    2.00    1.20
   1   4   0    2.60    0.90
   1   4   0    2.70    0.90
  -2  -4   0  438.86   35.70
  -2  -4   0  432.36   35.30
  -2  -4   0  400.06   35.40
  -2  -4   0  370.46   35.80
   2   4   0  458.25   35.40
   2   4   0  440.86   35.20
   2   4   0  374.06   35.30
   2   4   0  436.16   35.30
   2   4   0  417.36   35.30
  -3  -4   0  646.34   60.09
  -3  -4   0  645.34   59.69
  -3  -4   0  731.03   59.69
  -3  -4   0  737.23   59.99
   3   4   0  727.93   59.49
   3   4   0  779.52   59.69
   3   4   0  691.93   59.59
   3   4   0  671.73   59.79
   3   4   0  742.23   59.69
   3   4   0  710.93   59.59
  -4  -4   0  191.08   18.60
  -4  -4   0  175.58   18.20
  -4  -4   0  218.58   18.20
  -4  -4   0  208.08   18.50
   4   4   0  235.28   18.30
   4   4   0  187.28   18.20
   4   4   0  235.78   18.30
   4   4   0  232.28   18.10
   4   4   0  208.48   18.20
   4   4   0  221.48   18.50
  -5  -4   0   11.40    2.80
  -5  -4   0    8.50    1.80
   5   4   0   16.30    3.30
   5   4   0   14.00    2.20
   5   4   0   11.10    2.50
  -6  -4   0   12.20    1.50
   6   4   0   12.50    2.50
   6   4   0   21.10    3.60
   6   4   0   14.80    2.80
  -7  -4   0   13.40    3.50
  -7  -4   0   13.90    1.70
   7   4   0   15.60    3.80
   7   4   0   11.10    2.70
   7   4   0   16.90    3.40
   7   4   0   16.00    3.00
   7   4   0   13.90    3.90
   7   4   0   23.00    4.10
  -8  -4   0  131.19   11.50
  -8  -4   0  140.79   13.10
   8   4   0  120.39   12.20
   8   4   0  140.69   13.20
   8   4   0  139.69   12.60
  -9  -4   0    0.10    2.20
  -9  -4   0    0.30    1.90
  -9  -4   0    0.20    0.90
   9   4   0    2.90    2.60
   9   4   0   -2.60    2.90
   9   4   0   -1.30    2.30
 -10  -4   0   24.90    2.60
  10   4   0   22.90    3.50
  10   4   0   25.00    4.10
 -11  -4   0    0.40    0.70
  11   4   0    0.60    1.70
  12  -5   0   -1.50    1.30
  12  -5   0   -1.80    1.50
  12  -5   0    0.00    1.20
  11  -5   0    1.60    1.60
  11  -5   0    3.30    2.80
  11  -5   0    1.90    1.70
  10  -5   0    1.40    1.80
  10  -5   0    3.50    3.00
  10  -5   0    1.00    1.90
   9  -5   0   69.39    6.90
   9  -5   0   63.99    6.80
   9  -5   0   55.09    6.80
   9  -5   0   77.49    7.60
   8  -5   0    2.40    2.30
   8  -5   0   -0.40    1.90
   8  -5   0    3.50    2.00
   8  -5   0    2.60    2.40
  -8   5   0    2.00    2.70
  -8   5   0    3.00    2.10
   7  -5   0    1.30    2.10
   7  -5   0    4.10    3.60
  -7   5   0    0.90    1.90
  -7   5   0    3.90    2.10
  -7   5   0    2.20    1.40
  -7   5   0    1.80    2.50
   6  -5   0    2.60    2.00
   6  -5   0    1.40    3.00
  -6   5   0    4.50    1.40
  -6   5   0    3.50    2.40
  -6   5   0    3.30    2.10
  -6   5   0    2.10    1.70
   5  -5   0   15.00    3.30
   5  -5   0   25.90    3.90
   5  -5   0   23.00    4.30
  -5   5   0   19.30    2.50
  -5   5   0   17.50    3.10
  -5   5   0   16.80    2.00
  -5   5   0   19.20    2.90
  -5   5   0   10.60    2.70
   4  -5   0    2.10    2.70
   4  -5   0    3.40    1.90
   4  -5   0    3.50    2.10
   4  -5   0    2.80    2.20
   4  -5   0    3.20    2.00
  -4   5   0    1.80    1.70
  -4   5   0    2.70    2.00
  -4   5   0    2.10    1.60
  -4   5   0    2.90    1.10
  -4   5   0    3.00    2.20
   3  -5   0  165.38   14.90
   3  -5   0  174.18   14.90
   3  -5   0  168.58   14.70
   3  -5   0  169.58   14.70
   3  -5   0  159.18   15.00
  -3   5   0  160.38   14.70
  -3   5   0  164.98   14.70
  -3   5   0  174.38   14.30
  -3   5   0  175.88   14.50
  -3   5   0  159.38   14.80
   2  -5   0  255.57   21.90
   2  -5   0  279.17   21.90
   2  -5   0  263.57   22.00
   2  -5   0  236.88   22.20
  -2   5   0  253.67   21.60
  -2   5   0  252.17   21.50
  -2   5   0  239.58   21.70
  -2   5   0  251.77   21.90
   1  -5   0    4.60    1.70
   1  -5   0    2.80    2.00
   1  -5   0    2.20    2.30
   1  -5   0    4.00    2.30
  -1   5   0    4.20    1.50
  -1   5   0    2.30    1.00
  -1   5   0    4.60    1.60
  -1   5   0    3.20    1.40
   0  -5   0   27.00    3.70
   0  -5   0   26.80    3.40
   0  -5   0   27.90    3.10
   0  -5   0   28.50    3.20
   0   5   0   27.70    2.60
   0   5   0   24.10    2.90
   0   5   0   25.30    2.80
   0   5   0   29.50    3.10
  -1  -5   0 1781.12  153.78
  -1  -5   0 1675.53  154.28
  -1  -5   0 1890.51  153.98
  -1  -5   0 1758.22  153.68
  -1  -5   0 1916.91  154.18
   1   5   0 1710.03  153.78
   1   5   0 1894.91  153.68
   1   5   0 1975.20  153.68
   1   5   0 1908.81  153.88
  -2  -5   0  106.19   10.20
  -2  -5   0   96.29    9.60
  -2  -5   0  102.39    9.30
  -2  -5   0  101.09    9.80
  -2  -5   0  113.49    9.60
  -2  -5   0  116.19    9.90
   2   5   0  106.59    9.50
   2   5   0  100.19    9.70
   2   5   0  103.99    9.30
   2   5   0  112.89    9.50
   2   5   0  112.39    9.40
   2   5   0  110.79    9.20
  -3  -5   0   89.59    9.20
  -3  -5   0   98.09    8.90
  -3  -5   0   87.09    8.50
  -3  -5   0   95.49    8.40
  -3  -5   0   89.59    8.60
   3   5   0   98.09    8.20
   3   5   0   94.39    8.70
   3   5   0   99.69    8.40
   3   5   0   81.09    8.50
   3   5   0   95.99    8.40
   3   5   0  100.39    8.60
   3   5   0   99.29    8.50
  -4  -5   0    1.40    1.10
  -4  -5   0    2.80    1.90
  -4  -5   0   -0.50    1.70
  -4  -5   0    3.10    2.00
  -4  -5   0    1.60    2.30
   4   5   0    1.10    1.20
   4   5   0    3.00    1.50
   4   5   0    3.20    2.10
   4   5   0    1.20    1.20
   4   5   0    3.10    2.40
  -5  -5   0   69.89    7.00
  -5  -5   0   64.09    5.80
  -5  -5   0   65.99    6.90
   5   5   0   67.09    7.00
   5   5   0   66.19    6.50
   5   5   0   68.19    6.60
   5   5   0   64.49    6.40
  -6  -5   0   65.59    8.30
  -6  -5   0   90.59    9.00
  -6  -5   0   85.39    7.40
   6   5   0   90.39    8.20
   6   5   0   83.49    8.10
   6   5   0   91.69    8.60
  -7  -5   0  161.38   14.00
  -7  -5   0  139.29   12.40
   7   5   0  138.39   13.40
   7   5   0  133.09   13.40
   7   5   0  136.49   13.80
   7   5   0  141.09   12.90
   7   5   0  152.38   14.30
   7   5   0  158.98   13.40
  -8  -5   0   27.80    2.70
  -8  -5   0   18.00    4.40
   8   5   0   21.50    3.50
   8   5   0   24.80    3.80
   8   5   0   25.90    4.00
   8   5   0   31.60    5.40
  -9  -5   0    0.40    2.90
  -9  -5   0    5.80    1.30
   9   5   0    7.20    2.40
   9   5   0    9.90    3.20
 -10  -5   0   57.69    5.10
 -10  -5   0   54.99    5.20
  10   5   0   61.89    6.60
  10   5   0   48.50    5.70
 -11  -5   0   10.00    1.40
  11   5   0   11.90    2.40
  11   5   0    9.20    2.00
  12  -6   0    1.30    1.10
  12  -6   0    5.30    1.50
  12  -6   0    2.20    1.60
  11  -6   0    2.10    2.30
  11  -6   0    0.20    1.80
  11  -6   0    3.60    2.30
  10  -6   0    7.80    2.50
  10  -6   0    7.90    2.10
  10  -6   0    5.10    2.30
   9  -6   0    8.80    2.80
   9  -6   0    8.70    2.60
   9  -6   0    6.10    2.60
   9  -6   0    8.70    2.50
  -9   6   0    3.20    3.10
  -9   6   0    1.60    3.20
   8  -6   0    8.00    2.50
   8  -6   0    6.60    2.00
   8  -6   0    6.30    2.30
   8  -6   0    6.80    2.90
  -8   6   0    6.00    2.70
  -8   6   0    5.60    2.40
   7  -6   0   -2.10    3.40
   7  -6   0    5.80    2.40
   7  -6   0   10.10    2.40
   7  -6   0   10.10    3.70
   7  -6   0    7.80    3.20
  -7   6   0    8.60    3.00
  -7   6   0    6.70    2.40
  -7   6   0   10.70    3.70
  -7   6   0    6.30    1.70
  -7   6   0    5.80    2.40
   6  -6   0    3.20    2.80
   6  -6   0    7.00    2.40
  -6   6   0    6.60    2.10
  -6   6   0    6.70    1.60
  -6   6   0   14.50    3.50
  -6   6   0    8.00    2.70
  -6   6   0   14.00    2.90
   5  -6   0    8.70    2.50
   5  -6   0   11.60    3.60
  -5   6   0    8.30    2.10
  -5   6   0   11.50    3.10
  -5   6   0    6.30    1.60
  -5   6   0   11.00    2.70
   4  -6   0   87.29    8.20
   4  -6   0   86.69    8.40
   4  -6   0   80.99    8.00
   4  -6   0   86.69    8.70
  -4   6   0   87.69    8.20
  -4   6   0   84.39    8.20
  -4   6   0   88.89    7.90
  -4   6   0   79.09    8.10
  -4   6   0   87.39    7.60
   3  -6   0  501.65   41.30
   3  -6   0  503.65   40.90
   3  -6   0  506.85   41.10
   3  -6   0  470.75   40.90
   3  -6   0  447.46   40.70
  -3   6   0  468.35   40.90
  -3   6   0  496.55   40.80
  -3   6   0  462.95   40.60
  -3   6   0  475.15   41.00
  -3   6   0  459.95   40.40
   2  -6   0   76.99    7.10
   2  -6   0   75.49    7.20
   2  -6   0   75.89    7.40
   2  -6   0   79.29    7.80
   2  -6   0   67.09    7.10
  -2   6   0   76.79    6.60
  -2   6   0   74.29    7.00
  -2   6   0   77.89    6.80
  -2   6   0   70.49    7.20
  -2   6   0   68.09    7.00
   1  -6   0  989.20   78.69
   1  -6   0  919.21   79.09
   1  -6   0  916.61   78.79
   1  -6   0  832.02   78.49
   1  -6   0  969.10   78.69
  -1   6   0  855.91   78.49
  -1   6   0  988.40   78.29
  -1   6   0  932.81   78.49
  -1   6   0 1003.60   78.39
  -1   6   0  916.11   78.79
   0  -6   0    3.30    2.00
   0  -6   0    1.60    2.60
   0  -6   0    0.70    2.10
   0  -6   0    4.10    2.00
   0  -6   0    5.40    2.50
   0   6   0    1.30    1.50
   0   6   0    3.20    1.20
   0   6   0    1.30    1.60
   0   6   0    1.70    1.90
   0   6   0    2.00    1.90
  -1  -6   0  158.88   14.90
  -1  -6   0  140.79   14.80
  -1  -6   0  175.38   15.60
  -1  -6   0  181.58   15.00
  -1  -6   0  180.28   15.20
   1   6   0  165.48   14.80
   1   6   0  169.38   14.70
   1   6   0  163.38   14.90
   1   6   0  185.38   14.50
   1   6   0  174.68   14.60
  -2  -6   0    0.60    2.10
  -2  -6   0    1.10    2.50
  -2  -6   0    0.00    1.80
  -2  -6   0    2.30    2.10
  -2  -6   0    1.70    1.80
  -2  -6   0    0.40    2.00
  -2  -6   0    1.70    2.50
   2   6   0    2.40    1.10
   2   6   0    2.30    1.20
   2   6   0    1.40    1.30
   2   6   0    3.30    1.90
   2   6   0    1.50    1.30
   2   6   0    4.70    1.70
  -3  -6   0  231.68   20.70
  -3  -6   0  258.17   21.60
  -3  -6   0  261.87   21.20
  -3  -6   0  230.98   21.00
  -3  -6   0  212.28   20.40
  -3  -6   0  207.98   20.70
   3   6   0  264.77   20.70
   3   6   0  253.17   21.00
   3   6   0  239.48   20.30
   3   6   0  223.88   20.60
   3   6   0  239.78   20.40
  -4  -6   0   54.89    6.00
  -4  -6   0   67.09    6.70
  -4  -6   0   60.79    6.80
  -4  -6   0   59.19    5.30
  -4  -6   0   55.59    6.10
  -4  -6   0   54.49    6.20
  -4  -6   0   56.89    6.00
   4   6   0   55.49    5.90
   4   6   0   63.59    6.40
   4   6   0   64.89    6.00
   4   6   0   52.59    5.50
  -5  -6   0   81.39    7.50
  -5  -6   0   91.29    8.90
   5   6   0   81.79    8.20
   5   6   0   89.99    8.30
   5   6   0   90.89    8.80
  -6  -6   0    4.00    3.00
  -6  -6   0    2.80    2.70
  -6  -6   0    1.50    1.20
  -6  -6   0    2.60    1.00
   6   6   0    2.20    1.50
   6   6   0    1.50    1.30
   6   6   0    0.50    3.20
   6   6   0    2.00    2.20
   6   6   0    1.90    4.70
   6   6   0    1.90    2.20
   6   6   0    1.10    2.30
   6   6   0   -0.50    2.80
   6   6   0    2.60    2.10
  -7  -6   0   10.90    1.90
  -7  -6   0   17.50    3.70
  -7  -6   0    3.20    2.90
  -7  -6   0    9.00    1.60
   7   6   0   11.90    2.60
   7   6   0   11.10    3.40
   7   6   0    7.80    3.30
   7   6   0    8.20    5.30
   7   6   0    8.90    3.70
   7   6   0   13.60    3.20
   7   6   0   14.80    2.70
  -8  -6   0   47.00    4.40
  -8  -6   0   43.00    4.50
   8   6   0   49.80    5.30
   8   6   0   46.90    5.40
   8   6   0   52.59    6.30
   8   6   0   48.10    5.70
  -9  -6   0   62.99    5.50
  -9  -6   0   52.29    6.90
  -9  -6   0   61.79    5.60
   9   6   0   64.39    7.60
   9   6   0   54.89    6.20
 -10  -6   0    2.10    0.80
 -10  -6   0    2.80    0.90
  10   6   0    4.80    1.80
  10   6   0    2.90    2.20
  12  -7   0   -0.70    1.40
  12  -7   0    0.80    1.10
  11  -7   0    1.60    1.70
  11  -7   0    0.70    1.50
  11  -7   0    0.60    1.60
 -11   7   0    1.80    0.70
  10  -7   0   11.90    2.30
  10  -7   0   10.90    2.50
  10  -7   0    6.90    2.30
 -10   7   0    6.60    1.20
   9  -7   0   14.80    2.50
   9  -7   0   13.30    2.80
   9  -7   0   16.60    3.10
   9  -7   0   13.70    3.10
  -9   7   0    6.50    3.60
  -9   7   0   13.70    1.70
   8  -7   0   19.80    3.40
   8  -7   0   27.40    4.10
   8  -7   0   28.40    3.80
   8  -7   0   21.40    4.00
  -8   7   0   21.50    2.30
  -8   7   0   18.10    3.60
  -8   7   0   22.00    4.30
   7  -7   0    9.40    2.90
   7  -7   0    8.20    2.30
   7  -7   0    8.40    2.10
   7  -7   0    4.10    2.20
  -7   7   0    6.40    1.20
  -7   7   0    8.20    2.50
  -7   7   0    5.30    2.70
   6  -7   0   -1.00    2.00
  -6   7   0   -2.00    2.60
  -6   7   0    0.30    1.70
  -6   7   0    1.30    0.80
  -6   7   0   -0.30    1.20
  -6   7   0   -0.30    2.40
  -6   7   0    1.30    2.00
   5  -7   0   61.19    6.50
   5  -7   0   63.79    6.60
   5  -7   0   73.19    7.40
  -5   7   0   60.39    6.90
  -5   7   0   67.59    6.60
  -5   7   0   65.99    5.60
  -5   7   0   47.70    6.00
   4  -7   0   -0.60    2.10
   4  -7   0    0.20    2.00
   4  -7   0    1.40    2.50
   4  -7   0    2.30    2.90
  -4   7   0    0.30    0.70
  -4   7   0    0.30    1.70
  -4   7   0   -0.40    1.00
  -4   7   0   -1.60    2.00
  -4   7   0   -1.60    2.30
  -4   7   0   -0.20    1.50
   3  -7   0  187.88   17.60
   3  -7   0  209.08   17.80
   3  -7   0  211.18   18.30
   3  -7   0  195.38   17.80
   3  -7   0  195.28   17.50
  -3   7   0  211.68   17.50
  -3   7   0  186.98   17.20
  -3   7   0  203.88   17.00
  -3   7   0  174.98   17.00
  -3   7   0  208.18   17.90
   2  -7   0    2.10    2.00
   2  -7   0    4.50    2.50
   2  -7   0    1.60    2.90
   2  -7   0   -0.20    2.20
   2  -7   0   -0.40    2.10
  -2   7   0    1.50    1.50
  -2   7   0    2.70    2.20
  -2   7   0    5.60    2.30
  -2   7   0    2.40    1.80
  -2   7   0    3.30    1.90
   1  -7   0   78.89    7.80
   1  -7   0   73.89    7.70
   1  -7   0   72.59    7.90
   1  -7   0   78.79    7.60
   1  -7   0   86.39    8.60
  -1   7   0   83.69    7.70
  -1   7   0   86.59    7.20
  -1   7   0   79.39    7.60
  -1   7   0   81.49    7.40
  -1   7   0   80.89    7.90
   0  -7   0  271.87   22.20
   0  -7   0  216.98   22.00
   0  -7   0  269.37   22.90
   0  -7   0  249.08   22.00
   0  -7   0  258.17   22.40
   0   7   0  254.17   22.20
   0   7   0  258.87   22.00
   0   7   0  246.78   21.70
   0   7   0  251.97   21.60
   0   7   0  260.67   21.90
  -1  -7   0  138.89   13.20
  -1  -7   0  138.89   13.00
  -1  -7   0  144.89   13.00
  -1  -7   0  145.49   13.80
  -1  -7   0  131.59   13.10
   1   7   0  147.89   13.00
   1   7   0  153.68   12.80
   1   7   0  126.09   12.60
   1   7   0  156.18   12.60
   1   7   0  152.68   12.40
  -2  -7   0    5.30    2.60
  -2  -7   0    1.70    2.40
  -2  -7   0    1.40    1.90
  -2  -7   0    2.80    3.00
  -2  -7   0    3.80    2.20
  -2  -7   0    4.50    2.70
   2   7   0    1.50    2.10
   2   7   0    1.90    1.10
   2   7   0    5.20    1.90
   2   7   0    2.50    2.20
   2   7   0    1.10    1.50
  -3  -7   0   47.00    5.50
  -3  -7   0   46.50    5.90
  -3  -7   0   42.60    5.30
  -3  -7   0   44.10    4.20
  -3  -7   0   45.40    5.20
  -3  -7   0   48.40    6.00
   3   7   0   38.60    4.20
   3   7   0   40.20    4.40
   3   7   0   50.19    5.40
   3   7   0   48.50    4.90
   3   7   0   44.50    4.70
  -4  -7   0   40.60    5.00
  -4  -7   0   44.20    5.80
  -4  -7   0   40.80    5.70
  -4  -7   0   43.60    3.90
  -4  -7   0   30.60    4.80
  -4  -7   0   44.20    5.50
   4   7   0   41.70    5.20
   4   7   0   44.80    4.80
   4   7   0   35.30    4.20
   4   7   0   40.50    4.50
  -5  -7   0   13.80    1.80
  -5  -7   0   12.70    2.10
  -5  -7   0   10.40    3.50
  -5  -7   0   17.70    4.10
  -5  -7   0   17.60    2.80
   5   7   0   13.20    3.50
   5   7   0   12.50    2.60
   5   7   0   18.00    4.40
   5   7   0   13.00    2.40
   5   7   0   17.80    3.00
   5   7   0   15.20    3.90
   5   7   0   19.70    3.60
  -6  -7   0   71.29    7.20
  -6  -7   0   79.99    8.30
  -6  -7   0   77.49    6.60
  -6  -7   0   80.19    8.10
  -6  -7   0   74.09    6.80
  -6  -7   0   65.49    7.70
   6   7   0   80.59    7.30
   6   7   0   65.29    8.00
   6   7   0   81.19    8.80
   6   7   0   75.79    7.30
   6   7   0   68.99    7.40
   6   7   0   62.39    6.70
  -7  -7   0   16.40    3.70
  -7  -7   0    3.60    4.30
  -7  -7   0   14.10    2.00
  -7  -7   0   11.80    1.80
  -7  -7   0   12.20    2.50
   7   7   0    9.50    3.70
   7   7   0    7.60    2.90
   7   7   0   10.70    2.60
   7   7   0   11.60    5.40
   7   7   0   14.50    3.60
   7   7   0   13.10    3.50
  -8  -7   0   -1.20    2.70
  -8  -7   0    1.90    3.80
  -8  -7   0    2.00    1.40
  -8  -7   0    0.90    0.90
   8   7   0    0.70    1.50
   8   7   0    3.90    2.10
   8   7   0    3.80    2.50
  -9  -7   0   25.50    2.70
  -9  -7   0   24.10    2.90
   9   7   0   31.60    4.90
   9   7   0   23.30    3.50
   9   7   0   23.90    3.10
 -10  -7   0    1.80    0.80
  10   7   0    3.40    1.90
  10   7   0    1.80    1.50
  11  -8   0    1.80    1.60
  11  -8   0    1.50    1.90
 -11   8   0    1.90    1.90
  10  -8   0   -4.60    2.20
  10  -8   0   -0.10    1.70
  10  -8   0    0.60    1.60
 -10   8   0   -0.30    0.50
   9  -8   0   19.40    3.50
   9  -8   0   23.60    3.10
   9  -8   0   15.40    3.10
   9  -8   0   18.00    3.50
  -9   8   0   17.40    1.90
  -9   8   0    6.40    5.60
   8  -8   0   16.60    3.10
   8  -8   0   15.30    3.00
   8  -8   0   16.30    2.90
   8  -8   0   21.40    3.40
  -8   8   0   10.30    3.30
  -8   8   0   15.90    1.80
  -8   8   0   12.70    3.30
   7  -8   0   33.30    4.90
   7  -8   0   30.00    4.40
   7  -8   0   26.90    4.20
   7  -8   0   34.10    4.20
  -7   8   0   23.20    4.10
  -7   8   0   34.90    3.10
  -7   8   0   24.70    4.20
   6  -8   0    2.10    1.80
   6  -8   0    3.20    1.80
   6  -8   0    1.10    2.00
   6  -8   0    2.80    2.60
  -6   8   0    2.90    2.70
  -6   8   0    3.10    3.10
  -6   8   0    2.90    1.00
  -6   8   0    1.10    2.20
  -6   8   0    2.70    1.10
   5  -8   0   14.60    4.30
   5  -8   0   19.60    3.60
   5  -8   0   11.60    3.30
  -5   8   0    6.80    2.80
  -5   8   0    7.00    2.20
  -5   8   0   14.70    1.70
  -5   8   0   13.70    3.80
   4  -8   0   14.30    4.20
   4  -8   0   17.30    3.60
  -4   8   0   21.10    4.20
  -4   8   0   21.90    2.90
  -4   8   0   22.80    3.50
  -4   8   0   24.30    2.40
  -4   8   0   20.70    2.50
   3  -8   0  201.88   18.10
   3  -8   0  194.48   18.50
   3  -8   0  182.98   18.20
   3  -8   0  218.28   19.10
  -3   8   0  195.98   17.60
  -3   8   0  207.68   17.80
  -3   8   0  214.58   18.60
  -3   8   0  207.78   17.40
  -3   8   0  213.18   18.20
   2  -8   0  184.58   15.50
   2  -8   0  170.18   15.50
   2  -8   0  167.48   15.50
   2  -8   0  195.88   16.40
   2  -8   0  150.68   15.60
  -2   8   0  161.28   15.00
  -2   8   0  155.18   14.80
  -2   8   0  142.69   14.70
  -2   8   0  180.68   15.50
  -2   8   0  186.78   15.40
  -2   8   0  191.38   15.90
   1  -8   0   55.79    6.40
   1  -8   0   54.69    6.40
   1  -8   0   57.09    5.90
   1  -8   0   61.49    6.70
  -1   8   0   58.99    6.00
  -1   8   0   47.20    5.70
  -1   8   0   60.09    6.40
  -1   8   0   57.49    5.30
  -1   8   0   58.19    5.60
   0  -8   0   57.99    6.60
   0  -8   0   67.29    7.10
   0  -8   0   73.59    7.90
   0  -8   0   63.69    6.90
   0   8   0   69.19    6.50
   0   8   0   61.69    5.90
   0   8   0   60.19    6.50
   0   8   0   62.39    6.10
   0   8   0   64.39    6.90
  -1  -8   0    3.40    2.60
  -1  -8   0    5.90    2.80
  -1  -8   0    4.20    3.60
  -1  -8   0    4.70    2.50
  -1  -8   0    5.70    3.00
   1   8   0    6.40    2.70
   1   8   0    2.60    1.70
   1   8   0    2.90    1.30
   1   8   0    2.10    2.30
   1   8   0    4.80    1.60
  -2  -8   0    8.30    3.20
  -2  -8   0   21.70    3.80
  -2  -8   0   14.70    4.50
  -2  -8   0   16.20    3.50
   2   8   0   22.30    3.00
   2   8   0   15.20    3.10
   2   8   0    8.70    2.30
   2   8   0   17.50    3.70
  -3  -8   0    7.80    1.50
  -3  -8   0    6.00    3.00
  -3  -8   0    5.00    2.90
  -3  -8   0    1.70    3.40
  -3  -8   0    4.60    2.90
  -3  -8   0    6.30    2.10
  -3  -8   0    5.40    3.40
   3   8   0    5.70    1.90
   3   8   0    4.80    1.40
   3   8   0    6.30    2.20
   3   8   0    6.80    2.30
   3   8   0    4.20    2.40
   3   8   0    9.00    2.90
   3   8   0    8.70    2.40
   3   8   0    6.60    2.00
  -4  -8   0   23.30    5.00
  -4  -8   0   20.10    2.60
  -4  -8   0   19.10    3.80
  -4  -8   0   23.10    6.00
  -4  -8   0   17.30    4.70
  -4  -8   0   21.90    3.20
  -4  -8   0   20.30    2.20
  -4  -8   0   14.10    4.00
   4   8   0   14.80    3.60
   4   8   0   19.90    2.80
   4   8   0   23.30    4.50
   4   8   0   20.10    3.10
   4   8   0   22.10    3.90
   4   8   0   24.00    3.20
   4   8   0   21.30    4.10
  -5  -8   0    3.20    1.50
  -5  -8   0    2.60    2.10
  -5  -8   0    1.80    3.00
  -5  -8   0    1.20    0.90
  -5  -8   0    3.40    3.60
   5   8   0    0.90    2.60
   5   8   0    1.20    1.80
   5   8   0    3.90    2.10
   5   8   0   -0.20    2.20
   5   8   0    2.40    3.20
   5   8   0    1.70    1.70
   5   8   0   -0.50    3.10
  -6  -8   0   31.30    4.80
  -6  -8   0   29.10    3.10
  -6  -8   0   29.90    3.70
  -6  -8   0   33.00    3.50
   6   8   0   29.70    3.40
   6   8   0   32.30    4.00
   6   8   0   35.70    4.20
   6   8   0   27.00    3.80
   6   8   0   35.00    5.80
   6   8   0   31.30    4.30
   6   8   0   42.90    7.60
   6   8   0   29.00    4.30
  -7  -8   0   -0.40    2.80
  -7  -8   0    3.00    1.10
  -7  -8   0    1.00    1.90
  -7  -8   0   -1.30    3.30
  -7  -8   0   -1.30    1.10
   7   8   0    4.00    2.60
   7   8   0    2.50    3.40
   7   8   0    2.10    3.10
   7   8   0    0.70    1.60
   7   8   0    1.60    2.10
  -8  -8   0   -0.80    1.20
  -8  -8   0   -0.60    2.50
  -8  -8   0   -0.40    1.00
  -8  -8   0    1.30    2.90
   8   8   0   -2.40    1.90
   8   8   0    1.60    1.90
   8   8   0   -0.40    2.20
  -9  -8   0    1.10    1.80
  -9  -8   0    4.10    1.20
   9   8   0    2.20    1.00
   9   8   0    5.20    2.10
   9   8   0    0.70    1.40
  11  -9   0    1.60    1.10
  11  -9   0    1.00    1.20
 -11   9   0    0.90    0.60
  10  -9   0    3.70    1.70
  10  -9   0    6.00    1.70
  10  -9   0    5.70    1.80
 -10   9   0    4.90    0.90
 -10   9   0    6.20    1.30
   9  -9   0    3.30    2.50
   9  -9   0    7.00    2.00
   9  -9   0    8.70    2.10
   9  -9   0    7.40    2.40
  -9   9   0    5.90    1.20
  -9   9   0    4.70    1.10
   8  -9   0    1.70    1.70
   8  -9   0    2.30    2.20
   8  -9   0    2.80    2.40
   8  -9   0    2.10    2.50
  -8   9   0    1.40    1.10
  -8   9   0    0.70    2.00
  -8   9   0    2.70    1.30
   7  -9   0    2.40    2.50
   7  -9   0    1.40    1.50
   7  -9   0    1.30    1.80
   7  -9   0    1.50    2.50
  -7   9   0    0.10    2.10
  -7   9   0    0.70    1.30
  -7   9   0    0.60    0.80
   6  -9   0   -0.70    1.80
   6  -9   0    0.90    1.80
   6  -9   0    1.30    1.60
   6  -9   0    1.30    1.70
   6  -9   0    0.00    1.70
  -6   9   0    0.30    1.20
  -6   9   0    0.80    0.80
  -6   9   0    0.40    2.40
  -6   9   0   -0.50    2.90
  -6   9   0   -0.40    1.60
   5  -9   0    7.50    3.10
   5  -9   0   10.30    2.60
   5  -9   0   10.70    2.10
  -5   9   0   14.40    2.60
  -5   9   0    6.80    3.00
  -5   9   0   13.20    2.60
  -5   9   0   16.30    1.90
  -5   9   0   16.70    2.10
  -5   9   0   11.30    3.70
   4  -9   0    7.10    3.60
   4  -9   0    4.50    2.00
   4  -9   0    7.90    4.00
   4  -9   0    6.50    2.20
   4  -9   0    7.70    3.20
  -4   9   0    6.80    1.50
  -4   9   0    7.00    2.80
  -4   9   0    9.10    2.60
  -4   9   0    5.90    1.20
  -4   9   0   10.00    2.70
  -4   9   0    4.00    2.00
  -4   9   0    1.90    2.10
   3  -9   0   66.39    6.90
   3  -9   0   80.39    7.40
   3  -9   0   64.69    6.50
   3  -9   0   61.09    7.40
   3  -9   0   67.49    8.70
   3  -9   0   71.29    8.20
  -3   9   0   69.99    6.20
  -3   9   0   59.59    6.50
  -3   9   0   72.59    7.60
  -3   9   0   65.39    6.60
  -3   9   0   69.29    7.10
  -3   9   0   58.69    6.90
  -3   9   0   65.79    6.00
   2  -9   0    9.90    2.90
   2  -9   0    1.10    3.50
   2  -9   0    3.70    3.10
   2  -9   0    1.90    3.20
  -2   9   0    6.00    2.80
  -2   9   0    8.70    2.90
  -2   9   0    1.60    2.30
  -2   9   0    3.10    3.50
  -2   9   0    9.10    2.50
   1  -9   0    3.00    3.70
   1  -9   0    4.10    2.80
   1  -9   0    5.40    3.30
   1  -9   0   -0.90    3.00
  -1   9   0    5.40    2.10
  -1   9   0   10.00    3.40
  -1   9   0    5.80    2.50
  -1   9   0   12.60    3.00
  -1   9   0    5.80    1.60
   0  -9   0    8.10    4.20
   0  -9   0    7.40    3.50
   0  -9   0    6.10    3.30
   0  -9   0    1.60    2.60
   0   9   0    8.40    2.20
   0   9   0   13.20    3.30
   0   9   0   10.40    3.10
   0   9   0   12.40    2.60
  -1  -9   0   77.39    8.80
  -1  -9   0   85.19    7.90
  -1  -9   0   66.89    6.90
  -1  -9   0   68.29    7.10
  -1  -9   0   72.49    8.10
   1   9   0   80.29    7.20
   1   9   0   60.39    7.10
   1   9   0   78.29    7.00
   1   9   0   71.79    7.30
   1   9   0   84.29    7.70
   1   9   0   69.89    7.00
   1   9   0   71.09    7.20
   1   9   0   64.89    6.90
  -2  -9   0    0.30    1.80
  -2  -9   0   -1.50    3.40
  -2  -9   0   -0.60    3.00
  -2  -9   0   -1.40    2.90
  -2  -9   0   -0.70    3.00
  -2  -9   0   -1.00    1.30
   2   9   0    1.50    1.70
   2   9   0    0.20    1.90
   2   9   0    0.00    1.70
   2   9   0    0.10    2.00
   2   9   0   -2.30    2.00
   2   9   0    1.60    1.50
   2   9   0    0.50    1.20
  -3  -9   0   27.50    5.20
  -3  -9   0   10.50    3.70
  -3  -9   0   25.10    4.20
  -3  -9   0   20.20    3.30
   3   9   0   21.80    3.30
   3   9   0   19.20    2.80
   3   9   0   19.50    3.00
   3   9   0   23.30    3.80
   3   9   0   25.70    3.50
   3   9   0   21.00    3.50
  -4  -9   0    8.60    3.30
  -4  -9   0   16.20    3.20
  -4  -9   0   14.70    4.40
  -4  -9   0   12.40    1.90
  -4  -9   0    0.70    3.80
  -4  -9   0   11.00    2.70
  -4  -9   0    7.10    4.10
   4   9   0   12.30    2.50
   4   9   0   14.90    2.90
   4   9   0   15.70    3.60
   4   9   0   13.10    3.20
   4   9   0   10.40    3.30
   4   9   0   12.40    2.60
  -5  -9   0    7.10    3.50
  -5  -9   0   19.40    3.10
  -5  -9   0   15.00    2.10
  -5  -9   0    9.80    3.90
  -5  -9   0   13.30    3.80
   5   9   0   12.30    3.90
   5   9   0   17.80    3.20
   5   9   0   15.20    2.40
   5   9   0    4.20    3.70
   5   9   0   20.80    2.70
   5   9   0   11.60    3.00
  -6  -9   0    1.90    1.30
  -6  -9   0   -0.50    3.20
  -6  -9   0    1.00    2.20
  -6  -9   0    1.60    2.20
  -6  -9   0   -0.10    2.30
   6   9   0    0.00    3.00
   6   9   0    1.20    2.10
   6   9   0    1.60    3.20
   6   9   0    1.50    1.40
   6   9   0    2.40    2.50
   6   9   0    1.10    3.40
   6   9   0    3.40    2.20
  -7  -9   0   -0.30    3.20
  -7  -9   0    1.40    2.00
  -7  -9   0    0.60    1.80
  -7  -9   0   -0.90    1.20
   7   9   0   -1.40    1.90
   7   9   0   -1.00    2.70
   7   9   0    0.20    3.10
  -8  -9   0   -2.20    1.50
  -8  -9   0   -0.60    0.60
  -8  -9   0    0.10    1.00
   8   9   0    1.30    2.00
   8   9   0   -2.40    1.00
  10 -10   0    5.20    1.40
  10 -10   0    2.00    1.30
 -10  10   0    4.00    1.10
   9 -10   0    0.30    2.00
   9 -10   0    1.40    2.10
   9 -10   0    1.00    1.50
  -9  10   0    0.20    2.00
  -9  10   0    0.40    0.70
  -9  10   0    0.00    0.80
   8 -10   0    0.90    1.60
   8 -10   0    1.80    1.60
   8 -10   0    2.10    1.70
   8 -10   0    3.40    1.60
  -8  10   0    0.30    1.20
  -8  10   0    1.70    1.10
   7 -10   0    7.60    2.70
   7 -10   0    9.90    2.50
   7 -10   0   14.40    2.50
   7 -10   0   12.00    3.00
  -7  10   0   11.50    1.90
  -7  10   0   10.50    1.70
  -7  10   0    7.10    2.70
  -7  10   0   12.10    1.70
   6 -10   0    0.50    1.60
   6 -10   0    2.00    2.50
   6 -10   0   -0.80    1.20
  -6  10   0   -0.50    1.70
  -6  10   0    1.00    0.80
  -6  10   0    0.80    2.90
  -6  10   0    1.40    1.30
   5 -10   0    7.80    2.50
   5 -10   0    7.60    3.20
   5 -10   0    6.80    1.90
  -5  10   0   10.10    1.70
  -5  10   0    5.50    3.30
  -5  10   0    6.50    2.80
  -5  10   0   10.60    1.60
  -5  10   0    1.10    2.40
  -5  10   0   10.70    2.30
   4 -10   0   11.20    2.10
   4 -10   0    7.50    3.30
   4 -10   0    5.40    2.20
   4 -10   0    7.90    4.00
  -4  10   0    8.00    1.70
  -4  10   0    9.90    2.10
  -4  10   0   10.40    3.10
  -4  10   0    2.60    2.60
  -4  10   0    2.80    3.10
   3 -10   0   54.59    4.90
   3 -10   0   30.00    6.00
   3 -10   0   44.30    5.00
   3 -10   0   33.90    5.30
  -3  10   0   35.80    5.60
  -3  10   0   45.50    5.00
  -3  10   0   40.40    5.20
  -3  10   0   45.10    4.20
  -3  10   0   51.49    5.00
   2 -10   0  193.88   16.10
   2 -10   0  182.48   17.50
   2 -10   0  197.08   16.60
   2 -10   0  168.58   16.10
   2 -10   0  168.68   16.00
  -2  10   0  185.68   17.20
  -2  10   0  187.38   16.00
  -2  10   0  161.38   16.30
  -2  10   0  185.68   17.00
  -2  10   0  183.28   16.20
   1 -10   0   11.40    4.50
   1 -10   0   17.70    4.10
   1 -10   0   18.00    3.00
   1 -10   0   23.40    3.10
  -1  10   0   23.90    3.20
  -1  10   0   16.90    3.40
  -1  10   0   12.00    3.70
   0 -10   0   -1.20    3.60
   0 -10   0    0.50    2.00
   0 -10   0    2.40    2.50
   0 -10   0    2.50    2.20
   0 -10   0   -4.30    3.00
   0  10   0    0.20    2.20
   0  10   0    1.80    1.80
   0  10   0    1.90    1.30
   0  10   0    1.40    2.40
   0  10   0    2.10    2.00
   0  10   0    0.80    1.40
  -1 -10   0   30.20    4.10
  -1 -10   0   30.90    5.70
  -1 -10   0   35.00    4.80
  -1 -10   0   26.80    4.10
  -1 -10   0   33.50    4.90
   1  10   0   26.30    3.90
   1  10   0   37.30    4.30
   1  10   0   25.40    4.10
   1  10   0   32.60    3.90
   1  10   0   30.70    4.70
  -2 -10   0   69.59    6.80
  -2 -10   0   61.19    7.00
  -2 -10   0   62.49    8.10
  -2 -10   0   66.19    6.60
   2  10   0   68.79    6.70
   2  10   0   61.09    6.10
   2  10   0   48.40    7.00
   2  10   0   70.39    6.70
   2  10   0   59.09    6.30
  -3 -10   0    5.90    3.10
  -3 -10   0   15.70    2.50
  -3 -10   0   12.80    3.40
  -3 -10   0   10.90    3.70
  -3 -10   0   14.20    3.10
   3  10   0    9.10    2.00
   3  10   0    1.30    4.90
   3  10   0    6.00    3.60
   3  10   0    8.40    2.80
   3  10   0    7.60    2.60
   3  10   0   13.40    2.90
  -4 -10   0   -1.10    2.70
  -4 -10   0    3.00    3.20
  -4 -10   0    1.20    2.60
  -4 -10   0    3.20    2.20
   4  10   0    0.70    2.20
   4  10   0    0.60    3.00
   4  10   0    1.80    2.10
   4  10   0    2.90    1.60
  -5 -10   0    8.10    2.00
  -5 -10   0    7.10    2.70
  -5 -10   0    4.50    2.80
   5  10   0    5.30    1.50
   5  10   0    3.00    1.70
   5  10   0    6.40    2.50
   5  10   0    1.70    2.30
   5  10   0    1.70    3.10
  -6 -10   0    0.40    1.40
  -6 -10   0   -1.10    2.50
   6  10   0   -1.10    1.90
   6  10   0    2.10    1.50
   6  10   0    0.80    0.90
   6  10   0    5.60    4.30
  -7 -10   0   60.89    6.40
   7  10   0   69.59    6.10
   7  10   0   67.69    6.90
   9 -11   0    3.40    1.30
   9 -11   0    6.40    1.50
  -9  11   0    4.80    1.00
  -9  11   0    6.70    2.20
   8 -11   0    1.60    1.40
   8 -11   0    0.40    1.40
  -8  11   0    0.80    1.00
  -8  11   0    1.80    0.90
  -8  11   0    0.80    3.30
   7 -11   0    7.30    2.50
   7 -11   0    4.20    2.20
  -7  11   0   -0.60    3.80
  -7  11   0    5.20    1.80
  -7  11   0    6.60    1.10
  -7  11   0    8.20    1.50
   6 -11   0   14.00    2.20
   6 -11   0   15.50    2.30
   6 -11   0   15.00    2.40
  -6  11   0    7.40    3.10
  -6  11   0   11.50    1.70
  -6  11   0   14.90    2.20
  -6  11   0    5.90    2.50
  -6  11   0   13.10    1.80
   5 -11   0    3.00    1.90
   5 -11   0    0.10    2.10
   5 -11   0   -0.10    1.10
  -5  11   0    0.30    2.70
  -5  11   0   -1.90    1.10
  -5  11   0    1.80    2.00
  -5  11   0   -0.30    2.60
  -5  11   0    0.70    1.60
   4 -11   0   16.70    2.90
   4 -11   0   16.30    3.00
  -4  11   0   22.00    2.80
  -4  11   0   21.40    3.20
  -4  11   0   19.10    2.40
   3 -11   0   46.50    7.00
   3 -11   0   43.60    5.40
   3 -11   0   48.60    5.40
   3 -11   0   50.99    5.30
  -3  11   0   49.40    5.80
  -3  11   0   41.90    6.70
  -3  11   0   49.70    5.80
  -3  11   0   55.09    5.40
   2 -11   0   69.79    7.10
   2 -11   0   59.29    7.80
   2 -11   0   79.09    6.80
   2 -11   0   72.09    6.90
   2 -11   0   64.99    7.10
  -2  11   0   64.69    7.20
  -2  11   0   72.19    7.00
  -2  11   0   81.79    7.10
  -2  11   0   50.99    7.90
  -2  11   0   68.79    7.70
   1 -11   0   41.10    5.60
   1 -11   0   41.30    4.80
   1 -11   0   47.30    4.80
  -1  11   0   41.00    5.30
  -1  11   0   44.10    4.90
  -1  11   0   50.49    5.60
  -1  11   0   38.40    5.20
   0 -11   0   70.19    8.60
   0 -11   0   43.20    6.00
   0 -11   0   54.99    6.00
   0 -11   0   50.69    5.80
   0 -11   0   47.10    5.60
   0  11   0   60.49    5.80
   0  11   0   41.30    5.40
   0  11   0   57.19    5.90
   0  11   0   54.59    6.10
   0  11   0   55.89    5.80
   0  11   0   52.79    5.50
  -1 -11   0   21.10    3.80
  -1 -11   0   12.60    2.70
  -1 -11   0   16.10    3.10
  -1 -11   0   16.90    2.70
   1  11   0   18.80    3.20
   1  11   0   17.70    2.90
   1  11   0   10.60    2.50
  -2 -11   0   49.10    5.70
  -2 -11   0   44.20    4.80
   2  11   0   45.90    4.70
   2  11   0   49.20    5.30
   2  11   0   46.90    4.90
   2  11   0   37.20    5.20
  -3 -11   0    4.00    2.10
  -3 -11   0    3.30    2.90
  -3 -11   0    5.60    1.90
   3  11   0    5.00    2.30
   3  11   0    3.20    2.10
   3  11   0    8.20    2.90
   3  11   0    4.20    1.70
   3  11   0    8.00    2.40
  -4 -11   0    1.90    2.60
  -4 -11   0    2.00    1.60
   4  11   0   -0.50    1.40
   4  11   0    1.10    1.40
   4  11   0    2.60    1.60
  -5 -11   0   22.20    2.50
  -5 -11   0    9.20    2.90
   5  11   0   21.70    4.40
   5  11   0   15.70    2.40
   5  11   0   15.00    2.30
  -6 -11   0   -0.20    1.20
  -6 -11   0    2.10    1.50
   6  11   0    1.40    1.50
   6  11   0    2.60    1.20
   6  11   0   -0.50    3.10
   8 -12   0    0.90    1.10
   8 -12   0    0.60    1.20
  -8  12   0    0.50    2.00
  -8  12   0    0.40    0.90
   7 -12   0    0.90    1.20
   7 -12   0   -1.40    1.20
  -7  12   0   -1.00    2.30
  -7  12   0    1.70    1.00
  -7  12   0    1.00    0.80
   6 -12   0   -0.10    1.30
   6 -12   0   -2.20    2.10
  -6  12   0   -0.30    2.50
  -6  12   0   -0.60    1.00
  -6  12   0    0.70    1.30
  -6  12   0    0.50    1.30
   5 -12   0    1.30    2.20
   5 -12   0   -0.70    1.00
   5 -12   0   -1.00    1.90
  -5  12   0    1.90    2.60
  -5  12   0    0.00    2.00
  -5  12   0   -0.80    2.00
   4 -12   0   24.90    3.50
   4 -12   0   18.90    3.40
  -4  12   0   25.80    3.40
  -4  12   0   11.80    4.50
  -4  12   0   30.00    4.00
   3 -12   0   -0.50    1.50
   3 -12   0    1.10    1.90
   3 -12   0    0.20    1.90
  -3  12   0    2.00    1.50
  -3  12   0    2.30    3.50
  -3  12   0    2.00    1.80
  -3  12   0    1.40    1.90
   2 -12   0   14.80    2.30
   2 -12   0   10.10    2.60
  -2  12   0    6.30    3.10
  -2  12   0    9.60    3.20
  -2  12   0   12.20    2.50
  -2  12   0   13.90    3.10
   1 -12   0    2.40    1.70
   1 -12   0    2.70    2.10
   1 -12   0    0.90    2.70
  -1  12   0    3.10    1.50
  -1  12   0    6.70    2.10
  -1  12   0    0.70    1.90
   0 -12   0    6.60    1.90
   0 -12   0    6.10    2.40
   0 -12   0   10.90    2.10
   0  12   0    6.00    1.60
   0  12   0    0.80    2.80
   0  12   0    5.00    2.60
   0  12   0    8.40    2.10
  -1 -12   0    9.50    2.00
  -1 -12   0    5.00    5.50
  -1 -12   0    3.10    2.40
  -1 -12   0   13.30    2.20
   1  12   0   16.00    2.10
   1  12   0    6.70    2.70
   1  12   0   19.60    2.70
   1  12   0   14.10    2.90
  -2 -12   0    0.70    1.40
  -2 -12   0    1.60    1.70
   2  12   0   -1.60    1.40
   2  12   0   -0.30    2.00
   2  12   0   -1.00    1.80
  -3 -12   0   -0.20    2.00
   3  12   0    0.70    1.30
  -4 -12   0    4.30    1.60
  -4 -12   0    8.00    1.80
   4  12   0    4.50    2.80
   4  12   0    4.70    1.40
  -5 -12   0   12.10    2.00
   5  12   0   17.10    2.00
   6 -13   0    2.10    1.10
   6 -13   0    0.30    1.30
  -6  13   0    2.70    1.20
  -6  13   0    1.60    2.00
   5 -13   0    4.60    1.30
   5 -13   0    5.30    1.10
   5 -13   0    3.70    1.90
  -5  13   0    6.20    1.60
  -5  13   0    3.60    1.30
  -5  13   0    5.10    2.40
   4 -13   0    0.90    1.20
   4 -13   0    1.40    1.50
  -4  13   0    2.00    1.40
  -4  13   0   -0.30    1.40
  -4  13   0    1.30    2.10
  -3  13   0    2.60    1.90
  -3  13   0    3.60    2.20
  -3  13   0    1.40    2.20
  -2  13   0    3.20    1.80
  -2  13   0    7.30    2.00
  -1  13   0    4.50    2.40
  -1  13   0    2.40    1.30
   0 -13   0    1.30    1.40
   0 -13   0    0.10    1.30
   0  13   0    1.30    1.40
   0  13   0    4.40    1.70
  -1 -13   0    2.70    1.40
  -1 -13   0    4.10    1.50
   1  13   0    2.40    1.50
   1  13   0    2.00    1.40
  -2 -13   0   -0.30    1.10
   2  13   0   -0.50    1.10
   2  13   0   -0.10    0.90
   3  13   0    6.30    1.30
   3 -14   0   23.20    2.80
   3 -14   0   25.10    2.60
  -3  14   0   27.00    2.90
  -2  14   0    1.30    1.10
  -1  14   0    5.70    1.50
  -1  14  -1   -0.10    1.20
  -2  14  -1    0.30    0.80
  -2  14  -1   -0.30    1.10
   2 -14   1    0.10    1.10
  -3  14  -1    3.00    1.30
  -3  14  -1    9.70    1.30
   3 -14   1    6.10    1.30
   3  13  -1   10.10    1.30
   3  13  -1    6.10    2.70
  -3 -13   1    2.70    1.40
   2  13  -1    0.30    1.20
   2  13  -1    0.10    1.20
  -2 -13   1    1.30    1.30
   1  13  -1   17.90    2.70
   1  13  -1   15.90    2.50
  -1 -13   1   21.40    2.80
   0  13  -1   30.50    3.70
   0  13  -1   32.80    3.60
   0 -13   1   25.20    3.60
   0 -13   1   35.30    3.60
  -1  13  -1    4.90    1.70
  -1  13  -1    3.20    1.80
  -1  13  -1    4.10    1.40
   1 -13   1    2.40    1.50
  -2  13  -1    3.80    4.10
  -2  13  -1    8.10    1.90
  -2  13  -1    5.40    1.90
   2 -13   1    3.90    1.60
   2 -13   1    8.40    1.80
  -3  13  -1   10.40    2.30
  -3  13  -1   14.80    3.10
  -3  13  -1   13.10    2.30
   3 -13   1   13.20    2.50
  -4  13  -1   58.49    5.50
  -4  13  -1   62.59    5.50
  -4  13  -1   47.80    6.10
   4 -13   1   55.39    5.50
  -5  13  -1   17.70    2.10
  -5  13  -1   11.00    2.90
   5 -13   1   15.80    2.30
   5 -13   1   12.80    1.90
  -6  13  -1    8.40    1.40
  -6  13  -1    5.20    2.30
   6 -13   1    7.50    1.30
   6 -13   1    4.20    1.30
   5  12  -1   -0.90    1.00
   5  12  -1    0.20    0.90
   5  12  -1    0.50    2.30
  -5 -12   1   -0.30    1.10
   4  12  -1    3.50    1.30
   4  12  -1    3.70    2.90
   4  12  -1    4.00    1.30
  -4 -12   1   -0.50    1.90
  -4 -12   1    2.90    1.40
   3  12  -1   19.60    2.70
   3  12  -1   26.50    2.90
   3  12  -1   20.20    2.70
  -3 -12   1   21.60    3.10
   2  12  -1   25.70    3.20
   2  12  -1   35.40    3.60
   2  12  -1   32.20    3.60
  -2 -12   1   24.20    3.60
   1  12  -1   10.40    2.70
   1  12  -1    8.70    2.70
   1  12  -1   14.50    3.30
  -1 -12   1   12.20    2.30
  -1 -12   1   10.10    2.30
  -1 -12   1   18.70    4.70
  -1 -12   1    7.80    2.30
   0  12  -1   17.70    2.70
   0  12  -1   21.90    3.10
   0  12  -1   11.90    3.00
   0 -12   1   20.00    3.60
   0 -12   1   17.40    2.60
  -1  12  -1   -0.80    2.60
  -1  12  -1    0.30    1.30
  -1  12  -1    1.10    1.70
   1 -12   1    0.90    2.20
   1 -12   1    0.20    2.10
   1 -12   1    0.80    1.50
  -2  12  -1    9.90    2.20
  -2  12  -1    5.90    3.70
  -2  12  -1    1.50    2.80
  -2  12  -1    9.00    2.30
   2 -12   1    9.70    2.00
   2 -12   1    4.20    1.70
   2 -12   1    7.10    2.30
  -3  12  -1   -0.90    1.60
  -3  12  -1   -1.10    2.40
  -3  12  -1    0.80    2.30
  -3  12  -1   -0.80    1.40
   3 -12   1    0.80    1.40
   3 -12   1    0.10    2.00
   3 -12   1   -1.20    1.70
  -4  12  -1    2.60    2.70
  -4  12  -1    0.60    4.80
  -4  12  -1    0.10    2.00
  -4  12  -1    1.90    1.60
   4 -12   1   -2.40    2.40
   4 -12   1    0.40    2.10
   4 -12   1   -0.60    1.30
  -5  12  -1   14.70    2.70
  -5  12  -1    8.50    2.40
  -5  12  -1   10.30    3.40
   5 -12   1   14.80    2.20
   5 -12   1   13.70    1.90
   5 -12   1   20.50    2.60
  -6  12  -1   41.60    5.30
   6 -12   1   42.80    4.10
   6 -12   1   32.90    3.90
  -7  12  -1    2.10    1.10
  -7  12  -1   -0.20    2.10
  -7  12  -1   -0.40    0.60
   7 -12   1    0.20    1.20
   7 -12   1    0.70    1.30
  -8  12  -1    0.40    0.80
  -8  12  -1    3.00    1.90
  -8  12  -1    1.30    1.00
   8 -12   1    1.80    1.20
   8 -12   1    2.60    1.50
   6  11  -1    0.40    2.50
   6  11  -1   -0.10    1.10
  -6 -11   1   -0.50    1.20
  -6 -11   1   -0.30    1.20
   5  11  -1    0.00    1.40
   5  11  -1   -0.10    1.80
   5  11  -1    4.60    3.10
  -5 -11   1    3.40    2.10
  -5 -11   1    1.70    1.80
   4  11  -1   14.80    2.60
   4  11  -1   21.50    2.40
  -4 -11   1   12.80    2.40
  -4 -11   1   15.10    3.30
  -4 -11   1   13.50    2.70
   3  11  -1    6.40    2.10
   3  11  -1    5.20    2.30
   3  11  -1    1.00    3.00
   3  11  -1    3.90    2.20
  -3 -11   1    7.60    2.40
  -3 -11   1   12.80    2.60
  -3 -11   1   10.00    2.70
  -3 -11   1    7.50    2.60
   2  11  -1   24.30    3.30
   2  11  -1   21.40    3.00
   2  11  -1   25.40    3.20
  -2 -11   1   28.60    3.90
  -2 -11   1   23.80    3.60
  -2 -11   1   23.90    4.10
   1  11  -1    5.20    2.00
   1  11  -1    9.70    2.90
   1  11  -1    6.90    2.60
   1  11  -1    6.30    2.60
  -1 -11   1    7.50    2.50
  -1 -11   1    1.10    3.10
  -1 -11   1    4.90    2.50
  -1 -11   1    7.40    2.80
   0  11  -1   61.19    6.10
   0  11  -1   71.99    6.80
   0  11  -1   69.29    6.60
   0  11  -1   46.20    6.80
   0 -11   1   63.49    6.40
   0 -11   1   58.49    6.00
   0 -11   1   61.19    6.40
  -1  11  -1   77.79    7.20
  -1  11  -1   62.19    7.10
  -1  11  -1   71.59    7.70
  -1  11  -1   77.09    7.10
  -1  11  -1   76.09    8.30
   1 -11   1   75.29    7.50
   1 -11   1   76.79    7.00
   1 -11   1   60.39    8.10
   1 -11   1   66.99    7.30
  -2  11  -1    7.10    2.20
  -2  11  -1    6.30    2.30
  -2  11  -1    4.90    2.10
  -2  11  -1    3.40    2.50
  -2  11  -1    8.10    4.20
   2 -11   1    1.80    3.60
   2 -11   1    2.30    3.00
   2 -11   1    8.00    2.10
   2 -11   1    3.60    2.40
  -3  11  -1    6.90    2.40
  -3  11  -1    8.60    2.20
  -3  11  -1    6.70    2.70
  -3  11  -1    5.90    3.20
   3 -11   1    3.30    2.40
   3 -11   1    7.50    3.20
   3 -11   1    6.80    1.90
   3 -11   1    9.00    2.70
  -4  11  -1   24.60    3.00
  -4  11  -1   33.50    3.90
  -4  11  -1   27.90    5.00
  -4  11  -1   23.40    3.60
   4 -11   1   28.60    3.30
   4 -11   1   16.70    3.90
   4 -11   1   34.60    3.90
   4 -11   1   28.90    4.20
  -5  11  -1    6.80    2.30
  -5  11  -1    6.50    2.00
  -5  11  -1    2.00    3.00
  -5  11  -1    2.00    3.10
  -5  11  -1    6.60    1.50
   5 -11   1    5.50    2.60
   5 -11   1    4.70    2.20
   5 -11   1    5.50    1.50
   5 -11   1    4.50    2.20
  -6  11  -1    1.00    1.30
  -6  11  -1    1.10    1.90
  -6  11  -1    0.80    2.70
  -6  11  -1    1.40    1.30
   6 -11   1    1.40    1.40
   6 -11   1    3.70    2.30
   6 -11   1    0.90    2.00
  -7  11  -1    2.40    0.80
  -7  11  -1    2.20    1.30
  -7  11  -1    1.50    2.80
  -7  11  -1    1.90    1.60
   7 -11   1    0.80    1.50
   7 -11   1    0.50    2.30
  -8  11  -1   -1.40    2.20
  -8  11  -1   -0.10    1.60
  -8  11  -1    0.10    1.20
  -8  11  -1    0.60    0.90
   8 -11   1   -1.90    1.20
   8 -11   1   -1.10    1.40
  -9  11  -1    4.50    2.00
  -9  11  -1    5.20    1.00
   9 -11   1    4.30    1.40
   7  10  -1    2.20    2.60
   7  10  -1    0.50    1.70
   7  10  -1    0.00    1.20
  -7 -10   1    1.70    1.60
  -7 -10   1    2.10    1.20
   6  10  -1    1.10    1.10
   6  10  -1    0.90    1.40
   6  10  -1   -0.30    2.70
   6  10  -1    1.60    3.10
  -6 -10   1   -1.80    1.80
  -6 -10   1    1.20    1.40
   5  10  -1   89.79    8.30
   5  10  -1   98.29    8.60
   5  10  -1   86.19    9.20
  -5 -10   1   91.29    8.80
  -5 -10   1   89.29    8.60
  -5 -10   1   96.59   10.30
   4  10  -1    6.80    2.20
   4  10  -1    3.00    2.50
   4  10  -1    3.00    2.40
   4  10  -1    6.40    2.20
  -4 -10   1    4.60    2.90
  -4 -10   1    1.80    2.90
  -4 -10   1    8.00    3.00
  -4 -10   1    8.70    2.10
   3  10  -1    1.40    2.10
   3  10  -1   -1.50    3.10
   3  10  -1   -0.90    2.60
   3  10  -1    0.40    2.10
   3  10  -1    1.70    2.20
   3  10  -1    1.60    2.00
  -3 -10   1    0.80    1.60
  -3 -10   1    1.30    2.30
  -3 -10   1    2.30    3.00
  -3 -10   1    4.10    2.20
   2  10  -1   33.80    4.30
   2  10  -1   35.50    4.10
   2  10  -1   33.70    4.40
   2  10  -1   28.30    3.70
   2  10  -1   33.50    4.90
   2  10  -1   39.30    4.40
  -2 -10   1   35.90    4.40
  -2 -10   1   33.00    5.30
  -2 -10   1   36.00    5.10
   1  10  -1   29.40    3.90
   1  10  -1   30.50    3.80
   1  10  -1   21.00    3.10
   1  10  -1   28.60    4.10
   1  10  -1   25.10    3.80
  -1 -10   1   24.80    3.60
  -1 -10   1   31.40    4.00
  -1 -10   1   21.10    4.50
  -1 -10   1   20.00    3.70
  -1 -10   1   17.20    5.20
   0  10  -1    5.20    3.10
   0  10  -1    8.20    2.60
   0  10  -1    7.30    2.90
   0  10  -1    5.40    2.50
   0  10  -1    6.90    2.10
   0 -10   1    0.70    3.10
   0 -10   1    7.50    2.30
   0 -10   1    5.30    2.40
   0 -10   1    8.60    2.30
   0 -10   1    0.60    3.70
  -1  10  -1   -0.10    3.60
  -1  10  -1    1.70    2.30
  -1  10  -1    1.90    1.80
  -1  10  -1    3.20    3.00
  -1  10  -1    1.30    1.80
   1 -10   1    1.20    2.30
   1 -10   1    1.40    2.70
   1 -10   1    0.30    2.30
   1 -10   1    0.90    1.60
  -2  10  -1   67.59    7.80
  -2  10  -1   67.29    8.30
  -2  10  -1   79.69    7.40
  -2  10  -1   53.69    7.20
  -2  10  -1   78.99    7.10
   2 -10   1   73.89    7.30
   2 -10   1   77.79    6.90
   2 -10   1   70.79    7.00
   2 -10   1   65.49    8.00
  -3  10  -1   68.69    8.10
  -3  10  -1   88.09    7.30
  -3  10  -1   72.29    7.10
  -3  10  -1   70.49    6.60
  -3  10  -1   56.79    7.40
  -3  10  -1   81.29    8.80
   3 -10   1   74.89    7.20
   3 -10   1   63.59    7.60
   3 -10   1   91.19    7.30
   3 -10   1   53.39    8.30
   3 -10   1   75.99    7.20
  -4  10  -1    6.20    3.20
  -4  10  -1    9.40    3.10
  -4  10  -1    8.10    3.70
  -4  10  -1    9.00    2.70
  -4  10  -1   13.40    1.90
  -4  10  -1   12.20    2.60
   4 -10   1   11.70    2.50
   4 -10   1   12.70    2.20
   4 -10   1    9.00    2.90
   4 -10   1    9.60    3.30
  -5  10  -1    3.10    2.10
  -5  10  -1    2.00    1.20
  -5  10  -1   -0.30    2.50
  -5  10  -1    1.90    1.40
  -5  10  -1   -0.20    3.00
  -5  10  -1    2.90    2.20
   5 -10   1    3.50    1.70
   5 -10   1   -0.80    2.40
   5 -10   1    3.40    1.80
   5 -10   1    2.10    2.60
  -6  10  -1   31.20    3.20
  -6  10  -1   30.10    3.00
  -6  10  -1   26.80    3.60
   6 -10   1   24.10    3.10
   6 -10   1   28.80    4.20
   6 -10   1   30.50    4.10
  -7  10  -1   12.90    2.00
  -7  10  -1    4.70    2.80
  -7  10  -1   12.30    1.70
  -7  10  -1    3.80    3.00
  -7  10  -1   10.50    1.50
   7 -10   1   12.00    2.30
   7 -10   1   13.30    2.20
   7 -10   1   14.80    2.50
  -8  10  -1    2.50    2.40
  -8  10  -1    2.00    1.30
  -8  10  -1    4.20    1.20
   8 -10   1    4.80    2.30
   8 -10   1    4.50    1.80
   8 -10   1    2.90    2.20
   8 -10   1    3.40    2.60
  -9  10  -1    0.20    0.70
  -9  10  -1    1.20    1.50
  -9  10  -1    0.60    0.80
  -9  10  -1    0.60    1.80
   9 -10   1    0.50    1.80
   9 -10   1    0.40    1.90
   9 -10   1    2.00    2.00
   9 -10   1   -0.70    2.00
 -10  10  -1    2.30    1.10
  10 -10   1    0.60    1.10
  10 -10   1    1.70    1.30
   8   9  -1    6.10    2.90
   8   9  -1    9.00    1.60
   8   9  -1    3.80    2.20
  -8  -9   1    9.10    1.50
  -8  -9   1   10.70    2.20
  -8  -9   1   10.90    1.30
   7   9  -1   12.30    4.00
   7   9  -1   16.10    3.30
   7   9  -1   10.00    2.50
  -7  -9   1   13.50    1.70
  -7  -9   1   10.60    2.40
  -7  -9   1   15.00    2.80
  -7  -9   1   26.90    6.80
   6   9  -1  115.99    9.90
   6   9  -1   94.79    9.60
   6   9  -1  114.89   11.00
  -6  -9   1   86.19   10.60
  -6  -9   1  112.39   10.60
  -6  -9   1  114.69   10.20
  -6  -9   1  124.19    9.70
   5   9  -1    3.00    1.60
   5   9  -1    1.70    1.80
   5   9  -1    3.40    3.20
   5   9  -1    0.10    2.30
   5   9  -1    2.60    2.40
  -5  -9   1    0.10    2.70
  -5  -9   1    3.60    3.70
  -5  -9   1    2.50    2.30
  -5  -9   1    0.90    1.30
  -5  -9   1    2.10    2.20
  -5  -9   1   -4.80    3.10
   4   9  -1   13.20    4.10
   4   9  -1   20.30    3.10
   4   9  -1   23.00    2.90
   4   9  -1   16.60    4.10
   4   9  -1   24.30    3.20
  -4  -9   1   16.00    4.80
  -4  -9   1   26.20    4.60
  -4  -9   1   21.50    3.40
  -4  -9   1   19.20    2.50
  -4  -9   1   20.50    4.10
  -4  -9   1   21.10    4.10
   3   9  -1   10.60    2.50
   3   9  -1    8.60    2.50
   3   9  -1    6.60    2.50
   3   9  -1    4.80    2.70
   3   9  -1    6.10    3.30
   3   9  -1    9.50    1.90
  -3  -9   1    5.40    3.30
  -3  -9   1   10.60    1.70
  -3  -9   1   11.90    2.60
  -3  -9   1   14.00    3.70
  -3  -9   1    9.90    3.20
  -3  -9   1    4.80    4.20
   2   9  -1   -0.40    2.10
   2   9  -1    1.60    1.30
   2   9  -1    1.50    2.30
   2   9  -1    1.80    2.00
   2   9  -1    1.10    1.40
   2   9  -1    1.90    2.20
   2   9  -1    2.50    2.70
  -2  -9   1    2.30    2.50
  -2  -9   1    0.50    2.90
  -2  -9   1    4.30    2.00
  -2  -9   1    0.60    1.40
  -2  -9   1    3.70    3.10
  -2  -9   1    1.20    3.70
   1   9  -1   67.89    6.30
   1   9  -1   54.19    5.80
   1   9  -1   62.29    6.10
   1   9  -1   67.89    6.50
   1   9  -1   59.19    5.80
   1   9  -1   48.10    5.70
  -1  -9   1   53.19    6.40
  -1  -9   1   65.79    7.40
  -1  -9   1   48.70    6.40
  -1  -9   1   66.29    6.40
  -1  -9   1   57.39    5.80
  -1  -9   1   50.49    6.70
   0   9  -1   24.20    3.60
   0   9  -1   29.80    3.60
   0   9  -1   36.90    4.60
   0   9  -1   38.00    3.50
   0   9  -1   39.20    5.40
   0   9  -1   33.00    4.10
   0  -9   1   28.30    5.40
   0  -9   1   26.10    4.50
   0  -9   1   32.20    5.40
   0  -9   1   25.90    3.80
   0  -9   1   32.00    4.60
  -1   9  -1   76.59    7.80
  -1   9  -1   83.69    8.20
  -1   9  -1   87.09    8.70
  -1   9  -1   65.59    7.70
   1  -9   1  102.29    9.70
   1  -9   1   73.89    8.40
   1  -9   1   95.59    8.50
   1  -9   1   81.39    8.70
  -2   9  -1  152.48   14.70
  -2   9  -1  162.38   14.30
  -2   9  -1  157.18   14.50
  -2   9  -1  173.48   14.70
  -2   9  -1  169.48   15.10
   2  -9   1  154.08   15.60
   2  -9   1  156.78   14.70
  -3   9  -1  461.15   36.30
  -3   9  -1  451.65   35.00
  -3   9  -1  435.16   35.70
  -3   9  -1  382.76   35.30
  -3   9  -1  378.46   35.20
  -3   9  -1  351.46   35.20
   3  -9   1  394.86   36.00
   3  -9   1  418.66   35.50
   3  -9   1  391.26   35.30
   3  -9   1  405.76   35.80
   3  -9   1  446.56   36.60
   3  -9   1  437.46   35.30
  -4   9  -1   21.00    3.30
  -4   9  -1   20.80    3.70
  -4   9  -1   21.00    3.20
  -4   9  -1   22.40    3.60
  -4   9  -1   27.30    2.60
  -4   9  -1   23.80    2.70
   4  -9   1   25.80    4.30
   4  -9   1   24.90    3.60
   4  -9   1   20.60    3.50
   4  -9   1   21.80    5.10
   4  -9   1   14.80    5.00
   4  -9   1   20.90    3.10
  -5   9  -1   37.30    3.50
  -5   9  -1   28.00    5.10
  -5   9  -1   35.60    4.20
  -5   9  -1   38.50    3.70
   5  -9   1   44.60    4.60
   5  -9   1   31.10    3.90
   5  -9   1   33.50    4.30
  -6   9  -1   21.50    2.30
  -6   9  -1   18.00    2.80
  -6   9  -1   22.20    2.50
  -6   9  -1    9.80    4.00
   6  -9   1   17.10    3.90
   6  -9   1   21.20    3.10
   6  -9   1   17.30    3.00
   6  -9   1   17.80    3.20
   6  -9   1   15.90    2.40
  -7   9  -1   19.30    2.40
  -7   9  -1   19.70    2.10
  -7   9  -1   10.10    3.00
   7  -9   1   15.90    3.20
   7  -9   1   14.80    3.10
   7  -9   1   14.50    3.20
   7  -9   1   18.00    3.00
  -8   9  -1    3.30    2.40
  -8   9  -1    7.60    1.40
  -8   9  -1    8.40    1.20
   8  -9   1    4.80    2.50
   8  -9   1    7.20    2.10
   8  -9   1    6.80    2.20
   8  -9   1    6.90    1.90
  -9   9  -1   -1.10    1.10
  -9   9  -1   -0.10    0.90
  -9   9  -1    0.40    1.90
   9  -9   1    1.60    1.60
   9  -9   1    1.40    1.60
   9  -9   1    1.30    1.70
   9  -9   1    1.10    1.70
 -10   9  -1    5.20    0.90
 -10   9  -1    2.40    1.50
 -10   9  -1    5.40    1.00
  10  -9   1    7.90    1.90
  10  -9   1    5.10    1.60
  10  -9   1    6.00    1.60
 -11   9  -1    0.80    0.60
  11  -9   1    0.00    1.00
  11  -9   1    1.40    1.10
   9   8  -1   23.40    2.90
   9   8  -1   19.30    2.40
  -9  -8   1   20.00    2.20
   8   8  -1  113.49   11.40
   8   8  -1  110.09   10.30
   8   8  -1   87.79    9.40
   8   8  -1  121.39    9.50
  -8  -8   1   88.59    8.90
  -8  -8   1  100.39    9.70
  -8  -8   1  112.39    9.10
  -8  -8   1   88.79   11.70
   7   8  -1    6.10    5.20
   7   8  -1    4.90    3.40
   7   8  -1    8.50    3.00
   7   8  -1    6.50    2.40
   7   8  -1    9.10    2.50
  -7  -8   1    4.50    3.80
  -7  -8   1   10.50    1.60
  -7  -8   1    9.00    1.90
  -7  -8   1    9.00    1.80
  -7  -8   1    7.40    2.70
   6   8  -1   39.30    5.80
   6   8  -1   37.40    4.50
   6   8  -1   51.49    5.20
   6   8  -1   60.09    7.80
   6   8  -1   48.60    5.20
   6   8  -1   52.69    6.60
  -6  -8   1   40.70    5.90
  -6  -8   1   45.20    4.40
  -6  -8   1   46.70    4.40
  -6  -8   1   42.20    4.80
  -6  -8   1   44.60    5.90
   5   8  -1    3.00    2.60
   5   8  -1    5.10    2.50
   5   8  -1    4.90    2.40
   5   8  -1    4.20    1.40
   5   8  -1    2.40    2.60
   5   8  -1    5.20    2.00
   5   8  -1    3.90    1.60
  -5  -8   1    4.40    1.50
  -5  -8   1    3.10    1.30
  -5  -8   1    1.20    2.80
  -5  -8   1    3.80    1.80
  -5  -8   1    3.70    2.30
  -5  -8   1    5.10    3.00
  -5  -8   1   -1.20    3.10
   4   8  -1   34.30    4.80
   4   8  -1   36.60    5.40
   4   8  -1   34.50    4.30
   4   8  -1   34.90    4.40
   4   8  -1   34.10    5.10
   4   8  -1   30.60    3.60
   4   8  -1   28.70    3.70
  -4  -8   1   34.00    4.80
  -4  -8   1   33.00    4.10
  -4  -8   1   31.20    5.40
  -4  -8   1   33.10    5.00
  -4  -8   1   35.90    3.40
  -4  -8   1   34.20    3.60
  -4  -8   1   36.30    5.50
   3   8  -1    1.70    1.60
   3   8  -1    2.10    1.60
   3   8  -1    1.00    2.70
   3   8  -1    3.40    2.90
   3   8  -1    1.50    1.70
   3   8  -1    3.20    2.10
   3   8  -1   -0.20    2.30
   3   8  -1    3.90    2.00
  -3  -8   1    1.90    2.90
  -3  -8   1    3.10    1.30
  -3  -8   1    2.20    3.30
  -3  -8   1    1.20    3.10
  -3  -8   1    3.90    2.00
  -3  -8   1    3.70    2.80
  -3  -8   1    2.30    2.20
   2   8  -1    6.50    1.60
   2   8  -1   10.60    2.70
   2   8  -1    7.40    2.00
   2   8  -1    6.00    2.90
   2   8  -1    9.50    2.40
  -2  -8   1    9.50    3.20
  -2  -8   1    6.40    3.70
  -2  -8   1   10.80    3.60
  -2  -8   1    6.40    3.00
  -2  -8   1    0.70    2.10
   1   8  -1   92.39    8.70
   1   8  -1   97.39    8.30
   1   8  -1   74.39    7.90
   1   8  -1   77.79    7.80
  -1  -8   1   76.19    8.70
  -1  -8   1   97.49    9.60
  -1  -8   1   91.99    8.60
  -1  -8   1   86.99    8.80
  -1  -8   1   82.59    8.50
   0   8  -1   13.20    2.90
   0   8  -1   15.90    2.60
   0   8  -1   12.70    2.10
   0   8  -1   19.30    3.70
   0  -8   1    7.90    3.00
   0  -8   1   17.90    3.50
   0  -8   1   15.50    3.50
   0  -8   1   12.20    4.20
  -1   8  -1  356.96   29.00
  -1   8  -1  372.66   28.60
  -1   8  -1  333.97   28.10
  -1   8  -1  344.67   28.30
   1  -8   1  358.16   29.50
   1  -8   1  292.47   28.60
   1  -8   1  284.87   28.80
   1  -8   1  339.87   28.60
   1  -8   1  312.77   28.70
   1  -8   1  302.37   28.50
  -2   8  -1    5.50    3.00
  -2   8  -1    1.60    2.00
  -2   8  -1    0.30    1.80
  -2   8  -1    7.70    2.60
  -2   8  -1    0.90    1.30
   2  -8   1    3.20    2.50
   2  -8   1    5.00    3.50
   2  -8   1    3.60    2.80
   2  -8   1    5.80    2.90
   2  -8   1    1.40    2.20
  -3   8  -1   29.70    3.50
  -3   8  -1   39.30    3.40
  -3   8  -1   41.10    4.60
  -3   8  -1   37.10    4.00
  -3   8  -1   35.90    4.50
   3  -8   1   35.80    4.70
   3  -8   1   29.00    5.30
   3  -8   1   24.70    4.20
   3  -8   1   35.10    4.80
   3  -8   1   35.90    4.80
  -4   8  -1   42.10    5.70
  -4   8  -1   48.60    4.10
  -4   8  -1   44.40    4.60
  -4   8  -1   38.50    4.20
  -4   8  -1   49.50    5.30
   4  -8   1   45.00    5.30
   4  -8   1   32.90    5.20
   4  -8   1   39.70    6.00
  -5   8  -1    1.30    1.00
  -5   8  -1   -3.00    1.70
  -5   8  -1   -1.60    2.50
  -5   8  -1    0.40    3.30
  -5   8  -1    0.50    2.30
   5  -8   1    1.00    2.10
  -6   8  -1   69.89    8.50
  -6   8  -1   75.49    7.90
  -6   8  -1   78.49    6.80
  -6   8  -1   61.99    6.80
   6  -8   1   85.09    7.80
   6  -8   1   92.29    7.70
   6  -8   1   73.29    7.80
   6  -8   1   76.49    7.70
   6  -8   1   86.39    7.60
  -7   8  -1   -2.30    2.40
  -7   8  -1    1.00    0.90
  -7   8  -1    1.90    0.80
  -7   8  -1   -0.30    3.10
   7  -8   1    3.80    2.50
   7  -8   1    3.80    2.50
   7  -8   1    0.80    2.50
   7  -8   1    1.10    1.50
  -8   8  -1    4.80    2.40
  -8   8  -1    8.40    1.20
  -8   8  -1    4.90    2.80
  -8   8  -1    9.30    1.80
   8  -8   1    6.40    2.20
   8  -8   1    8.00    2.00
   8  -8   1    8.90    2.20
   8  -8   1    6.90    2.20
  -9   8  -1   11.40    1.50
  -9   8  -1    9.50    1.90
  -9   8  -1    3.40    3.30
   9  -8   1   11.70    3.10
   9  -8   1   13.40    2.40
   9  -8   1    7.90    2.10
   9  -8   1   10.20    2.40
 -10   8  -1    8.00    1.40
 -10   8  -1    7.80    1.20
  10  -8   1    9.40    2.20
  10  -8   1    6.10    1.90
  10  -8   1    9.00    2.10
 -11   8  -1    8.50    1.30
  11  -8   1    4.70    1.60
  11  -8   1    4.40    2.00
  11  -8   1    9.80    1.80
  10   7  -1    6.90    1.70
  10   7  -1    7.50    2.30
 -10  -7   1    5.30    2.20
 -10  -7   1    8.90    1.20
   9   7  -1    0.90    2.20
   9   7  -1    0.60    1.70
   9   7  -1    1.20    1.80
  -9  -7   1    1.00    0.80
  -9  -7   1    0.20    1.20
   8   7  -1   17.80    2.40
   8   7  -1   10.60    3.80
   8   7  -1    8.30    5.20
   8   7  -1   11.30    3.30
  -8  -7   1   14.20    1.70
  -8  -7   1   18.10    3.70
  -8  -7   1   14.10    1.90
  -8  -7   1    5.70    3.90
   7   7  -1    4.10    3.60
   7   7  -1    4.10    2.20
   7   7  -1    5.70    2.30
   7   7  -1    6.30    4.10
   7   7  -1    1.70    2.40
  -7  -7   1    4.20    4.20
  -7  -7   1    1.70    2.30
  -7  -7   1    0.50    2.90
  -7  -7   1    4.90    1.60
  -7  -7   1    4.10    1.30
   6   7  -1   79.99    8.60
   6   7  -1   86.79    9.00
   6   7  -1   70.59    8.20
   6   7  -1   83.89    7.80
   6   7  -1   73.59    7.50
   6   7  -1   87.99    8.20
   6   7  -1   94.19    9.50
  -6  -7   1   75.89    7.80
  -6  -7   1   81.39    7.50
  -6  -7   1   96.39    7.50
  -6  -7   1   87.69    9.50
  -6  -7   1   91.99    9.30
   5   7  -1    9.40    3.50
   5   7  -1   11.00    2.20
   5   7  -1   16.40    2.80
   5   7  -1   15.10    4.10
   5   7  -1   11.60    2.40
   5   7  -1   12.50    2.80
   5   7  -1   11.20    3.20
  -5  -7   1   14.80    4.00
  -5  -7   1   13.80    4.50
  -5  -7   1   14.10    1.70
  -5  -7   1   14.80    4.30
  -5  -7   1   14.60    2.10
  -5  -7   1    9.50    3.30
  -5  -7   1    4.70    3.10
  -5  -7   1   19.30    3.20
  -5  -7   1    9.90    2.50
   4   7  -1   23.90    3.80
   4   7  -1   23.30    3.30
   4   7  -1   15.30    2.50
   4   7  -1   24.70    3.40
   4   7  -1   24.30    4.50
  -4  -7   1    9.90    3.40
  -4  -7   1   22.30    4.10
  -4  -7   1   19.30    2.30
  -4  -7   1   22.90    4.00
   3   7  -1    0.50    2.00
   3   7  -1    1.30    2.50
   3   7  -1   -0.90    1.40
   3   7  -1    0.60    1.10
   3   7  -1    1.80    1.90
  -3  -7   1    2.10    2.40
  -3  -7   1    1.60    3.00
  -3  -7   1    0.70    2.10
  -3  -7   1    0.40    0.90
  -3  -7   1    0.60    2.60
  -3  -7   1    1.40    2.40
   2   7  -1   18.80    3.10
   2   7  -1   14.40    3.20
   2   7  -1   10.50    1.90
   2   7  -1   15.20    2.60
   2   7  -1   14.60    2.40
  -2  -7   1   14.50    3.90
  -2  -7   1    7.50    2.90
  -2  -7   1   16.60    3.50
  -2  -7   1   15.20    3.40
  -2  -7   1   19.00    3.40
   1   7  -1   22.10    3.10
   1   7  -1   26.60    3.10
   1   7  -1   27.10    3.30
   1   7  -1   25.10    3.30
   1   7  -1   27.80    2.70
  -1  -7   1   28.10    4.50
  -1  -7   1   28.70    3.80
  -1  -7   1   24.30    3.90
  -1  -7   1   23.10    3.70
  -1  -7   1   26.60    3.90
   0   7  -1    3.70    1.60
   0   7  -1    5.40    2.30
   0   7  -1    2.10    1.90
   0   7  -1    2.20    1.10
   0   7  -1    4.70    1.90
   0  -7   1    4.30    2.30
   0  -7   1    2.30    2.20
   0  -7   1    3.00    2.90
   0  -7   1    1.90    2.20
   0  -7   1    1.80    2.10
   0  -7   1    2.80    2.10
  -1   7  -1   -0.10    1.00
  -1   7  -1   -0.20    1.50
  -1   7  -1    0.80    1.60
  -1   7  -1    1.40    1.90
  -1   7  -1    0.20    1.90
   1  -7   1    0.40    1.90
   1  -7   1   -0.80    2.10
   1  -7   1    0.90    2.60
   1  -7   1    0.80    2.20
   1  -7   1   -0.60    1.80
   1  -7   1    1.80    2.70
  -2   7  -1   47.00    4.50
  -2   7  -1   46.10    4.20
  -2   7  -1   48.60    4.90
  -2   7  -1   46.60    4.90
  -2   7  -1   45.00    5.20
   2  -7   1   42.70    5.00
   2  -7   1   43.10    5.20
   2  -7   1   47.30    5.80
   2  -7   1   42.20    5.00
   2  -7   1   35.20    4.90
   2  -7   1   43.90    4.90
  -3   7  -1   43.20    4.50
  -3   7  -1   46.30    5.00
  -3   7  -1   41.50    4.00
  -3   7  -1   41.30    4.20
  -3   7  -1   42.60    5.30
  -3   7  -1   40.60    4.80
   3  -7   1   51.39    5.40
   3  -7   1   47.70    6.30
   3  -7   1   42.40    5.20
   3  -7   1   46.20    5.30
   3  -7   1   47.00    5.10
  -4   7  -1   19.20    2.60
  -4   7  -1   21.90    3.00
  -4   7  -1   16.60    3.50
  -4   7  -1   26.70    4.70
  -4   7  -1   28.20    4.30
  -4   7  -1   21.90    2.40
   4  -7   1   28.30    4.80
   4  -7   1   30.30    5.10
   4  -7   1   27.10    5.30
   4  -7   1   34.60    4.50
  -5   7  -1    0.80    1.80
  -5   7  -1    0.10    2.40
  -5   7  -1    2.00    0.90
  -5   7  -1    1.20    1.30
  -5   7  -1   -2.10    2.80
  -5   7  -1    1.60    2.00
   5  -7   1   -1.90    2.20
  -6   7  -1    0.10    0.80
  -6   7  -1   -0.70    1.80
  -6   7  -1    2.30    1.50
  -6   7  -1    0.70    3.10
  -6   7  -1   -2.50    1.70
  -6   7  -1    0.10    2.40
   6  -7   1   -1.00    2.00
  -7   7  -1   11.30    3.30
  -7   7  -1    8.30    1.40
  -7   7  -1   10.20    3.40
   7  -7   1    7.50    2.90
   7  -7   1   11.70    3.20
   7  -7   1   10.80    2.50
   7  -7   1   10.00    2.20
   7  -7   1   12.70    2.60
  -8   7  -1    3.60    2.60
  -8   7  -1    2.20    2.70
  -8   7  -1    4.40    1.10
   8  -7   1    3.70    2.60
   8  -7   1    3.00    1.80
   8  -7   1    3.80    2.80
   8  -7   1    4.20    2.70
  -9   7  -1   20.00    2.20
   9  -7   1   19.00    3.50
   9  -7   1   24.40    3.60
   9  -7   1   22.00    3.00
   9  -7   1   18.80    3.30
 -10   7  -1    6.80    1.20
 -10   7  -1    6.80    4.00
  10  -7   1    8.70    2.30
  10  -7   1   10.40    2.20
  10  -7   1    6.90    2.90
 -11   7  -1    1.80    0.80
  11  -7   1    1.80    2.30
  11  -7   1    0.70    1.50
  11  -7   1    2.60    1.60
  12  -7   1    1.00    1.40
  12  -7   1    3.90    1.20
  12  -7   1    4.90    1.30
  10   6  -1   11.90    2.90
  10   6  -1    4.40    1.80
 -10  -6   1    7.80    1.30
 -10  -6   1    8.30    1.50
   9   6  -1   20.80    2.80
   9   6  -1   22.40    4.00
   9   6  -1   22.10    3.30
  -9  -6   1   23.60    2.40
  -9  -6   1   20.20    2.60
  -9  -6   1   10.40    4.50
   8   6  -1   69.49    6.30
   8   6  -1   59.69    9.20
   8   6  -1   57.89    6.20
   8   6  -1   70.59    7.80
   8   6  -1   59.29    6.70
  -8  -6   1   59.69    7.10
  -8  -6   1   57.79    5.40
  -8  -6   1   54.39    5.50
  -8  -6   1   52.29    7.10
   7   6  -1    3.50    3.60
   7   6  -1    1.40    3.50
   7   6  -1    4.10    2.20
   7   6  -1    1.50    3.20
   7   6  -1    1.90    2.40
   7   6  -1    0.80    2.00
  -7  -6   1    0.90    2.20
  -7  -6   1    1.50    1.10
  -7  -6   1    1.40    1.30
   6   6  -1   -0.50    2.30
   6   6  -1   -0.80    1.90
   6   6  -1   -0.70    4.80
   6   6  -1   -0.70    2.80
   6   6  -1    1.10    2.20
   6   6  -1    0.20    3.30
   6   6  -1   -0.30    2.00
   6   6  -1    3.00    2.80
  -6  -6   1    1.10    3.00
  -6  -6   1    1.20    0.90
  -6  -6   1   -3.20    2.00
  -6  -6   1    0.80    0.90
   5   6  -1   36.00    4.20
   5   6  -1   25.20    3.60
   5   6  -1   33.20    3.80
   5   6  -1   34.20    4.70
  -5  -6   1   43.60    5.20
  -5  -6   1   30.60    5.00
  -5  -6   1   35.30    3.30
  -5  -6   1   28.40    4.30
  -5  -6   1   34.30    4.30
  -5  -6   1   37.90    4.60
   4   6  -1   54.59    5.80
   4   6  -1   56.49    5.20
   4   6  -1   61.69    6.00
   4   6  -1   61.69    5.80
   4   6  -1   56.89    5.50
  -4  -6   1   53.69    6.00
  -4  -6   1   58.79    5.10
  -4  -6   1   51.89    6.60
  -4  -6   1   51.19    6.10
   3   6  -1   49.00    5.20
   3   6  -1   52.79    5.20
   3   6  -1   49.80    4.80
   3   6  -1   48.10    5.10
   3   6  -1   53.89    4.60
   3   6  -1   44.30    4.70
  -3  -6   1   46.70    5.30
  -3  -6   1   48.60    5.10
  -3  -6   1   44.30    5.80
  -3  -6   1   59.09    6.50
  -3  -6   1   43.80    4.80
  -3  -6   1   54.79    5.70
   2   6  -1    0.10    0.90
   2   6  -1   -0.60    1.70
   2   6  -1   -0.40    1.70
   2   6  -1   -0.30    1.50
   2   6  -1    0.90    1.00
   2   6  -1    0.10    1.40
  -2  -6   1    1.20    2.20
  -2  -6   1    0.10    2.40
  -2  -6   1    1.00    2.00
  -2  -6   1    0.10    2.50
  -2  -6   1    0.40    2.10
  -2  -6   1   -1.40    1.60
   1   6  -1   10.60    1.50
   1   6  -1    6.40    1.90
   1   6  -1    9.20    2.30
   1   6  -1    7.90    1.80
   1   6  -1    8.60    2.30
  -1  -6   1    5.00    2.10
  -1  -6   1    5.90    2.90
  -1  -6   1    7.80    2.40
  -1  -6   1    5.30    2.40
  -1  -6   1    8.20    2.50
   0   6  -1   52.09    4.70
   0   6  -1   47.20    5.10
   0   6  -1   49.80    4.50
   0   6  -1   50.29    4.90
   0   6  -1   50.39    4.90
   0  -6   1   51.79    5.30
   0  -6   1   49.70    5.30
   0  -6   1   46.90    5.70
   0  -6   1   43.20    5.10
   0  -6   1   51.29    5.00
  -1   6  -1  140.09   12.10
  -1   6  -1  142.29   11.90
  -1   6  -1  135.59   11.80
  -1   6  -1  134.59   12.40
  -1   6  -1  132.09   12.10
   1  -6   1  131.29   12.70
   1  -6   1  143.79   12.30
   1  -6   1  133.19   12.30
   1  -6   1  123.49   12.10
   1  -6   1  150.08   12.50
  -2   6  -1  111.39    9.90
  -2   6  -1  114.09   10.30
  -2   6  -1  110.99   10.50
  -2   6  -1  108.09   10.30
  -2   6  -1  124.59   10.20
   2  -6   1  107.09   10.30
   2  -6   1  114.99   10.40
   2  -6   1  118.79   10.50
   2  -6   1  120.29   10.60
   2  -6   1  111.49   10.90
  -3   6  -1  208.78   17.80
  -3   6  -1  213.88   17.20
  -3   6  -1  192.78   17.50
  -3   6  -1  193.28   17.00
  -3   6  -1  207.18   17.50
   3  -6   1  202.68   17.70
   3  -6   1  185.78   17.90
   3  -6   1  206.28   17.70
   3  -6   1  188.98   17.50
   3  -6   1  192.28   17.40
  -4   6  -1   82.89    7.10
  -4   6  -1   77.29    6.90
  -4   6  -1   76.79    7.50
  -4   6  -1   80.49    7.50
  -4   6  -1   75.79    7.70
   4  -6   1   61.59    7.50
   4  -6   1   85.19    7.70
   4  -6   1   73.39    7.50
   4  -6   1   72.39    7.70
   4  -6   1   73.29    7.50
   4  -6   1   76.39    7.90
  -5   6  -1   10.30    2.90
  -5   6  -1    9.10    2.30
  -5   6  -1    8.70    1.80
  -5   6  -1   13.20    3.50
  -5   6  -1    8.40    2.50
  -5   6  -1   11.50    1.30
   5  -6   1   12.80    3.80
   5  -6   1    9.30    2.70
  -6   6  -1    8.70    3.40
  -6   6  -1    5.00    2.30
  -6   6  -1   10.40    2.90
  -6   6  -1    4.60    2.10
  -6   6  -1    3.70    1.50
   6  -6   1    4.40    2.70
   6  -6   1    5.20    2.40
  -7   6  -1   13.40    1.70
  -7   6  -1   17.70    3.90
  -7   6  -1   13.60    3.10
  -7   6  -1   17.70    3.50
   7  -6   1   17.10    2.90
   7  -6   1   15.70    2.80
   7  -6   1   15.60    3.40
   7  -6   1   15.50    2.50
  -8   6  -1    0.70    2.30
  -8   6  -1    1.10    2.70
  -8   6  -1    1.50    0.80
   8  -6   1    2.80    2.40
   8  -6   1    4.80    2.40
   8  -6   1    1.10    1.90
   8  -6   1    1.40    2.60
   8  -6   1    0.00    2.60
  -9   6  -1    0.40    3.20
  -9   6  -1    1.50    2.70
  -9   6  -1    0.40    0.70
   9  -6   1    0.90    1.90
   9  -6   1    1.00    2.50
   9  -6   1    0.00    2.40
   9  -6   1   -2.10    1.90
 -10   6  -1    1.10    0.70
 -10   6  -1    1.00    2.10
  10  -6   1   -2.60    2.70
  10  -6   1    1.90    1.70
  10  -6   1    2.20    1.90
 -11   6  -1   25.00    2.60
  11  -6   1   24.50    3.60
  11  -6   1   29.60    4.30
  11  -6   1   30.60    3.50
  12  -6   1    0.90    1.00
  12  -6   1    1.10    1.30
  12  -6   1    0.40    1.30
  11   5  -1    4.10    1.50
 -11  -5   1    3.90    1.10
  10   5  -1   -3.00    2.50
  10   5  -1   -2.50    3.20
 -10  -5   1    2.40    0.80
 -10  -5   1    1.70    1.70
 -10  -5   1    5.40    3.00
   9   5  -1    2.30    2.10
   9   5  -1    4.30    2.00
   9   5  -1   -1.20    3.30
  -9  -5   1    1.50    2.10
  -9  -5   1    0.90    1.00
   8   5  -1    7.90    2.40
   8   5  -1    6.20    4.10
   8   5  -1    4.60    2.10
   8   5  -1    5.20    3.10
   8   5  -1    4.70    2.80
  -8  -5   1    5.80    3.50
  -8  -5   1    8.50    1.30
   7   5  -1   27.20    4.00
   7   5  -1   27.10    3.80
   7   5  -1   25.80    4.10
   7   5  -1   21.30    4.80
   7   5  -1   27.30    4.80
   7   5  -1   22.80    3.40
   7   5  -1   25.00    6.50
  -7  -5   1   27.00    2.70
  -7  -5   1   29.10    4.20
   6   5  -1  240.98   21.40
   6   5  -1  214.58   20.80
   6   5  -1  236.88   20.80
   6   5  -1  233.98   20.90
  -6  -5   1  259.57   21.50
  -6  -5   1  246.78   20.30
   5   5  -1   16.90    3.10
   5   5  -1    8.40    2.10
   5   5  -1   14.40    2.70
   5   5  -1   21.10    3.90
  -5  -5   1   12.50    1.50
  -5  -5   1   13.10    2.80
  -5  -5   1   10.40    2.80
  -5  -5   1   12.10    3.30
   4   5  -1   10.20    1.90
   4   5  -1   10.90    2.90
   4   5  -1    5.10    1.60
   4   5  -1   10.40    2.40
   4   5  -1    8.30    1.50
   4   5  -1    9.70    2.10
  -4  -5   1    4.70    1.50
  -4  -5   1   10.00    3.30
  -4  -5   1    7.60    2.60
  -4  -5   1   10.50    2.50
   3   5  -1 1333.77  111.19
   3   5  -1 1376.46  110.99
   3   5  -1 1289.37  111.39
   3   5  -1 1395.76  111.19
   3   5  -1 1406.76  110.99
  -3  -5   1 1421.96  111.59
  -3  -5   1 1185.68  111.19
  -3  -5   1 1229.08  111.29
  -3  -5   1 1268.87  111.79
   2   5  -1  340.07   28.50
   2   5  -1  345.17   28.40
   2   5  -1  344.97   28.30
   2   5  -1  315.17   28.70
   2   5  -1  360.56   28.50
  -2  -5   1  329.67   28.70
  -2  -5   1  291.87   28.50
  -2  -5   1  357.76   29.00
  -2  -5   1  330.27   29.20
   1   5  -1  205.08   18.20
   1   5  -1  224.18   18.00
   1   5  -1  227.68   18.10
   1   5  -1  216.58   18.10
   1   5  -1  204.38   18.20
  -1  -5   1  213.18   18.40
  -1  -5   1  191.78   18.80
  -1  -5   1  217.58   18.60
   0   5  -1    0.70    0.80
   0   5  -1    0.20    0.90
   0   5  -1    0.20    0.90
   0   5  -1    0.70    1.30
   0   5  -1    1.40    1.20
   0  -5   1    3.00    2.30
   0  -5   1    0.40    2.00
   0  -5   1    1.40    1.80
  -1   5  -1   16.40    1.90
  -1   5  -1   12.70    2.50
  -1   5  -1    9.20    1.50
  -1   5  -1    8.30    1.90
  -1   5  -1   13.00    2.20
   1  -5   1   11.60    2.60
   1  -5   1   18.50    3.00
   1  -5   1   12.70    2.60
   1  -5   1   13.60    2.90
  -2   5  -1  780.62   64.39
  -2   5  -1  790.72   64.29
  -2   5  -1  766.32   64.59
  -2   5  -1  729.23   64.49
   2  -5   1  758.22   64.69
   2  -5   1  714.53   64.89
   2  -5   1  814.52   64.79
   2  -5   1  772.42   64.69
  -3   5  -1  460.45   40.40
  -3   5  -1  445.06   40.70
  -3   5  -1  474.75   40.30
  -3   5  -1  460.25   40.10
  -3   5  -1  484.65   40.60
   3  -5   1  503.15   40.70
   3  -5   1  471.85   40.70
   3  -5   1  494.65   40.60
   3  -5   1  459.65   40.80
   3  -5   1  494.25   40.60
   3  -5   1  493.55   40.60
  -4   5  -1    4.70    2.20
  -4   5  -1    7.70    1.70
  -4   5  -1   10.30    2.20
  -4   5  -1   10.40    2.60
  -4   5  -1   12.90    3.00
   4  -5   1   13.30    3.20
   4  -5   1   17.20    3.20
   4  -5   1    6.50    2.40
   4  -5   1   12.30    2.70
   4  -5   1   15.00    3.20
  -5   5  -1   17.50    2.80
  -5   5  -1   17.30    2.70
  -5   5  -1   18.40    3.30
  -5   5  -1   14.50    2.20
   5  -5   1   18.90    2.80
   5  -5   1   13.10    3.40
  -6   5  -1   26.70    4.40
  -6   5  -1   19.80    2.80
  -6   5  -1   19.30    3.40
   6  -5   1   21.10    3.70
  -7   5  -1  117.79   10.90
  -7   5  -1  142.39   11.30
   7  -5   1  110.19   11.90
  -8   5  -1   67.89    7.50
   8  -5   1   71.09    7.70
   8  -5   1   76.09    7.30
   8  -5   1   64.79    7.10
   8  -5   1   75.69    7.30
   8  -5   1   70.29    7.20
  -9   5  -1    2.90    2.90
   9  -5   1    2.80    2.50
   9  -5   1    2.70    2.90
   9  -5   1    4.20    2.70
   9  -5   1    2.50    2.50
 -10   5  -1    2.10    2.30
  10  -5   1    4.30    1.90
  10  -5   1    2.10    2.10
  10  -5   1    3.90    2.60
  11  -5   1    1.20    2.00
  11  -5   1    1.80    1.70
  11  -5   1    1.60    1.60
  12  -5   1   -0.40    1.50
  12  -5   1   -0.70    1.20
  11   4  -1    0.20    1.50
 -11  -4   1    0.20    0.70
  10   4  -1   11.20    3.40
  10   4  -1   19.10    3.50
  10   4  -1   15.50    4.30
 -10  -4   1   22.60    2.10
   9   4  -1   14.40    4.20
   9   4  -1   14.30    3.30
   9   4  -1   20.00    3.10
  -9  -4   1   11.00    3.00
  -9  -4   1   13.60    1.80
   8   4  -1    3.30    2.10
   8   4  -1    3.30    2.60
   8   4  -1    1.20    2.90
   8   4  -1    0.70    2.30
  -8  -4   1    2.90    1.10
  -8  -4   1    3.50    2.40
   7   4  -1   -1.20    2.20
   7   4  -1   -0.60    2.90
   7   4  -1   -1.00    2.20
   7   4  -1    2.50    3.00
   7   4  -1    0.80    1.10
   7   4  -1   -0.40    2.00
   7   4  -1   -1.10    2.40
  -7  -4   1    0.40    0.90
  -7  -4   1   -1.00    2.20
   6   4  -1   63.19    6.10
   6   4  -1   61.79    6.70
  -6  -4   1   59.99    5.50
  -6  -4   1   65.59    6.70
   5   4  -1  373.86   33.80
   5   4  -1  441.06   33.90
   5   4  -1  413.96   33.90
   5   4  -1  433.86   34.30
  -5  -4   1  381.86   33.80
  -5  -4   1  348.87   33.80
  -5  -4   1  395.26   34.20
  -5  -4   1  385.06   34.50
   4   4  -1    7.50    2.50
   4   4  -1    9.20    2.00
   4   4  -1    6.40    1.60
   4   4  -1    4.20    1.70
   4   4  -1    6.90    2.10
  -4  -4   1    7.70    2.70
  -4  -4   1    5.40    2.00
  -4  -4   1    4.80    2.00
  -4  -4   1    6.80    1.70
  -4  -4   1    4.60    2.10
   3   4  -1   60.19    5.30
   3   4  -1   62.09    5.60
   3   4  -1   61.59    5.40
   3   4  -1   62.39    5.70
  -3  -4   1   56.39    6.30
  -3  -4   1   62.09    6.00
  -3  -4   1   57.49    5.70
   2   4  -1   92.09    8.30
   2   4  -1   86.59    8.40
   2   4  -1   92.29    8.30
   2   4  -1  101.39    8.40
   2   4  -1   99.99    8.20
  -2  -4   1   94.59    9.00
  -2  -4   1  101.49    8.80
  -2  -4   1   96.09    8.60
   1   4  -1    9.50    1.60
   1   4  -1   11.00    1.80
   1   4  -1   11.40    1.80
   1   4  -1   12.20    1.50
   1   4  -1   13.50    1.80
  -1  -4   1   10.00    2.10
  -1  -4   1    9.50    2.50
  -1  -4   1   11.60    2.30
   0   4  -1 1040.70   84.79
   0   4  -1  914.81   84.79
   0   4  -1 1090.89   84.79
   0   4  -1 1005.10   84.79
   0   4  -1 1072.29   84.69
   0  -4   1 1069.29   85.09
   0  -4   1  859.61   85.09
   0  -4   1 1034.50   84.99
  -1   4  -1  540.15   43.30
  -1   4  -1  550.34   43.50
  -1   4  -1  462.35   43.40
  -1   4  -1  518.15   43.30
   1  -4   1  451.15   43.70
   1  -4   1  543.25   43.60
   1  -4   1  536.45   43.60
   1  -4   1  519.95   43.50
  -2   4  -1   82.09    6.40
  -2   4  -1   66.79    6.50
  -2   4  -1   66.89    6.70
  -2   4  -1   75.19    6.70
   2  -4   1   75.09    6.80
   2  -4   1   80.49    6.80
   2  -4   1   71.79    6.90
   2  -4   1   73.49    7.00
   2  -4   1   68.49    6.80
  -3   4  -1   95.79    9.00
  -3   4  -1   99.09    8.60
  -3   4  -1   99.49    8.80
  -3   4  -1  107.19    9.10
   3  -4   1   99.29    9.00
   3  -4   1  102.69    9.20
   3  -4   1   85.29    9.20
   3  -4   1  105.49    9.10
   3  -4   1  104.69    9.10
  -4   4  -1  813.82   68.19
  -4   4  -1  805.52   68.29
  -4   4  -1  848.22   68.49
  -4   4  -1  822.02   68.09
   4  -4   1  805.22   68.39
   4  -4   1  817.22   68.59
   4  -4   1  776.12   68.29
   4  -4   1  792.22   68.39
  -5   4  -1   21.70    3.50
  -5   4  -1   21.90    2.50
  -5   4  -1   23.30    3.20
  -5   4  -1   26.10    3.40
   5  -4   1   30.90    3.90
   5  -4   1   19.70    3.30
   5  -4   1   22.50    3.00
  -6   4  -1   45.90    5.30
  -6   4  -1   69.99    6.20
  -6   4  -1   52.69    6.00
  -6   4  -1   59.39    5.70
   6  -4   1   64.69    6.70
   6  -4   1   60.19    5.90
   6  -4   1   57.59    5.90
  -7   4  -1   11.10    3.10
  -7   4  -1    6.60    2.30
  -7   4  -1   12.90    3.10
   7  -4   1   15.70    3.10
   7  -4   1   13.20    3.80
  -8   4  -1   82.59    8.20
  -8   4  -1   66.09    7.60
   8  -4   1   81.19    7.50
   8  -4   1   81.19    7.90
   8  -4   1   89.19    7.80
   8  -4   1   73.79    7.80
  -9   4  -1    3.80    2.20
   9  -4   1    9.50    2.40
   9  -4   1    6.50    2.40
   9  -4   1    7.60    2.10
   9  -4   1    8.80    2.70
  10  -4   1    7.60    2.60
  10  -4   1    5.20    2.40
  10  -4   1    7.90    2.20
  10  -4   1    6.90    2.80
  11  -4   1    1.00    2.80
  11  -4   1    1.50    2.40
  11  -4   1    0.30    1.50
  12  -4   1    0.50    1.40
  12  -4   1   -0.80    1.50
  12   3  -1    3.80    1.70
  11   3  -1   10.90    2.20
 -11  -3   1    8.90    1.20
  10   3  -1   13.10    4.10
  10   3  -1   17.80    3.50
  10   3  -1   20.60    3.10
 -10  -3   1   16.80    2.00
   9   3  -1    5.10    2.70
   9   3  -1    1.20    3.20
   9   3  -1    3.80    2.20
  -9  -3   1    0.40    2.80
  -9  -3   1    3.10    2.10
   8   3  -1   30.50    4.70
   8   3  -1   31.70    4.70
   8   3  -1   36.50    4.60
   7   3  -1  125.09   11.60
   7   3  -1  123.69   12.10
  -7  -3   1  134.39   12.10
   6   3  -1  109.39   10.30
   6   3  -1  107.59    9.90
   5   3  -1   42.10    4.50
   5   3  -1   51.39    5.10
   5   3  -1   51.19    4.70
   5   3  -1   48.60    4.80
  -5  -3   1   43.20    5.20
  -5  -3   1   43.80    4.70
  -5  -3   1   44.60    4.80
  -5  -3   1   48.60    4.70
   4   3  -1  168.78   13.80
   4   3  -1  159.18   13.80
  -4  -3   1  147.39   14.30
  -4  -3   1  151.58   13.80
  -4  -3   1  166.98   14.00
   3   3  -1  265.27   21.10
   3   3  -1  265.97   21.20
   3   3  -1  269.97   21.40
   3   3  -1  236.88   21.30
   3   3  -1  232.78   21.20
  -3  -3   1  264.17   21.60
  -3  -3   1  245.28   21.40
  -3  -3   1  225.48   21.70
   2   3  -1  480.25   45.40
   2   3  -1  557.24   45.40
   2   3  -1  564.04   45.40
   2   3  -1  480.15   45.30
   2   3  -1  586.64   45.50
   2   3  -1  579.74   45.40
  -2  -3   1  542.15   45.60
  -2  -3   1  470.65   45.80
  -2  -3   1  566.24   45.50
  -2  -3   1  579.34   45.70
   1   3  -1  591.64   47.70
   1   3  -1  557.84   47.70
   1   3  -1  553.94   47.70
   1   3  -1  568.04   47.60
  -1  -3   1  573.54   47.90
  -1  -3   1  547.45   48.30
  -1  -3   1  603.64   47.80
  -1  -3   1  545.05   47.80
   0   3  -1  715.33   65.29
   0   3  -1  783.92   65.29
   0   3  -1  797.42   65.39
   0   3  -1  749.13   65.39
   0  -3   1  866.11   65.59
   0  -3   1  762.92   65.49
   0  -3   1  780.02   65.49
  -1   3  -1 1503.35  124.69
  -1   3  -1 1547.95  124.79
  -1   3  -1 1493.55  124.69
   1  -3   1 1520.45  124.89
   1  -3   1 1438.36  124.79
   1  -3   1 1429.46  124.79
  -2   3  -1 5012.10  402.26
  -2   3  -1 4965.00  402.36
  -2   3  -1 4358.56  402.36
  -2   3  -1 4420.76  402.26
  -2   3  -1 5299.57  402.56
   2  -3   1 4633.74  402.66
   2  -3   1 4917.31  402.56
   2  -3   1 4918.01  402.46
   2  -3   1 4849.21  402.46
   2  -3   1 4711.63  402.46
  -3   3  -1    7.30    1.90
  -3   3  -1    7.20    1.30
  -3   3  -1    7.20    1.60
   3  -3   1    6.90    1.70
   3  -3   1    6.90    1.90
   3  -3   1    7.00    1.80
   3  -3   1    6.80    2.10
  -4   3  -1   29.40    2.80
  -4   3  -1   22.90    2.50
  -4   3  -1   22.20    2.50
   4  -3   1   30.30    3.70
   4  -3   1   25.70    3.20
  -5   3  -1   52.39    4.70
  -5   3  -1   52.49    4.50
   5  -3   1   45.80    4.90
   5  -3   1   46.60    5.30
   5  -3   1   46.90    5.20
  -6   3  -1    3.30    1.90
  -6   3  -1    4.70    1.40
   6  -3   1    3.10    2.40
   6  -3   1    5.40    2.00
   6  -3   1    2.10    1.70
  -7   3  -1  204.28   16.70
  -7   3  -1  200.48   16.50
   7  -3   1  178.28   17.40
   7  -3   1  177.58   16.80
   7  -3   1  194.48   16.90
  -8   3  -1    4.00    1.60
  -8   3  -1    3.30    2.60
   8  -3   1    1.50    2.50
   9  -3   1    1.90    2.40
   9  -3   1    2.80    1.90
   9  -3   1    1.40    1.70
   9  -3   1    2.70    2.90
 -10   3  -1   10.60    2.80
  10  -3   1   12.40    2.50
  10  -3   1   14.00    2.60
  10  -3   1   16.30    3.10
  11  -3   1    8.90    2.10
  11  -3   1    7.00    2.50
  12  -3   1    5.00    1.90
  12   2  -1    1.10    1.20
  11   2  -1   73.29    7.40
  10   2  -1   43.40    5.30
  10   2  -1   38.00    4.70
   9   2  -1   61.09    6.50
   9   2  -1   58.69    6.40
   9   2  -1   59.19    7.90
  -9  -2   1   47.80    6.60
   8   2  -1   27.50    3.90
   8   2  -1   17.20    4.50
   8   2  -1   22.70    3.60
  -8  -2   1   24.60    3.80
   7   2  -1   50.79    5.20
   6   2  -1   88.19    8.30
   6   2  -1   91.19    8.70
   6   2  -1   91.29    8.30
  -6  -2   1   90.89    8.30
   5   2  -1  138.29   11.40
   5   2  -1  121.79   11.50
  -5  -2   1  126.89   11.40
  -5  -2   1  119.69   11.60
  -5  -2   1  134.79   11.30
   4   2  -1  381.26   30.30
   4   2  -1  357.76   30.20
   4   2  -1  342.07   30.30
  -4  -2   1  379.06   30.40
  -4  -2   1  355.76   30.30
  -4  -2   1  327.27   30.50
   3   2  -1   80.59    6.20
   3   2  -1   66.49    6.20
   3   2  -1   70.69    6.20
   3   2  -1   67.09    6.30
  -3  -2   1   59.89    6.60
  -3  -2   1   77.39    6.50
  -3  -2   1   71.29    6.30
  -3  -2   1   68.89    6.20
   2   2  -1  115.19    9.40
   2   2  -1   98.39    9.40
   2   2  -1  114.89    9.40
   2   2  -1  112.19    9.50
   2   2  -1  103.39    9.40
  -2  -2   1  118.99    9.50
  -2  -2   1  107.49    9.60
  -2  -2   1  114.89    9.70
   1   2  -1   43.70    4.20
   1   2  -1   47.10    4.20
   1   2  -1   48.30    4.20
   1   2  -1   45.50    4.10
  -1  -2   1   49.00    4.40
  -1  -2   1   53.59    4.40
  -1  -2   1   47.70    4.30
   0   2  -1 2719.63  227.18
   0   2  -1 2633.14  227.08
   0   2  -1 2505.85  227.18
   0  -2   1 3074.19  227.68
   0  -2   1 2625.04  227.28
   0  -2   1 2722.33  227.08
  -1   2  -1   77.79    6.10
  -1   2  -1   71.49    6.20
  -1   2  -1   74.69    6.10
   1  -2   1   75.79    6.60
   1  -2   1   67.69    6.30
   1  -2   1   67.09    6.30
   1  -2   1   66.69    6.30
  -2   2  -1 3397.66  266.47
  -2   2  -1 3169.58  266.37
  -2   2  -1 3238.68  266.37
  -2   2  -1 3349.56  266.57
   2  -2   1 2929.81  266.47
   2  -2   1 3289.97  266.57
   2  -2   1 2983.00  266.37
   2  -2   1 3108.09  266.47
  -3   2  -1  732.33   56.99
  -3   2  -1  597.74   57.09
  -3   2  -1  684.43   56.99
  -3   2  -1  695.93   57.09
   3  -2   1  718.53   57.39
   3  -2   1  652.03   57.19
  -4   2  -1  677.83   56.39
  -4   2  -1  608.84   56.39
  -4   2  -1  696.13   56.29
   4  -2   1  682.33   56.79
   4  -2   1  690.53   56.59
  -5   2  -1    4.00    1.70
  -5   2  -1    2.20    1.20
  -5   2  -1    1.70    1.10
   5  -2   1    0.80    2.50
   5  -2   1    5.90    2.30
   5  -2   1    5.10    1.90
  -6   2  -1  117.89    9.60
   6  -2   1  107.69   10.10
   6  -2   1  118.59   10.50
   6  -2   1  105.49    9.90
   6  -2   1  100.29   10.10
  -7   2  -1   13.30    2.00
   7  -2   1    6.50    2.80
  -8   2  -1   84.49    7.60
  -8   2  -1   89.09    7.20
   8  -2   1   62.19    8.00
   9  -2   1   73.69    7.50
   9  -2   1   78.89    7.50
   9  -2   1   68.09    7.40
  10  -2   1   18.10    3.90
  10  -2   1   17.80    2.90
  11  -2   1    0.30    2.80
  11  -2   1    0.50    2.40
  12  -2   1    1.30    1.50
  12   1  -1    0.80    1.40
  11   1  -1   11.40    2.50
  10   1  -1   10.50    2.50
  10   1  -1   12.40    3.20
   9   1  -1   62.79    7.00
   9   1  -1   76.59    7.40
  -9  -1   1   74.19    7.40
   8   1  -1    5.10    1.90
  -8  -1   1    6.80    2.50
   7   1  -1  139.89   13.50
  -7  -1   1  165.28   14.00
   6   1  -1    0.70    1.20
   6   1  -1    0.00    1.80
  -6  -1   1    1.40    1.10
   5   1  -1   30.20    3.50
   5   1  -1   35.70    3.30
  -5  -1   1   31.30    3.30
  -5  -1   1   29.30    3.90
  -5  -1   1   32.20    3.30
  -5  -1   1   30.40    3.40
   4   1  -1   12.00    1.80
   4   1  -1   15.30    1.70
   4   1  -1   11.50    1.90
  -4  -1   1   10.70    1.70
  -4  -1   1   15.10    2.10
  -4  -1   1   13.10    1.70
   3   1  -1  104.19    9.50
   3   1  -1  107.29    9.50
   3   1  -1  109.39    9.40
  -3  -1   1  116.69    9.50
  -3  -1   1  104.39    9.40
  -3  -1   1  112.69    9.50
   2   1  -1 2636.54  235.78
   2   1  -1 2792.22  235.58
   2   1  -1 2470.85  235.58
  -2  -1   1 3007.50  235.98
  -2  -1   1 2935.31  235.68
  -2  -1   1 3053.29  235.78
   1   1  -1  438.26   39.80
   1   1  -1  433.66   39.70
  -1  -1   1  473.65   39.80
  -1  -1   1  501.25   39.90
  -1  -1   1  523.95   39.80
   0   1  -1    5.30    0.70
   0   1  -1    5.50    0.60
   0  -1   1    5.10    0.90
   0  -1   1    8.30    1.00
  -1   1  -1 4147.19  327.27
  -1   1  -1 4169.18  327.07
  -1   1  -1 4034.90  327.07
   1  -1   1 3952.30  327.27
   1  -1   1 3321.87  327.07
   1  -1   1 3807.82  327.27
   1  -1   1 3922.91  327.27
  -2   1  -1 1404.36  111.19
  -2   1  -1 1199.98  111.19
   2  -1   1 1430.46  111.39
   2  -1   1 1216.68  111.09
   2  -1   1 1316.07  111.19
   2  -1   1 1397.76  111.29
  -3   1  -1  896.71   74.49
  -3   1  -1  816.52   74.49
   3  -1   1  935.41   74.59
   3  -1   1  906.41   74.79
   3  -1   1  886.31   74.59
  -4   1  -1   82.69    7.60
  -4   1  -1   88.29    7.40
  -4   1  -1   81.49    7.60
   4  -1   1   89.59    7.60
   4  -1   1   87.19    7.50
   4  -1   1   69.19    7.60
   4  -1   1   94.69    8.00
  -5   1  -1  270.77   23.20
  -5   1  -1  249.58   23.30
  -5   1  -1  269.07   23.40
   5  -1   1  288.07   23.30
   5  -1   1  265.67   23.30
   5  -1   1  294.57   23.80
  -6   1  -1  254.47   21.40
  -6   1  -1  254.57   21.40
  -6   1  -1  243.18   21.10
   6  -1   1  269.27   21.80
   6  -1   1  212.38   21.20
  -7   1  -1   12.50    2.30
  -7   1  -1   17.40    3.30
  -7   1  -1   18.30    3.40
   7  -1   1   15.40    3.70
  -8   1  -1    0.10    1.20
   8  -1   1    1.90    2.90
   9  -1   1   19.60    3.50
   9  -1   1   24.30    3.60
   9  -1   1   17.60    3.10
  10  -1   1   24.80    4.20
  10  -1   1   19.90    3.70
  10  -1   1   29.40    3.60
  11  -1   1   14.00    3.00
  11  -1   1   17.50    3.50
  11  -1   1   14.40    3.10
  12  -1   1   -0.20    1.40
  12   0  -1    8.90    1.80
  11   0  -1  186.38   16.60
  10   0  -1    0.50    1.70
  10   0  -1    0.60    1.80
   9   0  -1    1.70    1.70
   9   0  -1   -0.70    2.50
   8   0  -1   27.10    3.40
  -8   0   1   34.40    4.30
   7   0  -1  145.09   15.10
   7   0  -1  185.58   15.80
  -7   0   1  190.88   15.60
  -7   0   1  171.68   15.20
   6   0  -1    6.30    2.10
   6   0  -1    7.30    1.70
   6   0  -1    6.00    1.80
  -6   0   1    6.80    1.70
   5   0  -1    5.90    1.70
   5   0  -1    5.20    1.60
   5   0  -1    5.00    2.20
  -5   0   1    4.70    1.70
  -5   0   1    5.40    1.80
  -5   0   1    3.20    1.10
  -5   0   1    2.10    1.30
   4   0  -1  170.28   13.90
   4   0  -1  160.28   14.20
   4   0  -1  166.38   14.10
  -4   0   1  152.88   14.00
   3   0  -1   22.20    2.50
   3   0  -1   24.50    2.60
   3   0  -1   22.40    2.30
  -3   0   1   21.60    2.50
   2   0  -1 2682.43  251.97
   2   0  -1 2964.70  252.17
   2   0  -1 3260.47  252.17
  -2   0   1 3138.09  252.07
   1   0  -1 2062.89  158.88
   1   0  -1 1660.83  158.78
   1   0  -1 1778.22  158.68
  -1   0   1 2077.19  158.68
   0   0  -1 1255.87  104.19
   0   0  -1 1205.68  104.09
   0   0   1 1387.06  104.29
   0   0   1 1122.59  103.99
  -1   0  -1  354.86   29.80
   1   0   1  372.26   29.80
   1   0   1  334.07   29.80
   1   0   1  358.26   29.80
  -2   0  -1   29.40    3.10
  -2   0  -1   35.70    3.10
   2   0   1   33.80    3.00
   2   0   1   33.20    3.30
   2   0   1   33.90    3.10
   2   0   1   33.00    3.20
  -3   0  -1  456.25   37.50
  -3   0  -1  394.56   37.50
   3   0   1  461.95   37.70
   3   0   1  448.16   37.40
   3   0   1  463.75   37.50
  -4   0  -1   96.79    8.80
  -4   0  -1  102.09    8.60
   4   0   1   87.89    8.60
   4   0   1  102.09    8.60
   4   0   1  104.69    9.00
  -5   0  -1   -2.50    1.50
  -5   0  -1    0.10    1.00
   5   0   1    1.20    2.20
   5   0   1    0.50    1.20
  -6   0  -1    3.10    1.90
  -6   0  -1    4.40    2.00
  -6   0  -1    2.30    1.20
   6   0   1    4.90    2.60
   6   0   1    3.00    1.50
  -7   0  -1    4.00    1.40
  -7   0  -1    3.90    2.10
  -7   0  -1    4.20    2.00
   7   0   1    4.30    1.70
   7   0   1    1.70    2.10
  -8   0  -1   73.69    7.60
  -8   0  -1   86.49    7.90
   8   0   1   69.79    8.10
   9   0   1    1.00    1.80
   9   0   1   -2.10    2.30
   9   0   1   -1.80    2.90
  10   0   1  138.39   11.80
  10   0   1  122.39   11.80
  10   0   1  115.29   11.60
  11   0   1    3.90    2.00
  11   0   1    8.50    2.30
  12   0   1    1.70    1.50
  11  -1  -1   14.00    3.00
  10  -1  -1    7.60    2.60
  10  -1  -1    5.80    2.70
   9  -1  -1   22.30    3.30
   9  -1  -1   12.80    3.60
   9  -1  -1   12.20    3.00
   8  -1  -1    1.50    1.50
   8  -1  -1    4.70    2.80
   7  -1  -1   36.80    4.30
   7  -1  -1   24.60    3.20
   7  -1  -1   28.50    3.70
   6  -1  -1    5.50    2.70
   6  -1  -1    3.20    1.40
   6  -1  -1    1.90    1.70
  -6   1   1    4.80    1.30
  -6   1   1    6.00    2.00
   5  -1  -1   67.29    6.30
   5  -1  -1   69.49    6.70
   5  -1  -1   66.49    6.00
  -5   1   1   63.09    5.90
   4  -1  -1   18.10    1.90
   4  -1  -1   16.70    2.70
   4  -1  -1   17.20    2.40
  -4   1   1   17.50    1.90
   3  -1  -1  218.18   18.60
   3  -1  -1  232.58   18.70
   3  -1  -1  208.48   18.80
   2  -1  -1   13.40    1.80
   2  -1  -1   12.70    1.90
   2  -1  -1   14.20    1.50
  -2   1   1   15.70    1.30
   1  -1  -1    7.50    1.10
   1  -1  -1    8.70    1.30
  -1   1   1    7.20    0.90
  -1   1   1    5.50    0.70
  -1   1   1    7.80    0.70
   0  -1  -1  117.29    9.70
   0   1   1  102.09    9.70
   0   1   1  118.49    9.70
   0   1   1  108.39    9.80
   0   1   1  130.19    9.80
  -1  -1  -1 7202.58  617.54
  -1  -1  -1 6373.06  617.84
  -1  -1  -1 7087.29  617.34
   1   1   1 7702.23  617.84
   1   1   1 7849.71  619.64
   1   1   1 7379.46  617.44
   1   1   1 7420.36  617.64
   1   1   1 8024.10  617.44
  -2  -1  -1    9.10    1.00
  -2  -1  -1    8.80    1.30
  -2  -1  -1   10.50    1.70
  -2  -1  -1    6.90    1.10
   2   1   1   10.20    1.30
   2   1   1    9.80    1.40
   2   1   1   10.70    1.80
   2   1   1    8.00    1.20
  -3  -1  -1  216.18   17.50
  -3  -1  -1  187.08   17.20
  -3  -1  -1  186.38   17.30
  -3  -1  -1  222.28   17.40
   3   1   1  209.98   17.40
   3   1   1  195.18   17.30
   3   1   1  235.48   17.60
   3   1   1  184.18   17.20
  -4  -1  -1  220.98   20.00
  -4  -1  -1  231.98   19.80
   4   1   1  240.88   20.10
   4   1   1  236.68   19.90
  -5  -1  -1  215.98   18.90
  -5  -1  -1  226.58   19.10
   5   1   1  221.88   19.20
   5   1   1  211.58   18.90
   5   1   1  223.08   19.30
  -6  -1  -1  244.98   19.40
  -6  -1  -1  205.88   19.00
   6   1   1  207.38   19.40
   6   1   1  225.28   19.10
  -7  -1  -1   21.90    3.50
  -7  -1  -1   18.30    3.00
  -7  -1  -1   19.60    3.20
   7   1   1   17.90    2.50
  -8  -1  -1   55.99    5.70
  -8  -1  -1   49.00    5.50
   8   1   1   42.10    5.80
   8   1   1   39.00    6.30
  -9  -1  -1    0.20    2.50
   9   1   1   -0.90    2.50
   9   1   1   -0.50    1.80
 -10  -1  -1  121.09   12.00
  10   1   1  136.79   12.10
  11   1   1    0.30    1.90
  12   1   1    3.60    1.70
  11  -2  -1   51.39    5.40
  11  -2  -1   42.50    5.10
  10  -2  -1   20.70    3.20
  10  -2  -1   15.10    3.20
   9  -2  -1   -1.20    1.90
   9  -2  -1    0.60    2.30
   8  -2  -1   16.60    4.00
   7  -2  -1    7.60    2.30
   7  -2  -1    4.60    2.40
   7  -2  -1    8.40    2.10
  -7   2   1    4.60    2.10
  -7   2   1    6.90    1.50
  -7   2   1    6.10    2.30
   6  -2  -1  127.49   10.80
   6  -2  -1  126.49   11.10
   6  -2  -1  102.29   10.40
  -6   2   1  112.49   10.20
  -6   2   1  125.69   10.40
   5  -2  -1  101.09    9.00
   5  -2  -1   89.89    8.30
   5  -2  -1   96.79    8.60
  -5   2   1   89.09    8.20
  -5   2   1   91.99    8.10
  -5   2   1   95.79    8.30
   4  -2  -1  440.56   39.10
   4  -2  -1  492.25   39.30
   4  -2  -1  467.25   39.50
  -4   2   1  442.26   39.00
  -4   2   1  463.45   39.00
  -4   2   1  477.15   39.00
   3  -2  -1  300.27   24.50
   3  -2  -1  279.97   24.30
   3  -2  -1  285.17   24.60
  -3   2   1  296.77   24.50
  -3   2   1  274.27   24.20
  -3   2   1  284.67   24.30
  -3   2   1  297.97   24.30
   2  -2  -1    6.00    1.90
   2  -2  -1    5.50    1.60
   2  -2  -1    2.00    0.70
  -2   2   1    1.80    0.60
  -2   2   1    2.30    1.00
  -2   2   1    1.40    0.40
  -2   2   1    3.50    1.20
   1  -2  -1  341.77   27.70
   1  -2  -1  335.97   27.60
   1  -2  -1  342.37   27.70
  -1   2   1  297.67   27.50
  -1   2   1  320.97   27.50
  -1   2   1  327.47   27.60
   0  -2  -1  416.16   35.70
   0  -2  -1  424.46   35.60
   0  -2  -1  443.36   35.50
   0  -2  -1  416.26   35.60
   0   2   1  436.76   35.60
   0   2   1  426.56   35.50
   0   2   1  395.86   35.50
   0   2   1  429.16   35.60
  -1  -2  -1  183.18   15.20
  -1  -2  -1  159.68   15.30
  -1  -2  -1  165.98   15.30
   1   2   1  188.98   15.20
   1   2   1  197.18   15.30
   1   2   1  182.28   15.20
   1   2   1  184.68   15.20
   1   2   1  178.48   15.20
  -2  -2  -1 1138.89  105.29
  -2  -2  -1 1091.19  105.19
  -2  -2  -1 1242.98  105.19
   2   2   1 1238.58  105.19
   2   2   1 1317.77  105.29
   2   2   1 1285.17  105.19
   2   2   1 1393.46  105.29
   2   2   1 1334.67  105.09
  -3  -2  -1 1877.01  162.58
  -3  -2  -1 1924.21  162.38
  -3  -2  -1 1742.73  162.48
   3   2   1 1988.40  162.58
   3   2   1 1850.11  162.38
   3   2   1 2178.08  162.48
   3   2   1 2012.70  162.48
  -4  -2  -1  428.06   41.30
  -4  -2  -1  494.75   41.50
  -4  -2  -1  496.85   41.30
   4   2   1  518.05   41.30
   4   2   1  496.85   41.30
   4   2   1  500.65   41.50
  -5  -2  -1   87.19    8.10
  -5  -2  -1   87.99    7.70
   5   2   1   80.39    7.90
   5   2   1   76.99    7.60
   5   2   1   92.49    8.20
  -6  -2  -1    4.00    2.20
  -6  -2  -1    2.00    1.30
   6   2   1   10.50    2.50
   6   2   1    6.40    1.80
   6   2   1    5.70    2.30
  -7  -2  -1   29.50    4.20
  -7  -2  -1   34.00    4.30
  -7  -2  -1   34.80    4.40
   7   2   1   32.50    3.70
  -8  -2  -1   82.39    8.80
  -8  -2  -1   91.39    8.70
  -8  -2  -1   86.49    8.80
   8   2   1   83.79    8.60
   8   2   1   88.39    8.60
  -9  -2  -1    4.50    2.80
  -9  -2  -1    4.20    3.70
   9   2   1    7.20    2.90
   9   2   1    6.90    3.00
 -10  -2  -1   17.80    1.90
 -10  -2  -1    9.80    3.50
  10   2   1   21.20    3.70
 -11  -2  -1    9.50    1.20
  11   2   1   10.60    2.90
  12   2   1    0.70    1.50
  12   2   1    0.60    1.30
  12  -3  -1   -0.50    1.50
  11  -3  -1    5.20    2.40
  11  -3  -1    2.10    2.80
  10  -3  -1    2.30    2.40
  10  -3  -1    1.00    2.80
  10  -3  -1    4.00    2.60
   9  -3  -1   10.90    2.70
   9  -3  -1   12.30    3.40
   9  -3  -1   11.60    2.60
   8  -3  -1   58.49    6.70
   8  -3  -1   52.19    5.80
   7  -3  -1    1.80    1.90
   7  -3  -1    1.40    2.10
  -7   3   1    3.80    1.80
  -7   3   1    2.20    1.80
  -7   3   1    3.60    1.30
  -7   3   1   -0.60    1.80
   6  -3  -1  397.06   36.10
   6  -3  -1  423.36   35.80
  -6   3   1  400.46   35.30
  -6   3   1  438.16   35.90
  -6   3   1  430.66   35.40
   5  -3  -1  104.69    9.30
   5  -3  -1   97.69    9.50
  -5   3   1   95.79    8.90
  -5   3   1  106.19    9.30
  -5   3   1  101.59    8.80
   4  -3  -1    6.90    2.00
   4  -3  -1    7.70    2.20
   4  -3  -1    9.00    2.60
  -4   3   1    6.70    1.90
  -4   3   1    6.10    1.80
  -4   3   1    6.40    1.20
  -4   3   1    7.20    1.60
   3  -3  -1  176.18   17.50
   3  -3  -1  212.88   17.40
   3  -3  -1  214.18   17.50
   3  -3  -1  205.18   17.60
  -3   3   1  185.08   17.20
  -3   3   1  211.78   17.10
  -3   3   1  209.98   17.20
  -3   3   1  201.98   17.40
   2  -3  -1    9.00    2.10
   2  -3  -1   11.70    1.90
   2  -3  -1   10.50    2.50
  -2   3   1    7.80    1.40
  -2   3   1    4.70    1.60
  -2   3   1    8.80    1.20
   1  -3  -1 2219.68  180.08
   1  -3  -1 2151.48  180.18
   1  -3  -1 2085.19  180.08
  -1   3   1 2059.09  179.98
  -1   3   1 2175.68  179.88
  -1   3   1 2209.08  180.08
   0  -3  -1    7.30    0.90
   0  -3  -1    6.70    1.30
   0  -3  -1    6.70    1.20
   0  -3  -1    6.90    1.70
   0  -3  -1    4.70    1.70
   0   3   1    7.80    1.50
   0   3   1    6.50    1.20
   0   3   1    4.30    0.70
   0   3   1    6.70    1.00
   0   3   1    7.90    1.20
  -1  -3  -1 8820.62  749.23
  -1  -3  -1 8968.10  749.13
  -1  -3  -1 9728.13  748.73
  -1  -3  -1 8116.09  748.23
  -1  -3  -1 8297.47  748.43
   1   3   1 9048.00  748.33
   1   3   1 9144.08  748.63
   1   3   1 8264.87  748.23
   1   3   1 9999.00  748.93
   1   3   1 9462.65  748.43
   1   3   1 8538.15  748.63
  -2  -3  -1  360.96   32.60
  -2  -3  -1  400.66   32.10
  -2  -3  -1  335.47   32.00
  -2  -3  -1  368.06   32.20
  -2  -3  -1  386.66   32.20
   2   3   1  398.06   32.00
   2   3   1  414.36   32.00
   2   3   1  432.66   32.20
   2   3   1  381.86   32.00
   2   3   1  323.77   32.00
  -3  -3  -1   78.39    7.80
  -3  -3  -1   89.59    7.70
  -3  -3  -1   83.39    7.90
   3   3   1   90.19    7.90
   3   3   1   87.89    7.70
   3   3   1   81.39    7.70
   3   3   1   88.59    7.60
   3   3   1   95.19    7.80
  -4  -3  -1  313.37   30.90
  -4  -3  -1  355.96   30.90
  -4  -3  -1  381.56   31.20
   4   3   1  378.66   31.00
   4   3   1  367.56   31.10
   4   3   1  371.26   30.90
   4   3   1  371.86   30.90
   4   3   1  370.46   31.20
  -5  -3  -1  100.79    9.20
  -5  -3  -1   98.19    8.90
   5   3   1   85.59    8.80
   5   3   1  110.29    8.90
   5   3   1   99.59    8.80
   5   3   1  107.49    9.30
   5   3   1   85.69    9.00
  -6  -3  -1  131.99   11.50
  -6  -3  -1  129.59   11.40
   6   3   1  131.69   11.40
   6   3   1  101.29   10.80
   6   3   1  113.19   10.90
  -7  -3  -1   12.30    3.20
  -7  -3  -1    8.70    2.90
  -7  -3  -1    7.40    2.80
  -7  -3  -1   10.70    1.50
   7   3   1   13.20    3.20
  -8  -3  -1    4.40    0.90
  -8  -3  -1    2.90    2.60
  -8  -3  -1    2.20    2.80
   8   3   1    4.00    3.20
   8   3   1    4.50    2.90
   8   3   1    5.20    2.80
  -9  -3  -1    0.60    2.60
  -9  -3  -1   -0.20    2.60
  -9  -3  -1    0.80    0.80
   9   3   1   -1.00    2.50
   9   3   1    0.40    3.20
   9   3   1    2.10    2.10
 -10  -3  -1   -1.60    2.70
 -10  -3  -1   -1.20    0.80
  10   3   1    2.50    2.10
 -11  -3  -1   17.70    1.90
  11   3   1   17.20    2.80
  12   3   1    0.90    1.30
  12   3   1    1.80    1.40
  12  -4  -1    8.30    2.00
  11  -4  -1    8.50    2.10
  11  -4  -1    6.90    2.40
  11  -4  -1   10.50    2.70
  10  -4  -1   -2.90    2.50
  10  -4  -1    1.20    2.00
  10  -4  -1   -1.60    2.40
   9  -4  -1    1.30    2.00
   9  -4  -1   -0.70    2.20
   9  -4  -1    1.30    2.10
   9  -4  -1    1.50    2.30
   8  -4  -1   99.19    9.50
   8  -4  -1   91.69    9.50
   8  -4  -1  113.49   10.60
   7  -4  -1   23.60    3.30
   7  -4  -1   32.30    4.70
  -7   4   1   23.80    2.90
  -7   4   1   24.90    3.40
  -7   4   1   17.50    2.50
  -7   4   1   28.60    3.50
   6  -4  -1   11.20    2.90
   6  -4  -1    8.60    3.00
  -6   4   1    6.30    1.40
  -6   4   1    5.60    1.80
  -6   4   1    7.80    2.30
  -6   4   1    5.30    2.00
   5  -4  -1  247.98   24.20
   5  -4  -1  292.57   24.50
   5  -4  -1  311.37   25.00
  -5   4   1  261.57   24.00
  -5   4   1  291.87   24.40
  -5   4   1  291.17   24.60
  -5   4   1  291.77   24.20
   4  -4  -1  101.99   10.10
   4  -4  -1  111.09    9.80
   4  -4  -1  107.69   10.30
  -4   4   1  110.19    9.90
  -4   4   1  113.19    9.40
  -4   4   1  109.99    9.50
  -4   4   1  107.89    9.70
   3  -4  -1  302.07   24.50
   3  -4  -1  290.97   24.60
   3  -4  -1  264.07   24.50
   3  -4  -1  278.37   24.30
  -3   4   1  306.47   24.00
  -3   4   1  277.77   24.10
  -3   4   1  295.07   24.40
  -3   4   1  259.27   24.20
   2  -4  -1 1361.86  126.49
   2  -4  -1 1587.94  126.29
   2  -4  -1 1530.35  126.39
   2  -4  -1 1549.14  126.39
  -2   4   1 1357.66  126.19
  -2   4   1 1573.04  126.39
  -2   4   1 1549.84  126.09
  -2   4   1 1533.35  126.09
   1  -4  -1 1179.28   98.09
   1  -4  -1 1183.68   97.99
   1  -4  -1 1029.30   98.19
   1  -4  -1 1253.87   97.99
  -1   4   1 1253.47   97.99
  -1   4   1 1029.70   97.89
  -1   4   1 1164.28   97.79
  -1   4   1 1242.58   97.79
   0  -4  -1 1784.42  142.89
   0  -4  -1 1588.74  142.49
   0  -4  -1 1488.95  142.89
   0  -4  -1 1727.73  142.69
   0  -4  -1 1732.93  142.59
   0  -4  -1 1828.72  142.49
   0   4   1 1514.55  142.59
   0   4   1 1650.33  142.39
   0   4   1 1818.62  142.49
   0   4   1 1902.81  142.69
   0   4   1 1621.04  142.49
   0   4   1 1763.62  142.49
  -1  -4  -1   37.80    3.80
  -1  -4  -1   41.00    4.30
  -1  -4  -1   43.40    4.20
  -1  -4  -1   45.20    4.10
  -1  -4  -1   42.30    3.80
  -1  -4  -1   36.10    4.50
   1   4   1   44.80    3.70
   1   4   1   38.70    4.00
   1   4   1   42.60    3.70
   1   4   1   45.90    4.20
   1   4   1   42.30    3.80
  -2  -4  -1   92.79    8.70
  -2  -4  -1  102.09    8.60
  -2  -4  -1   97.99    8.90
  -2  -4  -1  101.19    8.80
  -2  -4  -1   84.49    9.10
   2   4   1   99.39    8.50
   2   4   1   92.89    8.60
   2   4   1   99.09    8.50
   2   4   1  114.39    8.80
   2   4   1   97.39    8.40
  -3  -4  -1  299.37   24.60
  -3  -4  -1  280.87   25.00
  -3  -4  -1  283.47   24.80
  -3  -4  -1  245.08   25.00
  -3  -4  -1  307.97   24.90
   3   4   1  290.17   24.70
   3   4   1  303.47   24.50
   3   4   1  297.07   24.40
   3   4   1  282.17   24.60
   3   4   1  321.97   24.70
   3   4   1  259.87   24.70
   3   4   1  293.77   24.60
  -4  -4  -1   35.50    4.20
  -4  -4  -1   36.30    3.60
  -4  -4  -1   37.40    3.90
  -4  -4  -1   31.80    3.70
  -4  -4  -1   30.40    4.60
   4   4   1   35.80    3.60
   4   4   1   35.80    3.70
   4   4   1   32.20    4.00
   4   4   1   28.20    3.70
   4   4   1   33.20    3.40
  -5  -4  -1   44.40    4.90
  -5  -4  -1   43.50    4.60
  -5  -4  -1   38.70    4.10
   5   4   1   34.00    4.20
   5   4   1   39.00    4.60
   5   4   1   41.50    4.20
   5   4   1   31.90    3.90
  -6  -4  -1    0.20    2.50
  -6  -4  -1    1.30    0.70
  -6  -4  -1    0.70    2.30
   6   4   1    2.20    2.90
   6   4   1    0.00    1.30
   6   4   1    2.30    1.90
  -7  -4  -1    8.10    3.10
  -7  -4  -1   12.00    3.30
  -7  -4  -1   12.20    1.50
  -7  -4  -1   12.20    3.10
   7   4   1    6.10    3.00
   7   4   1    6.20    3.30
   7   4   1    9.30    2.70
   7   4   1   13.10    3.20
   7   4   1   11.20    3.80
  -8  -4  -1    8.70    3.20
  -8  -4  -1   16.50    1.90
   8   4   1   19.40    3.60
   8   4   1   18.20    3.50
   8   4   1   10.80    4.00
  -9  -4  -1   18.30    2.20
   9   4   1   24.60    3.60
   9   4   1   21.40    3.40
   9   4   1   15.60    4.20
 -10  -4  -1    3.60    0.90
  10   4   1    0.60    2.00
  10   4   1    2.30    2.30
 -11  -4  -1    2.30    0.70
 -11  -4  -1    3.30    1.10
  11   4   1    5.20    1.80
  12  -5  -1    0.70    1.60
  12  -5  -1    1.20    1.20
  11  -5  -1   40.80    4.50
  11  -5  -1   36.00    4.20
  11  -5  -1   38.20    4.60
  10  -5  -1   41.00    4.80
  10  -5  -1   38.70    4.80
  10  -5  -1   34.30    4.70
   9  -5  -1   19.80    3.40
   9  -5  -1   20.00    2.90
   9  -5  -1   18.60    3.30
   9  -5  -1   16.40    3.20
   8  -5  -1    9.90    2.60
   8  -5  -1   11.70    2.70
   8  -5  -1   12.30    2.70
   8  -5  -1   11.30    2.60
  -8   5   1    6.80    3.70
   7  -5  -1    1.50    2.00
   7  -5  -1    2.30    3.40
  -7   5   1   -0.20    1.20
  -7   5   1   -0.80    2.40
  -7   5   1    1.80    1.90
  -7   5   1    3.00    2.20
  -7   5   1    1.80    1.80
   6  -5  -1    3.30    3.20
   6  -5  -1    3.10    2.00
  -6   5   1    4.90    1.70
  -6   5   1    2.70    2.00
  -6   5   1    3.10    1.20
  -6   5   1    0.40    2.20
  -6   5   1    1.30    1.70
   5  -5  -1  174.78   15.00
   5  -5  -1  156.48   14.50
   5  -5  -1  162.78   15.00
   5  -5  -1  152.68   14.30
  -5   5   1  170.58   14.80
  -5   5   1  170.68   14.50
  -5   5   1  153.28   14.00
  -5   5   1  175.68   14.20
  -5   5   1  154.98   14.60
   4  -5  -1   90.39    8.80
   4  -5  -1   76.29    8.10
   4  -5  -1   92.89    8.40
   4  -5  -1   93.59    8.50
  -4   5   1   87.29    8.10
  -4   5   1   92.69    7.90
  -4   5   1   82.19    8.40
  -4   5   1   90.89    7.80
  -4   5   1   91.29    8.40
   3  -5  -1    8.40    2.20
   3  -5  -1    4.70    2.20
   3  -5  -1    5.00    2.40
   3  -5  -1    5.10    2.70
  -3   5   1    3.90    2.20
  -3   5   1    3.30    1.80
  -3   5   1    2.30    2.10
  -3   5   1    5.20    1.20
   2  -5  -1  126.59   12.20
   2  -5  -1  142.19   11.70
   2  -5  -1  134.49   12.00
   2  -5  -1  124.69   11.70
  -2   5   1  135.89   11.30
  -2   5   1  136.79   11.80
  -2   5   1  132.39   11.40
  -2   5   1  124.39   11.60
   1  -5  -1  330.67   27.70
   1  -5  -1  328.07   27.90
   1  -5  -1  325.37   27.80
   1  -5  -1  290.77   28.00
  -1   5   1  344.47   27.40
  -1   5   1  305.27   27.60
  -1   5   1  341.97   27.80
  -1   5   1  333.17   27.50
   0  -5  -1  214.18   20.80
   0  -5  -1  238.58   20.30
   0  -5  -1  243.78   20.50
   0  -5  -1  240.98   20.60
   0   5   1  224.58   20.30
   0   5   1  253.27   20.20
   0   5   1  252.17   20.10
   0   5   1  212.88   20.20
   0   5   1  262.27   20.50
  -1  -5  -1 1184.28   99.29
  -1  -5  -1 1087.09   99.69
  -1  -5  -1 1255.27   99.59
  -1  -5  -1 1199.78   99.09
  -1  -5  -1 1161.78   99.19
   1   5   1 1205.18   99.09
   1   5   1 1099.39   99.19
   1   5   1 1229.08   99.29
   1   5   1 1208.88   98.99
  -2  -5  -1   16.70    3.40
  -2  -5  -1   18.80    3.10
  -2  -5  -1   11.50    1.80
  -2  -5  -1   17.00    2.70
  -2  -5  -1   17.40    2.90
  -2  -5  -1   12.80    2.70
  -2  -5  -1   12.50    2.40
   2   5   1   12.10    2.10
   2   5   1   19.10    2.90
   2   5   1   13.60    1.70
   2   5   1   18.40    2.60
   2   5   1   15.50    2.20
  -3  -5  -1   71.09    7.70
  -3  -5  -1   65.09    7.10
  -3  -5  -1   78.99    7.60
  -3  -5  -1   76.89    7.00
  -3  -5  -1   81.99    7.30
  -3  -5  -1   81.29    7.40
   3   5   1   67.59    7.00
   3   5   1   78.29    7.40
   3   5   1   82.59    7.10
   3   5   1   72.49    6.90
   3   5   1   72.79    6.70
   3   5   1   87.49    7.30
   3   5   1   80.79    6.90
  -4  -5  -1   36.70    4.90
  -4  -5  -1   37.90    4.10
  -4  -5  -1   45.60    4.70
  -4  -5  -1   42.90    4.90
  -4  -5  -1   33.30    4.40
   4   5   1   35.10    4.20
   4   5   1   40.00    4.30
   4   5   1   36.00    4.20
   4   5   1   37.80    3.80
   4   5   1   38.20    4.20
   4   5   1   38.30    3.90
  -5  -5  -1  236.78   20.30
  -5  -5  -1  271.97   21.60
  -5  -5  -1  256.57   21.20
   5   5   1  212.58   20.70
   5   5   1  232.98   20.80
   5   5   1  225.58   20.70
   5   5   1  245.48   21.30
  -6  -5  -1   45.00    5.40
  -6  -5  -1   48.00    4.30
  -6  -5  -1   52.09    5.70
  -6  -5  -1   48.10    5.90
   6   5   1   39.90    4.70
   6   5   1   48.20    5.80
   6   5   1   42.60    4.90
  -7  -5  -1   15.80    2.00
  -7  -5  -1   11.70    3.50
   7   5   1   14.50    3.40
   7   5   1   15.40    3.10
   7   5   1   18.40    3.40
   7   5   1   18.80    3.40
   7   5   1   15.20    4.20
  -8  -5  -1    2.50    2.80
  -8  -5  -1    0.90    2.00
  -8  -5  -1    1.80    1.80
  -8  -5  -1    1.40    1.10
   8   5   1    0.80    1.70
   8   5   1    0.70    3.00
   8   5   1    0.80    3.30
   8   5   1    0.60    2.60
  -9  -5  -1   41.00    3.90
  -9  -5  -1   27.80    5.20
  -9  -5  -1   39.10    4.10
   9   5   1   53.29    6.50
   9   5   1   41.50    4.90
   9   5   1   47.10    5.30
 -10  -5  -1    1.30    1.00
 -10  -5  -1    1.00    1.20
  10   5   1    0.10    2.50
  10   5   1    0.70    2.20
 -11  -5  -1    9.80    1.30
  11   5   1   11.00    2.00
  12  -6  -1   23.10    3.20
  12  -6  -1   25.40    2.80
  11  -6  -1    0.00    2.30
  11  -6  -1    1.80    1.90
  11  -6  -1   -0.10    1.50
  10  -6  -1   17.20    2.70
  10  -6  -1   15.80    3.10
  10  -6  -1   14.90    3.70
   9  -6  -1   33.80    4.40
   9  -6  -1   27.70    4.50
   9  -6  -1   36.70    4.40
   9  -6  -1   26.20    4.30
   8  -6  -1   23.10    3.80
   8  -6  -1   30.50    4.20
   8  -6  -1   29.10    4.10
   8  -6  -1   27.80    4.10
   7  -6  -1   41.30    5.10
   7  -6  -1   28.40    4.00
   7  -6  -1   37.40    4.20
  -7   6   1   33.70    4.60
  -7   6   1   20.00    4.00
  -7   6   1   34.10    4.10
  -7   6   1   19.20    3.50
   6  -6  -1   94.99   10.70
  -6   6   1  134.19   11.30
  -6   6   1  104.79   10.90
  -6   6   1  138.79   10.90
  -6   6   1  104.79   10.20
  -6   6   1  121.69   10.40
   5  -6  -1   16.40    3.50
   5  -6  -1   17.60    4.10
   5  -6  -1   19.30    3.20
  -5   6   1   12.20    2.10
  -5   6   1   12.10    2.50
  -5   6   1   16.80    3.50
  -5   6   1   14.70    3.00
   4  -6  -1    5.80    3.40
   4  -6  -1    8.00    3.30
   4  -6  -1    3.80    2.10
   4  -6  -1    5.30    2.20
  -4   6   1    2.00    2.20
  -4   6   1    3.20    1.80
  -4   6   1    0.50    1.00
  -4   6   1    2.50    2.00
  -4   6   1    0.50    1.40
   3  -6  -1   37.10    3.90
   3  -6  -1   33.00    4.60
   3  -6  -1   36.70    4.00
   3  -6  -1   35.30    4.20
  -3   6   1   36.50    3.70
  -3   6   1   29.90    3.20
  -3   6   1   28.40    3.80
  -3   6   1   35.70    4.10
  -3   6   1   34.20    3.80
   2  -6  -1  323.47   27.20
   2  -6  -1  313.87   27.60
   2  -6  -1  317.47   27.30
   2  -6  -1  286.17   27.00
   2  -6  -1  335.37   27.10
  -2   6   1  328.17   26.80
  -2   6   1  303.47   27.10
  -2   6   1  303.87   27.20
  -2   6   1  316.07   27.00
  -2   6   1  327.97   26.70
   1  -6  -1   11.40    3.30
   1  -6  -1    6.30    2.70
   1  -6  -1   11.50    3.00
   1  -6  -1    7.60    2.40
   1  -6  -1   11.00    2.50
  -1   6   1    7.50    2.00
  -1   6   1   10.30    2.50
  -1   6   1    9.90    2.40
  -1   6   1    6.10    1.40
  -1   6   1    7.90    1.80
  -1   6   1    7.70    1.70
   0  -6  -1   36.30    4.20
   0  -6  -1   44.60    4.90
   0  -6  -1   35.80    4.00
   0  -6  -1   30.00    4.60
   0  -6  -1   36.40    4.10
   0   6   1   35.80    4.00
   0   6   1   37.20    3.80
   0   6   1   31.80    3.80
   0   6   1   31.60    3.30
   0   6   1   39.70    3.60
  -1  -6  -1   99.59    9.20
  -1  -6  -1   90.09    8.90
  -1  -6  -1   81.49    8.90
  -1  -6  -1   97.99    9.00
  -1  -6  -1   94.89    9.60
   1   6   1  101.39    8.80
   1   6   1  102.79    8.50
   1   6   1  102.69    8.60
   1   6   1   98.79    9.00
   1   6   1   99.09    8.90
  -2  -6  -1    1.00    2.50
  -2  -6  -1    0.70    2.00
  -2  -6  -1   -1.60    1.90
  -2  -6  -1    0.10    2.00
  -2  -6  -1   -1.10    2.00
  -2  -6  -1   -1.10    2.40
   2   6   1    1.10    1.90
   2   6   1    0.50    1.80
   2   6   1    2.30    1.10
   2   6   1    1.00    1.70
   2   6   1    0.90    1.40
   2   6   1    1.10    1.10
  -3  -6  -1   19.80    3.80
  -3  -6  -1   20.20    3.30
  -3  -6  -1   21.80    3.60
  -3  -6  -1   25.80    3.50
  -3  -6  -1   21.60    3.30
   3   6   1   20.60    3.10
   3   6   1   23.20    2.70
   3   6   1   20.30    2.30
   3   6   1   24.60    3.10
   3   6   1   23.50    3.10
   3   6   1   23.10    3.10
  -4  -6  -1   12.50    1.40
  -4  -6  -1   11.00    3.10
  -4  -6  -1    8.20    3.00
  -4  -6  -1    9.40    3.10
  -4  -6  -1    4.10    2.30
   4   6   1   13.00    3.30
   4   6   1    5.30    1.90
   4   6   1   11.00    2.50
   4   6   1    6.90    2.50
  -5  -6  -1   68.39    6.10
  -5  -6  -1   58.09    6.90
  -5  -6  -1   77.59    7.70
  -5  -6  -1   69.39    7.20
   5   6   1   67.09    6.70
   5   6   1   66.99    7.10
   5   6   1   67.59    6.80
  -6  -6  -1   15.40    2.50
  -6  -6  -1   11.50    1.90
  -6  -6  -1   15.80    3.40
  -6  -6  -1    3.80    2.60
  -6  -6  -1   13.50    1.70
   6   6   1   12.00    3.30
   6   6   1   11.80    2.10
   6   6   1   10.90    2.00
   6   6   1   16.20    4.10
   6   6   1   10.90    3.00
   6   6   1   12.10    3.70
   6   6   1   10.40    2.90
  -7  -6  -1   37.30    5.20
  -7  -6  -1   46.80    5.40
  -7  -6  -1   41.90    3.70
  -7  -6  -1   35.80    4.00
   7   6   1   32.70    4.70
   7   6   1   43.00    5.00
   7   6   1   37.70    4.20
   7   6   1   42.80    6.30
   7   6   1   29.30    5.20
   7   6   1   43.50    5.10
  -8  -6  -1    1.70    1.10
  -8  -6  -1    3.50    3.10
  -8  -6  -1   -0.60    1.30
   8   6   1   -0.70    2.20
   8   6   1    1.00    2.40
   8   6   1    1.90    3.00
   8   6   1    1.00    3.30
  -9  -6  -1    3.90    1.00
  -9  -6  -1    3.80    1.10
  -9  -6  -1    1.60    2.30
   9   6   1    1.70    2.50
   9   6   1    3.30    2.10
 -10  -6  -1   -0.30    1.10
 -10  -6  -1   -0.70    0.90
  10   6   1   -0.70    1.90
  10   6   1   -1.40    1.50
  12  -7  -1    0.10    1.40
  11  -7  -1   10.10    2.80
  11  -7  -1   11.90    2.10
 -11   7   1    9.50    1.20
  10  -7  -1    3.50    2.00
  10  -7  -1    2.20    2.90
  10  -7  -1    5.40    2.50
 -10   7   1    3.50    0.90
   9  -7  -1   16.40    3.50
   9  -7  -1   16.50    3.10
   9  -7  -1   15.80    2.60
   9  -7  -1   11.30    2.40
  -9   7   1   10.30    1.60
   8  -7  -1    2.10    2.80
   8  -7  -1    1.30    2.30
   8  -7  -1    6.00    2.60
   8  -7  -1    1.70    2.80
  -8   7   1    1.30    0.80
   7  -7  -1    0.10    2.10
   7  -7  -1    2.60    1.80
   7  -7  -1    1.80    2.70
   7  -7  -1    2.90    2.00
  -7   7   1   -0.20    0.80
  -7   7   1    3.30    2.60
  -7   7   1   -0.20    2.80
   6  -7  -1    0.10    2.00
  -6   7   1    0.90    0.80
  -6   7   1    0.40    1.80
  -6   7   1    1.00    2.30
  -6   7   1    0.90    2.00
  -6   7   1    2.00    1.20
  -6   7   1    3.30    2.70
   5  -7  -1    6.40    2.70
   5  -7  -1    5.90    2.50
   5  -7  -1    6.70    3.10
  -5   7   1    7.00    2.60
  -5   7   1    4.20    1.00
  -5   7   1    5.80    2.30
  -5   7   1    7.20    1.70
  -5   7   1    4.00    2.10
  -5   7   1    3.60    2.20
   4  -7  -1    3.90    2.50
   4  -7  -1    4.40    2.20
   4  -7  -1    4.60    2.90
   4  -7  -1    5.60    3.30
  -4   7   1    4.70    2.20
  -4   7   1    5.20    1.00
  -4   7   1    0.70    1.70
  -4   7   1    2.30    1.70
  -4   7   1    3.20    2.60
  -4   7   1    3.40    1.20
   3  -7  -1  135.79   12.60
   3  -7  -1  146.69   13.10
   3  -7  -1  133.59   12.20
   3  -7  -1  134.69   12.30
  -3   7   1  134.69   11.90
  -3   7   1  124.49   11.60
  -3   7   1  137.49   12.20
  -3   7   1  134.49   12.40
  -3   7   1  133.19   11.70
   2  -7  -1  241.48   21.70
   2  -7  -1  264.77   22.50
   2  -7  -1  240.78   22.00
   2  -7  -1  257.07   21.90
   2  -7  -1  242.88   21.70
  -2   7   1  248.58   21.40
  -2   7   1  250.17   21.80
  -2   7   1  250.27   21.90
  -2   7   1  245.68   21.30
  -2   7   1  252.67   21.60
   1  -7  -1   18.10    3.30
   1  -7  -1   16.10    3.60
   1  -7  -1    8.70    2.50
   1  -7  -1   12.90    3.40
   1  -7  -1   16.00    4.10
  -1   7   1   14.60    1.80
  -1   7   1   19.10    3.40
  -1   7   1   13.40    2.70
  -1   7   1   12.10    2.40
  -1   7   1   12.40    2.90
   0  -7  -1  145.09   13.80
   0  -7  -1  149.79   13.60
   0  -7  -1  141.99   13.50
   0  -7  -1  148.99   14.30
   0   7   1  159.28   13.20
   0   7   1  164.88   13.10
   0   7   1  146.19   13.50
   0   7   1  153.58   13.40
   0   7   1  148.59   13.60
  -1  -7  -1   33.90    3.90
  -1  -7  -1   29.20    4.40
  -1  -7  -1   39.30    4.40
  -1  -7  -1   32.50    4.20
  -1  -7  -1   34.70    5.10
   1   7   1   36.80    3.90
   1   7   1   30.60    4.10
   1   7   1   30.70    3.70
   1   7   1   32.20    3.50
   1   7   1   32.20    3.20
   1   7   1   29.10    3.80
  -2  -7  -1  135.09   12.60
  -2  -7  -1  138.89   12.40
  -2  -7  -1  134.39   12.70
  -2  -7  -1  152.88   13.30
  -2  -7  -1  130.89   12.70
   2   7   1  139.09   11.80
   2   7   1  143.69   12.50
   2   7   1  126.39   12.10
   2   7   1  134.99   11.90
   2   7   1  119.79   12.10
   2   7   1  139.59   12.20
  -3  -7  -1   13.00    3.00
  -3  -7  -1   10.80    3.50
  -3  -7  -1   10.10    3.00
  -3  -7  -1   16.50    4.00
  -3  -7  -1   13.90    1.70
  -3  -7  -1   14.50    3.50
   3   7   1    7.80    2.10
   3   7   1   14.30    3.00
   3   7   1   19.40    3.10
   3   7   1   12.10    3.40
  -4  -7  -1  134.59   12.80
  -4  -7  -1  142.49   12.00
  -4  -7  -1  162.28   13.50
  -4  -7  -1  127.19   13.40
  -4  -7  -1  124.49   12.60
   4   7   1  140.59   13.10
   4   7   1  151.58   12.80
   4   7   1  129.59   12.50
  -5  -7  -1   12.90    3.50
  -5  -7  -1   12.30    3.40
  -5  -7  -1   12.10    1.80
  -5  -7  -1   14.40    2.40
  -5  -7  -1   10.60    3.50
  -5  -7  -1   13.00    1.90
   5   7   1   11.50    3.50
   5   7   1    8.80    2.40
   5   7   1   13.10    2.40
   5   7   1   18.90    3.80
   5   7   1   10.10    3.70
   5   7   1   16.70    3.60
   5   7   1   17.00    3.00
  -6  -7  -1   10.80    2.50
  -6  -7  -1    6.00    3.00
  -6  -7  -1    9.60    1.60
  -6  -7  -1    7.70    1.70
  -6  -7  -1   12.10    3.30
   6   7   1    3.00    3.20
   6   7   1   10.70    3.70
   6   7   1    9.60    2.90
   6   7   1    5.40    1.80
   6   7   1    8.20    3.00
   6   7   1    7.30    2.90
   6   7   1   11.30    2.60
  -7  -7  -1   19.50    2.40
  -7  -7  -1   22.00    3.80
  -7  -7  -1   17.10    2.70
  -7  -7  -1   20.50    2.70
   7   7   1   16.20    3.00
   7   7   1   23.70    4.30
   7   7   1   21.10    3.60
   7   7   1   21.90    3.50
  -8  -7  -1   10.50    1.60
  -8  -7  -1    1.60    3.20
  -8  -7  -1    5.10    3.00
  -8  -7  -1   11.40    1.50
  -8  -7  -1    5.60    4.00
   8   7   1    8.20    3.70
   8   7   1    6.60    3.00
   8   7   1   13.00    2.00
  -9  -7  -1   56.99    5.30
   9   7   1   54.69    5.70
 -10  -7  -1    6.10    1.00
  10   7   1    5.10    1.60
  10   7   1    8.50    2.10
  10   7   1    4.00    2.40
  11  -8  -1    4.80    1.50
  11  -8  -1    2.50    1.60
  10  -8  -1    7.60    2.10
  10  -8  -1    9.50    2.00
  10  -8  -1    6.00    2.10
  10  -8  -1   11.90    2.10
 -10   8   1    5.90    1.20
   9  -8  -1    3.70    2.00
   9  -8  -1    3.80    2.20
   9  -8  -1    6.10    2.70
   9  -8  -1    2.90    2.50
  -9   8   1    3.90    1.10
   8  -8  -1    5.30    2.90
   8  -8  -1    3.10    2.10
   8  -8  -1    4.20    2.40
   8  -8  -1    3.10    2.00
  -8   8   1    3.10    1.10
   7  -8  -1    0.70    2.60
   7  -8  -1    2.30    2.60
   7  -8  -1   -2.50    2.10
   7  -8  -1    0.00    2.60
  -7   8   1    4.00    4.80
  -7   8   1    0.70    1.00
  -7   8   1   -0.20    2.70
   6  -8  -1    1.70    2.60
   6  -8  -1    1.30    1.80
   6  -8  -1    2.70    2.10
   6  -8  -1    1.30    1.70
   6  -8  -1    0.90    3.20
  -6   8   1    1.70    1.70
  -6   8   1    0.30    0.90
  -6   8   1    0.40    2.00
   5  -8  -1    2.70    2.00
   5  -8  -1    5.00    3.40
   5  -8  -1    2.90    2.80
  -5   8   1    4.00    1.10
  -5   8   1    3.20    2.40
  -5   8   1    5.60    2.30
  -5   8   1    4.30    2.30
  -5   8   1    2.30    1.40
   4  -8  -1  121.19   12.60
   4  -8  -1  150.38   13.40
   4  -8  -1  137.89   12.40
   4  -8  -1  122.59   12.30
  -4   8   1  132.29   12.20
  -4   8   1  127.69   12.50
  -4   8   1  110.69   11.80
  -4   8   1  137.69   12.70
  -4   8   1  155.58   11.60
   3  -8  -1   23.60    3.50
   3  -8  -1   25.80    4.80
   3  -8  -1   26.60    4.20
   3  -8  -1   31.40    4.20
  -3   8   1   19.90    3.90
  -3   8   1   27.00    3.60
  -3   8   1   21.30    3.40
  -3   8   1   27.60    2.60
  -3   8   1   23.30    3.10
  -3   8   1   23.40    3.90
   2  -8  -1  154.48   15.00
   2  -8  -1  174.08   15.60
   2  -8  -1  157.08   14.90
   2  -8  -1  166.48   14.70
   2  -8  -1  150.48   14.60
  -2   8   1  171.58   14.60
  -2   8   1  170.08   14.90
  -2   8   1  148.99   13.90
  -2   8   1  168.18   14.10
  -2   8   1  162.28   14.30
   1  -8  -1  149.88   15.40
   1  -8  -1  166.08   15.30
   1  -8  -1  168.38   15.80
   1  -8  -1  180.38   16.40
  -1   8   1  189.68   15.80
  -1   8   1  184.28   15.40
  -1   8   1  162.48   14.80
  -1   8   1  173.58   15.00
   0  -8  -1   82.49    7.60
   0  -8  -1   74.69    7.60
   0  -8  -1   77.99    7.80
   0  -8  -1   87.89    8.70
   0   8   1   78.29    7.60
   0   8   1   66.99    6.80
   0   8   1   70.09    7.10
   0   8   1   77.89    7.30
   0   8   1   60.39    6.60
   0   8   1   65.69    7.00
  -1  -8  -1  185.38   15.30
  -1  -8  -1  189.28   16.30
  -1  -8  -1  160.98   15.50
  -1  -8  -1  147.49   15.10
   1   8   1  152.78   14.60
   1   8   1  188.38   15.10
   1   8   1  175.08   15.40
   1   8   1  169.98   15.00
   1   8   1  147.19   14.80
  -2  -8  -1  156.48   13.40
  -2  -8  -1  139.49   13.60
  -2  -8  -1  126.99   13.50
  -2  -8  -1  162.68   14.50
   2   8   1  160.08   13.70
   2   8   1  151.58   13.10
   2   8   1  138.39   12.80
   2   8   1  121.59   12.50
   2   8   1  150.88   13.20
  -3  -8  -1   58.09    7.60
  -3  -8  -1   70.99    7.40
  -3  -8  -1   70.49    6.80
  -3  -8  -1   55.79    6.10
  -3  -8  -1   64.19    5.80
  -3  -8  -1   66.59    7.20
   3   8   1   59.89    6.90
   3   8   1   53.39    6.10
   3   8   1   70.79    6.80
   3   8   1   54.19    5.90
   3   8   1   61.69    6.10
   3   8   1   69.59    6.80
   3   8   1   65.09    6.30
  -4  -8  -1   -0.90    1.10
  -4  -8  -1   -0.80    3.40
  -4  -8  -1    0.10    1.20
  -4  -8  -1    2.30    2.80
  -4  -8  -1   -0.30    3.00
  -4  -8  -1    0.30    1.90
  -4  -8  -1   -1.20    5.50
   4   8   1   -3.90    2.70
   4   8   1    1.20    2.30
   4   8   1   -0.10    2.50
   4   8   1    1.30    2.10
   4   8   1    3.20    2.60
   4   8   1    1.30    1.90
   4   8   1   -0.80    1.90
  -5  -8  -1   36.90    3.70
  -5  -8  -1   34.00    3.40
  -5  -8  -1   36.40    5.30
  -5  -8  -1   38.40    4.30
  -5  -8  -1   31.50    4.80
   5   8   1   38.00    5.20
   5   8   1   32.00    3.70
   5   8   1   35.70    4.70
   5   8   1   29.80    4.80
   5   8   1   35.90    4.30
   5   8   1   25.40    4.20
   5   8   1   34.30    5.20
  -6  -8  -1    1.30    1.20
  -6  -8  -1    2.90    2.80
  -6  -8  -1    0.70    1.40
  -6  -8  -1    0.90    1.50
  -6  -8  -1   -0.70    2.10
   6   8   1    0.20    1.50
   6   8   1    1.60    3.10
   6   8   1   -0.90    3.10
   6   8   1    1.10    2.40
   6   8   1    1.40    1.50
   6   8   1   -0.60    2.40
   6   8   1    0.10    3.20
  -7  -8  -1   91.19    7.70
  -7  -8  -1   82.19    7.60
  -7  -8  -1   92.49    9.10
  -7  -8  -1   94.89    8.30
   7   8   1   88.79    9.20
   7   8   1   71.89    8.60
   7   8   1   86.19    8.40
   7   8   1   81.19    8.30
  -8  -8  -1   16.30    2.70
  -8  -8  -1   19.40    2.40
   8   8   1   21.90    2.60
   8   8   1   22.40    3.80
   8   8   1   17.60    3.00
  -9  -8  -1    0.90    1.00
  -9  -8  -1    1.80    1.70
   9   8   1    0.20    1.80
   9   8   1   -0.90    1.50
  11  -9  -1   -0.30    1.10
  11  -9  -1   -0.20    1.60
 -11   9   1    0.70    0.50
  10  -9  -1    1.00    1.40
  10  -9  -1    0.40    1.40
  10  -9  -1    1.20    2.20
 -10   9   1    1.10    1.00
 -10   9   1   -0.60    0.50
   9  -9  -1    9.90    2.80
   9  -9  -1    9.10    2.30
   9  -9  -1   10.70    2.60
   9  -9  -1    7.10    1.90
  -9   9   1    6.40    1.10
  -9   9   1    5.00    1.20
   8  -9  -1   -0.60    2.60
   8  -9  -1    5.70    2.00
   8  -9  -1    2.30    2.00
   8  -9  -1    4.80    2.50
  -8   9   1    2.10    1.30
  -8   9   1    2.30    1.20
   7  -9  -1    3.00    2.50
   7  -9  -1   -1.80    2.50
   7  -9  -1    6.40    2.70
   7  -9  -1   -0.70    2.20
  -7   9   1   -0.70    1.20
  -7   9   1   -0.90    1.00
  -7   9   1    0.30    2.60
   6  -9  -1   16.40    2.80
   6  -9  -1   14.20    2.90
   6  -9  -1   15.00    2.80
   6  -9  -1   13.40    2.80
  -6   9   1   16.10    2.10
  -6   9   1   12.80    2.40
  -6   9   1   13.70    3.00
  -6   9   1   14.80    3.50
  -6   9   1   16.40    1.80
  -6   9   1   11.30    3.30
   5  -9  -1   -0.60    1.40
   5  -9  -1   -1.20    1.40
   5  -9  -1    1.50    4.00
   5  -9  -1    0.00    3.20
   5  -9  -1   -0.60    2.70
   5  -9  -1    1.50    2.50
  -5   9   1   -2.90    1.10
  -5   9   1   -0.40    2.30
  -5   9   1   -1.40    1.60
  -5   9   1    0.70    1.90
  -5   9   1   -1.00    1.00
  -5   9   1   -0.10    1.90
   4  -9  -1    5.00    2.20
   4  -9  -1    7.60    1.70
   4  -9  -1    6.00    3.00
   4  -9  -1    5.90    4.70
   4  -9  -1    3.80    3.10
   4  -9  -1    4.30    3.60
  -4   9   1    3.40    2.90
  -4   9   1    6.40    1.60
  -4   9   1    7.20    1.20
  -4   9   1    3.50    2.40
  -4   9   1    5.10    2.10
  -4   9   1    6.40    2.10
  -4   9   1    7.00    2.30
   3  -9  -1    0.00    3.30
   3  -9  -1    0.00    1.80
   3  -9  -1    0.70    2.00
   3  -9  -1    3.00    2.90
   3  -9  -1    2.20    4.30
   3  -9  -1    3.10    3.00
  -3   9   1   -0.80    1.70
  -3   9   1    0.10    1.00
  -3   9   1    1.80    2.30
  -3   9   1    1.50    2.00
  -3   9   1    0.20    1.70
  -3   9   1    2.70    2.10
  -3   9   1    3.50    1.30
  -3   9   1   -0.30    1.70
   2  -9  -1  183.48   15.90
   2  -9  -1  156.18   16.20
   2  -9  -1  183.58   16.90
   2  -9  -1  172.68   15.50
  -2   9   1  141.99   15.70
  -2   9   1  186.28   15.80
  -2   9   1  196.18   16.30
  -2   9   1  190.08   15.80
  -2   9   1  170.68   15.70
  -2   9   1  168.88   15.40
   1  -9  -1  246.98   19.90
   1  -9  -1  211.78   19.80
   1  -9  -1  223.58   18.90
  -1   9   1  208.98   18.70
  -1   9   1  196.88   18.80
  -1   9   1  167.18   18.30
  -1   9   1  233.48   19.30
   0  -9  -1  462.75   38.90
   0  -9  -1  472.25   37.90
   0   9   1  396.26   37.30
   0   9   1  400.26   37.40
   0   9   1  473.95   37.80
   0   9   1  478.95   38.30
   0   9   1  418.86   37.70
   0   9   1  412.16   37.60
  -1  -9  -1   59.49    6.20
  -1  -9  -1   48.90    5.10
  -1  -9  -1   47.40    5.80
  -1  -9  -1   51.59    5.80
  -1  -9  -1   53.69    7.10
   1   9   1   48.00    5.50
   1   9   1   43.50    5.20
   1   9   1   46.00    5.20
   1   9   1   52.69    5.60
   1   9   1   61.09    5.80
   1   9   1   49.70    5.10
   1   9   1   41.90    5.30
   1   9   1   56.49    5.90
  -2  -9  -1  117.19   12.00
  -2  -9  -1  104.89   10.70
  -2  -9  -1  125.59   11.00
  -2  -9  -1  105.29   10.30
   2   9   1   97.69   10.40
   2   9   1  117.99   10.60
   2   9   1  105.89   10.30
   2   9   1  115.39   10.50
   2   9   1  125.59   11.10
   2   9   1  116.69   10.60
  -3  -9  -1   71.19    7.60
  -3  -9  -1   70.59    7.90
  -3  -9  -1   65.69    8.70
  -3  -9  -1   76.99    7.50
  -3  -9  -1   63.39    8.30
   3   9   1   74.19    7.40
   3   9   1   85.19    7.90
   3   9   1   83.39    8.00
   3   9   1   78.39    7.50
   3   9   1   76.19    8.60
   3   9   1   82.79    7.60
  -4  -9  -1   31.50    4.80
  -4  -9  -1   27.00    4.20
  -4  -9  -1   19.40    2.60
  -4  -9  -1   18.60    4.50
  -4  -9  -1   26.50    3.30
  -4  -9  -1   13.80    4.30
   4   9   1   28.80    4.10
   4   9   1   23.50    3.40
   4   9   1   25.30    3.30
   4   9   1   32.30    3.80
   4   9   1   27.00    3.60
   4   9   1   29.80    4.50
   4   9   1   27.70    3.90
  -5  -9  -1    7.60    2.70
  -5  -9  -1    2.90    3.20
  -5  -9  -1    4.00    2.40
  -5  -9  -1    6.80    2.90
  -5  -9  -1    4.70    1.20
   5   9   1    4.20    3.20
   5   9   1    5.00    2.00
   5   9   1    3.40    2.20
   5   9   1    8.50    3.00
   5   9   1    4.90    2.60
   5   9   1    9.50    2.50
  -6  -9  -1    6.00    2.30
  -6  -9  -1    2.70    3.10
  -6  -9  -1    4.60    1.10
  -6  -9  -1    3.40    2.50
  -6  -9  -1    5.30    2.60
   6   9   1    3.70    3.00
   6   9   1    4.40    2.20
   6   9   1    7.40    1.70
   6   9   1    5.90    2.00
   6   9   1    4.30    2.50
   6   9   1    4.50    2.50
   6   9   1    7.80    3.70
  -7  -9  -1   31.70    3.30
  -7  -9  -1   31.20    4.80
  -7  -9  -1   30.40    4.00
   7   9   1   37.20    5.00
   7   9   1   41.60    4.20
   7   9   1   40.10    4.30
  -8  -9  -1   30.60    2.70
  -8  -9  -1   24.50    3.10
   8   9   1   26.60    3.00
  10 -10  -1    4.00    1.20
  10 -10  -1    2.60    1.30
 -10  10   1    4.90    1.10
 -10  10   1    0.80    2.30
   9 -10  -1   29.50    3.30
   9 -10  -1   23.40    3.30
   9 -10  -1   26.30    3.10
  -9  10   1   28.50    2.80
  -9  10   1   25.20    2.60
   8 -10  -1    6.10    2.00
   8 -10  -1    8.10    2.00
   8 -10  -1    7.40    1.90
  -8  10   1    4.60    1.30
  -8  10   1    6.50    1.60
   7 -10  -1    6.50    2.70
   7 -10  -1    8.70    2.80
   7 -10  -1    8.30    2.00
  -7  10   1    9.00    1.50
  -7  10   1    8.60    1.40
   6 -10  -1    4.00    2.60
   6 -10  -1    2.80    2.40
   6 -10  -1    0.70    2.20
  -6  10   1    3.00    2.10
  -6  10   1    3.00    1.40
  -6  10   1    3.70    1.50
  -6  10   1    2.80    2.10
  -6  10   1    2.90    1.20
   5 -10  -1    4.10    1.70
   5 -10  -1    3.40    2.30
   5 -10  -1    3.50    2.60
   5 -10  -1    2.60    1.70
  -5  10   1    6.10    2.90
  -5  10   1    0.90    1.20
  -5  10   1    5.60    2.60
  -5  10   1    3.90    1.50
  -5  10   1    2.80    1.50
  -5  10   1    1.80    2.80
   4 -10  -1   19.10    3.30
   4 -10  -1   28.50    4.40
   4 -10  -1   23.80    3.30
   4 -10  -1   18.20    4.90
  -4  10   1   20.90    3.20
  -4  10   1   27.50    2.70
  -4  10   1   22.20    2.60
  -4  10   1   30.70    4.40
  -4  10   1   25.10    3.10
  -4  10   1   22.80    3.60
   3 -10  -1    5.90    3.20
   3 -10  -1    1.00    3.40
   3 -10  -1    3.30    1.70
   3 -10  -1    4.30    2.10
  -3  10   1    0.20    2.80
  -3  10   1    4.90    1.30
  -3  10   1    7.00    3.00
  -3  10   1    6.70    1.80
  -3  10   1    0.70    2.20
   2 -10  -1   17.20    2.60
   2 -10  -1   19.40    2.70
   2 -10  -1   11.30    3.70
   2 -10  -1    7.80    4.30
  -2  10   1   21.00    3.70
  -2  10   1   20.90    3.10
  -2  10   1   14.70    3.80
   1 -10  -1   11.70    2.30
   1 -10  -1   12.90    4.80
   1 -10  -1   18.70    2.70
   1 -10  -1   17.90    4.10
  -1  10   1   16.70    2.60
  -1  10   1   15.70    2.70
  -1  10   1    8.90    3.20
  -1  10   1   10.90    3.60
  -1  10   1   18.80    3.50
   0 -10  -1  186.08   17.50
   0 -10  -1  193.98   18.00
   0 -10  -1  186.18   17.50
   0 -10  -1  207.28   17.70
   0 -10  -1  189.88   17.40
   0  10   1  204.98   17.70
   0  10   1  179.28   17.20
   0  10   1  218.98   17.80
   0  10   1  221.88   18.30
   0  10   1  188.68   17.40
   0  10   1  203.88   17.70
  -1 -10  -1    2.80    3.90
  -1 -10  -1    7.00    2.50
  -1 -10  -1   15.60    2.80
  -1 -10  -1    7.80    2.70
  -1 -10  -1    5.70    3.30
   1  10   1   12.20    2.50
   1  10   1    8.00    2.80
   1  10   1    4.50    3.10
   1  10   1    6.80    2.90
   1  10   1    9.90    2.30
   1  10   1   13.70    3.00
   1  10   1   10.90    3.60
  -2 -10  -1   19.00    3.70
  -2 -10  -1   16.80    3.10
  -2 -10  -1   15.20    3.40
  -2 -10  -1   23.00    5.00
   2  10   1   10.20    4.00
   2  10   1   23.50    3.50
   2  10   1   14.00    3.10
   2  10   1   18.70    3.20
   2  10   1   15.90    2.90
  -3 -10  -1   23.60    3.50
  -3 -10  -1   14.90    3.00
  -3 -10  -1   20.50    3.50
   3  10   1   14.20    2.80
   3  10   1   11.20    3.10
   3  10   1   11.20    3.00
   3  10   1   15.40    4.20
   3  10   1   17.20    3.20
  -4 -10  -1    2.20    2.30
  -4 -10  -1    5.00    2.10
   4  10   1    6.40    2.70
   4  10   1    4.90    2.20
   4  10   1    3.00    1.70
   4  10   1    3.10    3.00
   4  10   1    3.40    2.00
  -5 -10  -1    2.70    5.40
  -5 -10  -1   13.00    2.80
  -5 -10  -1   16.60    2.90
   5  10   1   14.90    2.20
   5  10   1   13.00    2.20
   5  10   1   11.30    2.50
   5  10   1    8.30    2.90
   5  10   1   12.20    3.10
  -6 -10  -1   16.20    2.60
  -6 -10  -1   21.90    3.10
   6  10   1   25.90    2.70
   6  10   1   18.20    2.20
   6  10   1   11.30    3.70
   6  10   1   25.00    3.70
  -7 -10  -1    2.10    1.60
   7  10   1    0.60    2.60
   7  10   1    0.30    1.20
   9 -11  -1    1.50    1.20
   9 -11  -1    2.10    1.10
   9 -11  -1   -0.20    1.30
  -9  11   1   -0.60    1.80
  -9  11   1    1.10    0.80
   8 -11  -1   12.00    2.00
   8 -11  -1   17.50    2.20
   8 -11  -1   10.50    2.00
  -8  11   1    4.10    2.60
  -8  11   1    8.30    1.50
  -8  11   1   11.90    1.40
   7 -11  -1    1.60    1.50
   7 -11  -1    0.00    2.20
  -7  11   1    0.30    1.00
  -7  11   1    0.90    0.90
  -7  11   1   -0.40    1.50
   6 -11  -1    0.50    2.30
   6 -11  -1   -0.20    2.20
  -6  11   1    3.40    2.00
  -6  11   1    1.60    0.80
  -6  11   1    2.10    1.30
  -6  11   1    2.20    1.40
  -6  11   1    2.00    2.20
   5 -11  -1    0.00    2.10
   5 -11  -1    1.00    1.80
   5 -11  -1    0.40    1.90
   5 -11  -1    1.20    1.50
  -5  11   1    1.30    2.70
  -5  11   1   -0.70    1.20
  -5  11   1    1.90    1.90
  -5  11   1   -2.10    1.90
   4 -11  -1   21.90    3.10
   4 -11  -1   22.00    3.10
  -4  11   1   22.20    2.50
  -4  11   1   14.20    3.90
  -4  11   1   21.20    3.40
  -4  11   1   22.00    3.00
   3 -11  -1    2.40    1.70
   3 -11  -1    1.20    2.90
   3 -11  -1    2.80    2.10
   3 -11  -1    1.00    2.10
  -3  11   1    3.40    2.20
  -3  11   1    2.10    2.90
  -3  11   1    2.00    2.20
  -3  11   1   -2.70    3.60
   2 -11  -1    4.40    1.90
   2 -11  -1    9.90    2.10
   2 -11  -1    7.40    3.30
  -2  11   1    6.60    2.40
  -2  11   1    6.20    2.90
  -2  11   1    8.70    2.80
  -2  11   1    1.70    3.00
  -2  11   1    7.80    2.50
   1 -11  -1   36.80    4.50
   1 -11  -1   28.50    4.40
  -1  11   1   36.20    4.40
  -1  11   1   33.60    4.60
  -1  11   1   35.90    4.30
  -1  11   1   33.60    4.10
   0 -11  -1    5.90    2.00
   0 -11  -1    4.10    2.30
   0 -11  -1    2.30    3.10
   0  11   1    8.20    2.20
   0  11   1    5.40    2.70
   0  11   1    4.40    2.00
   0  11   1    4.70    2.10
   0  11   1    5.50    2.20
  -1 -11  -1   36.40    5.00
  -1 -11  -1   37.90    4.60
  -1 -11  -1   40.20    4.40
   1  11   1   38.40    4.40
   1  11   1   37.60    4.40
   1  11   1   36.70    4.20
  -2 -11  -1   17.80    3.20
  -2 -11  -1   26.20    3.50
  -2 -11  -1   13.00    3.80
   2  11   1   21.70    3.00
   2  11   1   28.10    3.70
   2  11   1   13.90    3.20
   2  11   1   22.00    3.50
   2  11   1   27.30    3.20
  -3 -11  -1    1.60    2.80
  -3 -11  -1   -2.50    2.00
  -3 -11  -1   -1.00    1.70
   3  11   1   -1.70    2.00
   3  11   1    0.30    1.50
   3  11   1   -0.10    1.40
   3  11   1    0.90    2.10
  -4 -11  -1   44.10    5.00
  -4 -11  -1   44.90    5.40
   4  11   1   42.00    4.90
   4  11   1   53.99    5.10
  -5 -11  -1    0.40    1.70
  -5 -11  -1    0.10    1.90
   5  11   1    0.20    1.70
   5  11   1   -1.00    0.90
   5  11   1   -0.80    1.30
   5  11   1   -3.10    3.50
  -6 -11  -1    0.00    1.10
  -6 -11  -1   -0.50    1.20
   6  11   1   -0.60    1.10
   6  11   1   -0.10    1.60
   6  11   1   -0.70    2.80
   8 -12  -1    3.10    1.50
   8 -12  -1    7.40    1.40
  -8  12   1    5.20    0.90
  -8  12   1    1.70    2.10
   7 -12  -1    1.30    1.20
   7 -12  -1    0.10    1.20
  -7  12   1    0.90    1.00
  -7  12   1    1.70    1.00
  -7  12   1    1.50    2.40
   6 -12  -1   12.50    2.10
  -6  12   1   14.00    1.60
  -6  12   1    3.70    4.00
   5 -12  -1    1.50    1.50
   5 -12  -1    3.30    1.50
   5 -12  -1    2.90    1.60
  -5  12   1    0.70    3.70
  -5  12   1    3.80    1.50
  -5  12   1    2.50    1.70
   4 -12  -1   15.20    2.90
   4 -12  -1   15.90    2.40
  -4  12   1    9.00    3.40
  -4  12   1   18.30    2.90
  -4  12   1    9.90    2.60
   3 -12  -1   18.40    2.50
   3 -12  -1   14.50    3.10
   3 -12  -1   21.20    2.80
  -3  12   1   14.50    3.30
  -3  12   1   15.70    3.30
  -3  12   1   24.00    2.80
  -3  12   1    6.80    3.90
   2 -12  -1    5.20    2.10
   2 -12  -1    6.50    2.30
  -2  12   1    8.60    1.90
  -2  12   1   -0.60    2.40
  -2  12   1    6.10    2.10
   1 -12  -1    3.50    2.90
   1 -12  -1    7.70    2.10
   1 -12  -1    9.80    2.60
  -1  12   1    8.00    2.90
  -1  12   1    7.70    2.20
  -1  12   1    4.90    2.90
   0 -12  -1    0.50    2.70
   0 -12  -1    0.10    2.10
   0  12   1   -1.60    2.20
   0  12   1    0.70    2.80
   0  12   1   -1.00    1.70
   0  12   1    1.00    1.30
   0  12   1    0.50    2.50
  -1 -12  -1    0.30    1.90
  -1 -12  -1    3.90    2.20
  -1 -12  -1    1.20    2.10
   1  12   1   -1.20    2.20
   1  12   1    2.00    2.40
   1  12   1    1.80    1.90
  -2 -12  -1   11.30    2.40
   2  12   1   15.00    2.40
   2  12   1   16.10    2.30
  -3 -12  -1    1.80    1.50
   3  12   1    3.50    1.40
  -4 -12  -1   15.10    2.20
  -4 -12  -1   14.90    2.30
   4  12   1   17.30    2.30
  -5 -12  -1   -0.30    1.00
  -5 -12  -1    1.00    1.10
   5  12   1   -0.10    2.00
   5  12   1    0.00    0.90
   6 -13  -1    1.90    1.10
   6 -13  -1    4.00    1.20
  -6  13   1    2.00    2.00
  -6  13   1    2.00    1.10
  -6  13   1    4.20    1.20
   5 -13  -1    4.80    1.80
   5 -13  -1    2.30    1.30
   5 -13  -1    6.00    1.10
  -5  13   1    9.70    1.80
  -5  13   1    3.60    2.30
   4 -13  -1   36.70    3.90
   4 -13  -1   38.20    4.20
  -4  13   1   38.60    4.20
   3 -13  -1    1.20    1.80
   3 -13  -1    0.80    1.20
  -3  13   1    0.30    1.60
  -3  13   1    0.30    1.30
   2 -13  -1   13.90    2.20
  -2  13   1   12.80    2.50
  -2  13   1   14.10    2.10
   1 -13  -1   21.40    2.80
  -1  13   1   17.90    2.80
  -1  13   1   27.90    3.80
   0 -13  -1    7.10    1.70
   0  13   1    4.40    1.80
   0  13   1    4.40    1.70
   1  13   1   39.30    4.20
   1  13   1   45.20    4.60
   1  13   1   51.89    4.80
  -2 -13  -1   -0.30    0.90
  -2 -13  -1    1.10    1.80
   2  13   1    0.10    1.10
   3  13   1   16.20    2.10
   3 -14  -1    2.50    1.00
   3 -14  -1   -0.80    1.60
  -3  14   1    1.50    1.10
   2 -14  -1   -0.50    1.00
  -2  14   1   -0.50    1.00
  -1  14   1   20.90    2.60
  -2  14  -2   17.80    2.50
   3  13  -2   36.60    3.70
   3  13  -2   35.70    3.60
  -3 -13   2   35.20    3.70
   2  13  -2   -0.10    2.30
   2  13  -2    1.90    1.20
   2  13  -2    2.30    1.40
  -2 -13   2    0.00    0.90
  -2 -13   2    0.50    1.20
   1  13  -2    0.60    2.10
   1  13  -2    3.90    1.50
  -1 -13   2    0.60    1.30
  -1 -13   2    0.70    1.90
   0  13  -2    2.00    1.50
   0  13  -2    1.00    1.60
   0 -13   2   -0.20    1.30
   0 -13   2    0.20    1.50
  -1  13  -2    3.50    1.70
  -1  13  -2    5.50    1.30
  -1  13  -2    2.30    2.00
   1 -13   2    2.70    2.20
   1 -13   2    7.00    1.60
  -2  13  -2    2.30    2.00
  -2  13  -2    0.50    2.00
  -2  13  -2    0.20    1.60
   2 -13   2   -0.30    1.90
   2 -13   2    3.40    1.50
  -3  13  -2   -0.30    1.70
  -3  13  -2    1.50    1.40
  -3  13  -2    0.90    2.10
   3 -13   2    1.50    1.40
   3 -13   2    0.10    1.30
  -4  13  -2    3.50    1.40
  -4  13  -2    3.30    1.40
  -4  13  -2    1.60    2.30
   4 -13   2    0.10    1.30
   4 -13   2    1.60    1.30
   4 -13   2    2.10    1.40
  -5  13  -2    2.90    1.30
  -5  13  -2   -0.20    2.00
   5 -13   2    0.20    1.30
   5 -13   2    2.50    1.00
  -6  13  -2    0.70    1.90
  -6  13  -2    0.70    1.00
   6 -13   2    0.50    1.20
   5  12  -2   29.40    3.30
   5  12  -2   39.00    3.80
   5  12  -2   36.10    4.90
   4  12  -2    3.90    1.20
   4  12  -2    8.40    3.20
  -4 -12   2    4.80    1.90
  -4 -12   2    3.30    1.50
   3  12  -2    3.50    1.50
   3  12  -2    3.50    2.90
   3  12  -2    3.00    1.20
   3  12  -2    3.30    1.50
  -3 -12   2   -0.10    1.40
  -3 -12   2    4.30    1.60
   2  12  -2   -0.10    1.60
   2  12  -2    0.20    1.90
   2  12  -2   -0.40    1.40
  -2 -12   2   -1.70    1.30
  -2 -12   2   -1.10    2.20
   1  12  -2   -1.20    1.60
   1  12  -2    1.10    2.20
  -1 -12   2    0.10    1.40
  -1 -12   2   -1.00    2.00
  -1 -12   2    1.20    2.30
  -1 -12   2    0.30    1.30
   0  12  -2   -1.60    1.60
   0  12  -2   -0.90    2.10
   0  12  -2    2.00    2.50
   0 -12   2    2.10    2.20
   0 -12   2    0.40    2.10
   0 -12   2   -1.00    1.50
  -1  12  -2   20.20    4.30
  -1  12  -2   24.20    3.10
  -1  12  -2   26.10    3.40
  -1  12  -2   20.30    3.00
  -1  12  -2   20.50    3.40
   1 -12   2   24.90    3.10
   1 -12   2   25.30    3.40
  -2  12  -2    3.20    2.10
  -2  12  -2    2.40    1.40
  -2  12  -2    0.90    3.30
  -2  12  -2    2.30    1.70
   2 -12   2    0.20    1.60
   2 -12   2    0.60    1.80
   2 -12   2    2.20    1.60
  -3  12  -2    0.90    2.60
  -3  12  -2    0.10    2.00
  -3  12  -2    2.90    2.70
  -3  12  -2    4.00    1.60
   3 -12   2   -1.10    3.00
   3 -12   2    2.80    1.60
   3 -12   2    0.50    2.20
  -4  12  -2   20.60    5.00
  -4  12  -2   24.50    3.50
  -4  12  -2   25.10    3.30
   4 -12   2   25.60    3.40
   4 -12   2   28.90    3.90
   4 -12   2   31.90    3.20
  -5  12  -2    8.80    2.40
  -5  12  -2    9.30    3.20
   5 -12   2    6.00    2.40
   5 -12   2    8.20    2.00
   5 -12   2    2.70    2.30
  -6  12  -2   86.19    8.10
  -6  12  -2   97.19    8.90
  -6  12  -2   79.59    7.80
   6 -12   2   99.69    7.90
   6 -12   2   74.29    7.50
   6 -12   2   79.79    8.10
  -7  12  -2   29.20    3.20
   7 -12   2   34.30    3.20
   7 -12   2   29.90    3.40
  -8  12  -2    5.50    1.90
   8 -12   2    5.20    1.20
   6  11  -2   38.90    5.30
   6  11  -2   30.80    3.60
  -6 -11   2   40.00    3.80
   5  11  -2    1.30    1.30
   5  11  -2    0.80    1.00
   5  11  -2   -0.40    2.80
  -5 -11   2    2.20    1.70
  -5 -11   2    1.00    1.90
   4  11  -2    2.20    1.40
   4  11  -2    2.30    1.50
   4  11  -2    3.00    1.40
   4  11  -2    3.70    3.20
  -4 -11   2    2.70    1.80
  -4 -11   2    1.50    2.20
  -4 -11   2    1.90    2.10
   3  11  -2   -0.70    1.80
   3  11  -2    0.80    2.00
   3  11  -2    0.40    2.20
   3  11  -2   -0.70    2.70
  -3 -11   2    1.60    1.90
  -3 -11   2    1.90    2.30
  -3 -11   2    3.20    2.00
  -3 -11   2   -1.20    2.60
   2  11  -2    2.10    1.60
   2  11  -2    1.00    1.30
   2  11  -2    0.80    2.70
   2  11  -2   -0.60    1.60
  -2 -11   2   -0.70    2.50
  -2 -11   2    1.80    3.00
  -2 -11   2    0.60    2.20
  -2 -11   2    0.50    2.10
   1  11  -2   17.20    3.20
   1  11  -2   21.90    3.10
  -1 -11   2   16.20    3.10
  -1 -11   2   15.90    3.00
   0  11  -2   84.09    7.90
   0  11  -2   72.99    7.30
   0  11  -2   80.19    8.20
   0  11  -2   79.19    7.70
   0 -11   2   76.39    7.80
   0 -11   2   84.49    7.90
   0 -11   2   77.19    7.60
  -1  11  -2   81.39    7.60
  -1  11  -2   77.39    8.30
  -1  11  -2   79.69    7.30
  -1  11  -2   74.29    7.60
   1 -11   2   66.39    9.50
   1 -11   2   76.79    7.60
   1 -11   2   71.39    7.70
   1 -11   2   83.09    7.50
  -2  11  -2   52.39    7.00
  -2  11  -2   67.19    6.30
  -2  11  -2   68.59    6.70
   2 -11   2   50.69    6.30
   2 -11   2   60.39    6.60
   2 -11   2   65.99    6.10
  -3  11  -2    0.70    1.50
  -3  11  -2    3.70    3.10
  -3  11  -2   -1.90    2.70
  -3  11  -2    0.50    1.60
   3 -11   2    1.50    2.60
   3 -11   2    1.30    1.70
   3 -11   2    0.40    2.00
  -4  11  -2   82.39    9.10
  -4  11  -2   95.19    8.30
  -4  11  -2   80.09    8.00
  -4  11  -2   74.79    8.70
   4 -11   2   93.99    8.00
   4 -11   2   85.09    8.40
  -5  11  -2    0.30    2.40
  -5  11  -2    1.50    2.20
  -5  11  -2    0.00    2.00
  -5  11  -2    2.80    1.30
  -5  11  -2    2.10    4.00
   5 -11   2    2.30    2.00
   5 -11   2    0.80    1.70
   5 -11   2    1.40    1.90
   5 -11   2    2.80    1.70
  -6  11  -2    8.90    3.00
  -6  11  -2    9.00    4.40
  -6  11  -2   12.60    1.80
  -6  11  -2   18.00    2.80
  -6  11  -2   10.50    2.40
   6 -11   2   10.60    2.40
   6 -11   2   12.70    2.10
   6 -11   2   18.60    2.50
   6 -11   2   19.00    2.50
  -7  11  -2   20.20    4.00
  -7  11  -2   25.20    2.50
  -7  11  -2   18.20    2.40
   7 -11   2   19.80    2.70
   7 -11   2   20.80    2.90
   7 -11   2   16.10    3.30
  -8  11  -2    8.50    2.70
  -8  11  -2    6.30    2.80
  -8  11  -2   11.10    1.60
  -8  11  -2   11.60    1.40
   8 -11   2    8.30    1.90
   8 -11   2    7.20    2.00
   8 -11   2    5.20    1.60
  -9  11  -2   -0.80    2.40
  -9  11  -2    0.40    0.70
   9 -11   2   -0.30    1.10
   7  10  -2   -1.20    3.50
   7  10  -2   -0.60    2.40
   7  10  -2    0.10    1.20
  -7 -10   2    0.30    1.10
  -7 -10   2    1.90    1.50
   6  10  -2    0.40    2.70
   6  10  -2    3.20    1.40
   6  10  -2    1.50    3.20
   6  10  -2    1.70    1.00
  -6 -10   2    0.00    1.80
  -6 -10   2    2.50    1.50
   5  10  -2   56.29    5.20
   5  10  -2   55.59    5.50
   5  10  -2   59.89    7.70
  -5 -10   2   55.79    5.70
  -5 -10   2   40.00    5.00
  -5 -10   2   40.10    5.50
  -5 -10   2   57.09    5.40
   4  10  -2   41.30    4.50
   4  10  -2   46.20    4.50
   4  10  -2   32.70    4.90
   4  10  -2   49.70    4.90
  -4 -10   2   45.10    4.70
  -4 -10   2   46.70    5.60
  -4 -10   2   39.00    4.90
  -4 -10   2   40.20    5.50
   3  10  -2   -0.30    2.00
   3  10  -2    1.50    1.90
   3  10  -2    1.50    1.60
   3  10  -2    0.60    2.00
   3  10  -2    1.50    3.00
  -3 -10   2    2.70    1.70
  -3 -10   2    2.50    2.10
  -3 -10   2    2.50    2.50
  -3 -10   2   -0.20    2.10
   2  10  -2   19.20    2.60
   2  10  -2    7.90    2.70
   2  10  -2    5.40    3.20
   2  10  -2   12.20    2.00
  -2 -10   2   11.10    3.30
  -2 -10   2   11.20    2.70
  -2 -10   2   10.40    3.70
  -2 -10   2    6.30    4.10
  -2 -10   2   14.90    3.60
   1  10  -2   11.50    2.40
   1  10  -2    5.80    3.30
   1  10  -2   17.10    3.00
  -1 -10   2   14.70    4.40
  -1 -10   2   16.70    3.00
  -1 -10   2   13.00    3.80
  -1 -10   2   19.80    3.70
  -1 -10   2   19.20    3.10
   0  10  -2    4.10    2.70
   0  10  -2    4.90    3.00
   0  10  -2    5.00    2.50
   0  10  -2   10.10    2.20
   0  10  -2    6.90    1.80
   0  10  -2    6.70    3.90
   0 -10   2    5.60    3.30
   0 -10   2    3.60    2.60
   0 -10   2    4.40    2.50
   0 -10   2    8.50    2.10
   0 -10   2    2.50    3.90
   0 -10   2    6.60    2.40
  -1  10  -2  138.09   12.40
  -1  10  -2  135.49   12.00
  -1  10  -2  116.69   11.80
  -1  10  -2  137.59   13.10
  -1  10  -2  136.19   12.70
   1 -10   2  136.09   12.10
   1 -10   2  126.89   12.00
   1 -10   2  125.69   13.40
   1 -10   2  140.19   12.30
  -2  10  -2   17.20    4.20
  -2  10  -2   23.00    4.40
  -2  10  -2   13.60    3.30
  -2  10  -2   19.00    3.00
  -2  10  -2   17.00    2.60
   2 -10   2   15.40    3.20
   2 -10   2   18.60    3.10
   2 -10   2   16.40    3.50
   2 -10   2   21.30    4.80
  -3  10  -2    7.00    2.00
  -3  10  -2    9.60    4.50
  -3  10  -2    3.90    2.70
  -3  10  -2    8.20    3.00
  -3  10  -2   11.00    2.00
   3 -10   2    2.40    3.50
   3 -10   2    4.10    3.00
   3 -10   2   16.40    2.70
   3 -10   2    0.00    2.50
  -4  10  -2  135.29   10.60
  -4  10  -2  120.99   10.90
  -4  10  -2  107.79   11.40
  -4  10  -2  126.99   12.50
  -4  10  -2  112.49   12.00
  -4  10  -2  103.89   10.80
   4 -10   2  125.89   11.30
   4 -10   2  113.69   10.80
   4 -10   2  132.99   11.00
  -5  10  -2  221.18   18.00
  -5  10  -2  212.18   18.40
  -5  10  -2  202.38   19.30
  -5  10  -2  191.18   18.70
  -5  10  -2  189.68   18.00
  -5  10  -2  217.58   19.80
   5 -10   2  200.68   18.20
   5 -10   2  216.18   18.30
   5 -10   2  222.38   18.70
   5 -10   2  225.48   18.50
  -6  10  -2   -0.40    2.10
  -6  10  -2    1.80    1.20
  -6  10  -2    1.40    1.50
  -6  10  -2    1.50    1.40
  -6  10  -2   -1.30    4.00
   6 -10   2    0.30    2.40
   6 -10   2    1.20    2.10
   6 -10   2    2.00    1.90
   6 -10   2   -0.50    1.60
  -7  10  -2    2.40    1.70
  -7  10  -2    1.30    1.20
  -7  10  -2    2.60    1.40
  -7  10  -2    3.90    2.80
  -7  10  -2    3.10    2.30
   7 -10   2    2.50    1.70
   7 -10   2   -1.60    2.30
   7 -10   2    0.60    2.30
   7 -10   2    0.30    2.10
  -8  10  -2   15.10    3.20
  -8  10  -2   13.70    1.70
  -8  10  -2   11.90    1.50
  -8  10  -2    6.80    2.70
   8 -10   2   14.90    2.20
   8 -10   2    8.60    2.60
   8 -10   2    6.00    2.50
  -9  10  -2    2.60    1.30
  -9  10  -2    2.90    2.20
  -9  10  -2    1.60    1.00
  -9  10  -2    2.70    1.70
   9 -10   2    2.40    1.40
   9 -10   2   -3.00    1.80
 -10  10  -2    2.60    0.80
  10 -10   2    0.30    1.00
  10 -10   2    3.40    1.30
   8   9  -2   31.10    4.70
   8   9  -2   35.60    3.20
   8   9  -2   23.00    3.90
  -8  -9   2   27.20    2.80
  -8  -9   2   28.40    3.50
   7   9  -2    8.10    3.80
   7   9  -2    5.70    1.60
   7   9  -2    7.60    2.60
  -7  -9   2   -0.20    1.60
  -7  -9   2    5.70    1.20
  -7  -9   2    1.00    3.00
  -7  -9   2    3.20    1.90
  -7  -9   2    7.50    2.30
   6   9  -2    8.90    3.60
   6   9  -2   11.10    1.90
   6   9  -2    9.40    2.00
   6   9  -2    2.20    3.30
  -6  -9   2    8.40    3.20
  -6  -9   2   10.40    2.20
  -6  -9   2   17.70    3.90
  -6  -9   2    3.50    4.80
  -6  -9   2    9.40    2.50
  -6  -9   2   13.60    1.70
   5   9  -2   49.30    5.10
   5   9  -2   49.90    5.10
   5   9  -2   48.10    5.80
   5   9  -2   51.19    6.10
  -5  -9   2   58.49    5.70
  -5  -9   2   41.80    5.50
  -5  -9   2   52.89    6.30
  -5  -9   2   50.29    6.30
  -5  -9   2   56.09    5.00
   4   9  -2   18.30    3.20
   4   9  -2   18.70    3.00
   4   9  -2   22.80    3.10
   4   9  -2   20.30    2.70
  -4  -9   2   18.70    2.50
  -4  -9   2   23.20    3.60
  -4  -9   2   15.60    4.60
  -4  -9   2   10.30    3.70
  -4  -9   2   20.10    2.90
   3   9  -2   30.00    3.70
   3   9  -2   30.20    3.90
   3   9  -2   34.90    4.40
   3   9  -2   34.00    4.40
   3   9  -2   32.50    3.90
   3   9  -2   35.70    3.80
  -3  -9   2   46.20    5.30
  -3  -9   2   28.00    5.00
  -3  -9   2   28.80    5.80
  -3  -9   2   34.30    3.90
  -3  -9   2   36.20    5.60
  -3  -9   2   34.50    3.50
   2   9  -2   75.79    7.40
   2   9  -2   77.89    7.70
   2   9  -2   79.39    7.60
   2   9  -2   70.29    7.30
   2   9  -2   86.49    8.30
   2   9  -2   78.19    7.60
  -2  -9   2   75.39    8.60
  -2  -9   2   73.09    9.20
  -2  -9   2   72.49    7.60
  -2  -9   2   73.09    7.60
  -2  -9   2   90.99    8.40
   1   9  -2   48.80    5.20
   1   9  -2   52.99    5.70
   1   9  -2   57.59    6.20
   1   9  -2   37.50    5.70
   1   9  -2   52.09    5.70
  -1  -9   2   43.40    6.30
  -1  -9   2   48.10    5.50
  -1  -9   2   53.89    7.20
  -1  -9   2   62.79    6.30
  -1  -9   2   53.79    5.50
   0   9  -2   50.79    5.60
   0   9  -2   47.20    5.40
   0   9  -2   50.79    6.00
   0   9  -2   45.00    5.00
   0   9  -2   53.29    6.40
   0   9  -2   44.80    5.00
   0  -9   2   43.50    5.20
   0  -9   2   52.19    6.40
   0  -9   2   49.99    5.50
   0  -9   2   48.80    5.90
   0  -9   2   51.59    5.70
   0  -9   2   45.00    5.60
   0  -9   2   49.10    5.20
  -1   9  -2    2.90    2.90
  -1   9  -2    3.40    4.00
  -1   9  -2    0.40    2.10
  -1   9  -2    2.40    2.00
  -1   9  -2    2.40    1.70
  -1   9  -2    1.20    1.90
   1  -9   2   -0.50    2.70
   1  -9   2    2.80    2.20
   1  -9   2   -0.40    2.60
   1  -9   2    1.40    1.50
   1  -9   2   -1.00    3.30
   1  -9   2    0.60    2.80
   1  -9   2   -0.50    2.50
  -2   9  -2   10.20    2.10
  -2   9  -2   11.70    3.30
  -2   9  -2   11.60    3.70
  -2   9  -2    8.50    2.40
  -2   9  -2    5.70    2.70
  -2   9  -2    8.80    2.20
   2  -9   2    8.80    3.10
   2  -9   2    9.10    3.30
   2  -9   2    8.40    1.90
   2  -9   2    6.90    4.00
   2  -9   2    9.90    2.60
   2  -9   2    4.10    3.00
   2  -9   2    2.10    2.30
  -3   9  -2   24.70    4.40
  -3   9  -2   19.30    3.20
  -3   9  -2   24.40    3.90
  -3   9  -2   24.30    4.20
  -3   9  -2   21.10    3.20
  -3   9  -2   20.30    2.60
  -3   9  -2   22.80    5.10
   3  -9   2   21.50    3.40
   3  -9   2   31.40    5.90
   3  -9   2   26.10    4.50
   3  -9   2   22.30    4.80
   3  -9   2   15.30    3.40
  -4   9  -2    6.90    1.80
  -4   9  -2    5.30    1.10
  -4   9  -2    1.20    2.80
  -4   9  -2    7.50    1.60
  -4   9  -2    2.00    2.80
  -4   9  -2    5.40    3.70
  -4   9  -2    6.60    2.20
   4  -9   2    6.30    2.70
   4  -9   2    7.20    2.30
   4  -9   2    5.70    1.60
  -5   9  -2  317.27   29.90
  -5   9  -2  367.56   29.10
  -5   9  -2  382.46   29.20
  -5   9  -2  321.77   29.40
  -5   9  -2  323.77   30.40
   5  -9   2  342.17   29.60
   5  -9   2  332.67   29.30
   5  -9   2  371.76   29.50
   5  -9   2  325.87   29.40
  -6   9  -2  153.78   12.20
  -6   9  -2  124.59   13.40
  -6   9  -2  145.29   13.90
  -6   9  -2  125.79   12.30
  -6   9  -2  150.68   12.00
  -6   9  -2  121.29   13.00
   6  -9   2  146.69   13.10
   6  -9   2  156.38   12.60
   6  -9   2  136.79   12.50
   6  -9   2  116.79   12.10
   6  -9   2  152.88   13.00
  -7   9  -2   -3.90    3.00
  -7   9  -2    2.10    1.70
  -7   9  -2    1.50    1.00
  -7   9  -2   -0.60    2.40
  -7   9  -2    0.70    0.80
   7  -9   2    0.30    1.70
   7  -9   2   -1.00    1.60
   7  -9   2   -2.40    2.50
   7  -9   2    0.80    1.90
  -8   9  -2    8.90    1.50
  -8   9  -2    2.70    3.40
  -8   9  -2    7.30    1.60
  -8   9  -2    2.10    3.20
   8  -9   2    6.90    2.00
   8  -9   2    5.30    2.60
   8  -9   2   11.30    2.50
   8  -9   2   10.20    2.60
   8  -9   2    5.40    1.90
  -9   9  -2    3.00    1.80
  -9   9  -2    3.00    1.10
  -9   9  -2    2.20    1.00
   9  -9   2    1.20    1.70
   9  -9   2    1.00    2.20
   9  -9   2    1.50    1.50
 -10   9  -2    1.70    0.70
 -10   9  -2    0.70    1.50
 -10   9  -2    1.40    0.80
  10  -9   2    2.80    1.50
  10  -9   2    1.00    1.40
  10  -9   2    0.70    1.30
   9   8  -2    5.80    2.20
   9   8  -2    2.90    2.40
   9   8  -2    4.50    1.30
  -9  -8   2    3.90    1.50
  -9  -8   2    3.80    0.90
   8   8  -2   -1.60    4.30
   8   8  -2    2.00    3.20
   8   8  -2   -0.20    1.40
   8   8  -2   -1.00    1.60
  -8  -8   2   -0.30    0.70
  -8  -8   2    1.30    2.00
  -8  -8   2    0.40    0.90
  -8  -8   2   -1.20    2.90
   7   8  -2    4.80    2.10
   7   8  -2    2.10    1.60
   7   8  -2    6.70    4.00
   7   8  -2    3.60    3.30
  -7  -8   2    4.80    1.30
  -7  -8   2    4.20    2.40
  -7  -8   2    0.70    2.60
  -7  -8   2   -0.10    3.40
  -7  -8   2    1.60    1.80
  -7  -8   2    4.20    1.50
   6   8  -2    0.80    3.30
   6   8  -2    3.50    1.70
   6   8  -2    2.80    3.00
   6   8  -2    3.50    1.50
   6   8  -2    8.30    4.30
   6   8  -2    5.20    3.40
  -6  -8   2    0.40    2.90
  -6  -8   2    5.40    1.30
  -6  -8   2    3.30    3.80
  -6  -8   2    7.10    2.50
  -6  -8   2    7.20    2.20
  -6  -8   2    6.60    1.50
  -6  -8   2    7.70    2.60
   5   8  -2  114.89   10.70
   5   8  -2  121.69   11.30
   5   8  -2  101.19   10.00
   5   8  -2  108.89   10.10
   5   8  -2  102.29   10.10
   5   8  -2  110.79    9.70
   5   8  -2   99.49    9.70
  -5  -8   2  102.99   11.20
  -5  -8   2  122.49    9.60
  -5  -8   2  100.99   10.20
  -5  -8   2  116.69   10.30
  -5  -8   2  109.39    9.40
  -5  -8   2  103.79   11.10
  -5  -8   2  112.79   10.10
  -5  -8   2   82.79   10.60
   4   8  -2   -0.80    3.10
   4   8  -2    1.30    2.20
   4   8  -2    1.80    2.00
   4   8  -2    1.50    2.60
   4   8  -2   -2.10    2.80
   4   8  -2   -0.20    1.20
   4   8  -2    1.40    2.10
   4   8  -2    0.20    1.70
  -4  -8   2   -0.70    3.00
  -4  -8   2    1.30    1.50
  -4  -8   2    0.60    0.80
  -4  -8   2    0.60    3.00
  -4  -8   2   -0.70    2.50
  -4  -8   2   -1.30    2.30
  -4  -8   2   -0.20    1.20
  -4  -8   2    0.20    3.40
   3   8  -2   64.29    6.30
   3   8  -2   58.29    6.40
   3   8  -2   69.99    6.60
   3   8  -2   51.49    6.00
   3   8  -2   70.19    6.60
   3   8  -2   69.19    6.90
   3   8  -2   54.89    6.00
  -3  -8   2   63.89    5.90
  -3  -8   2   71.29    7.30
  -3  -8   2   62.19    8.00
  -3  -8   2   63.69    7.00
  -3  -8   2   58.09    6.20
  -3  -8   2   79.59    6.20
  -3  -8   2   66.59    7.20
   2   8  -2    1.90    1.60
   2   8  -2    1.10    2.10
   2   8  -2   -0.40    1.00
   2   8  -2    2.00    1.90
   2   8  -2    3.00    2.50
  -2  -8   2    2.30    3.10
  -2  -8   2    0.70    2.30
  -2  -8   2    1.00    3.30
  -2  -8   2   -0.30    2.40
  -2  -8   2    2.10    3.00
   1   8  -2  182.38   15.80
   1   8  -2  191.28   16.00
   1   8  -2  198.68   16.30
   1   8  -2  198.68   16.70
  -1  -8   2  199.18   16.60
  -1  -8   2  178.78   17.40
  -1  -8   2  184.68   16.80
  -1  -8   2  157.88   16.50
  -1  -8   2  157.08   16.70
   0   8  -2   77.99    7.10
   0   8  -2   58.09    6.40
   0   8  -2   85.19    7.60
   0   8  -2   67.69    6.70
   0  -8   2   64.09    7.20
   0  -8   2   82.29    8.40
   0  -8   2   81.79    7.40
   0  -8   2   55.89    7.10
   0  -8   2   76.59    7.60
   0  -8   2   67.89    7.50
  -1   8  -2   23.00    3.20
  -1   8  -2   28.40    3.70
  -1   8  -2   28.10    4.10
   1  -8   2   22.40    3.60
   1  -8   2   29.30    4.00
   1  -8   2   27.70    4.70
   1  -8   2   28.40    4.00
   1  -8   2   23.20    4.00
   1  -8   2   28.50    3.90
  -2   8  -2    8.60    1.80
  -2   8  -2    8.40    2.30
  -2   8  -2   10.80    2.80
  -2   8  -2   15.50    3.70
   2  -8   2    5.10    2.70
   2  -8   2    5.30    2.60
   2  -8   2    8.30    3.50
   2  -8   2    7.10    2.60
   2  -8   2   17.70    3.70
  -3   8  -2   38.70    4.60
  -3   8  -2   52.09    5.90
  -3   8  -2   47.40    5.30
  -3   8  -2   48.90    4.20
   3  -8   2   46.50    5.50
   3  -8   2   33.00    5.10
   3  -8   2   32.10    5.10
   3  -8   2   46.30    5.50
   3  -8   2   52.89    6.20
   3  -8   2   50.09    5.30
  -4   8  -2  501.35   37.80
  -4   8  -2  456.55   39.10
   4  -8   2  381.86   38.60
  -5   8  -2   94.39    8.80
  -5   8  -2   79.49    8.10
  -5   8  -2   81.69    7.40
  -5   8  -2   89.19    9.00
  -5   8  -2   74.19    7.80
  -5   8  -2   89.69    7.70
   5  -8   2   91.89    8.10
   5  -8   2   84.69    8.60
   5  -8   2   89.29    8.50
   5  -8   2   81.99    8.20
   5  -8   2   82.99    7.80
  -6   8  -2    2.70    3.20
  -6   8  -2    3.70    1.30
  -6   8  -2    3.80    1.80
  -6   8  -2    5.50    1.20
  -6   8  -2    4.00    2.80
   6  -8   2    3.20    2.30
   6  -8   2    6.50    2.90
   6  -8   2    4.40    1.70
   6  -8   2    5.40    1.90
   6  -8   2    1.20    2.50
  -7   8  -2   -3.70    3.20
  -7   8  -2   -0.70    1.00
  -7   8  -2   -0.30    2.90
  -7   8  -2    0.90    1.20
   7  -8   2    0.40    1.70
   7  -8   2   -0.70    2.30
   7  -8   2    0.90    2.50
   7  -8   2   -2.30    1.80
   7  -8   2    0.80    1.70
  -8   8  -2   -0.10    3.30
  -8   8  -2   -4.00    3.30
  -8   8  -2    0.90    0.90
  -8   8  -2   -0.40    0.70
   8  -8   2   -1.60    2.30
   8  -8   2    1.90    2.60
   8  -8   2    0.50    2.40
   8  -8   2    1.30    1.80
   8  -8   2   -1.30    2.60
  -9   8  -2    2.60    1.00
  -9   8  -2    1.80    1.20
  -9   8  -2    1.20    2.20
   9  -8   2    2.90    2.40
   9  -8   2    2.40    2.60
   9  -8   2    2.10    2.40
   9  -8   2    3.70    1.70
   9  -8   2    3.50    2.40
 -10   8  -2    5.10    1.20
 -10   8  -2    6.80    1.40
 -10   8  -2    7.30    1.90
  10  -8   2    8.30    2.00
  10  -8   2    6.40    1.90
  10  -8   2    4.80    1.90
 -11   8  -2    2.70    1.00
  11  -8   2    0.40    1.30
  11  -8   2    1.90    1.30
  11  -8   2    1.80    1.30
  10   7  -2   -0.50    1.50
 -10  -7   2    0.20    0.70
 -10  -7   2    0.60    1.20
   9   7  -2    2.40    1.80
   9   7  -2    3.10    3.00
   9   7  -2    1.10    2.20
   9   7  -2    3.00    1.50
  -9  -7   2    3.50    1.90
  -9  -7   2    2.40    1.40
  -9  -7   2    4.10    1.20
   8   7  -2   50.09    6.60
   8   7  -2   65.69    7.40
   8   7  -2   61.99    6.90
   8   7  -2   81.19    9.20
   8   7  -2   70.19    6.30
  -8  -7   2   61.99    7.40
  -8  -7   2   64.19    5.80
  -8  -7   2   68.19    6.10
   7   7  -2   21.50    4.00
   7   7  -2   19.60    2.70
   7   7  -2   24.40    6.70
   7   7  -2   21.40    4.60
   7   7  -2   22.10    3.30
  -7  -7   2   20.90    2.40
  -7  -7   2   23.70    4.50
  -7  -7   2   12.40    3.40
  -7  -7   2   14.20    2.20
   6   7  -2    0.00    2.00
   6   7  -2   -0.30    3.10
   6   7  -2   -0.40    1.70
   6   7  -2    0.40    5.10
   6   7  -2    0.40    2.40
   6   7  -2   -0.40    3.20
   6   7  -2    0.40    2.80
  -6  -7   2    1.10    1.90
  -6  -7   2   -1.00    1.10
  -6  -7   2    0.20    2.90
  -6  -7   2   -1.90    2.00
  -6  -7   2   -0.80    1.80
  -6  -7   2   -1.00    2.30
  -6  -7   2   -1.60    1.30
   5   7  -2    2.90    1.60
   5   7  -2    2.30    2.30
   5   7  -2    5.50    2.20
   5   7  -2    5.10    3.40
   5   7  -2    4.30    2.00
   5   7  -2    2.20    2.60
   5   7  -2    4.10    1.90
  -5  -7   2    3.70    1.40
  -5  -7   2    0.10    3.70
  -5  -7   2    0.90    2.80
  -5  -7   2    4.70    2.10
  -5  -7   2    3.40    2.60
  -5  -7   2    7.40    1.30
  -5  -7   2    5.20    3.40
  -5  -7   2    7.30    3.00
  -5  -7   2    5.50    3.10
   4   7  -2    1.50    1.90
   4   7  -2    3.70    3.00
   4   7  -2    4.30    2.60
   4   7  -2    1.50    1.30
   4   7  -2    1.20    2.10
  -4  -7   2    1.40    2.40
  -4  -7   2    3.70    2.80
  -4  -7   2    1.40    1.10
  -4  -7   2    5.30    3.00
  -4  -7   2    1.20    3.30
  -4  -7   2    3.10    3.30
   3   7  -2  414.76   35.90
   3   7  -2  408.06   35.70
   3   7  -2  437.66   36.50
   3   7  -2  448.26   36.20
   3   7  -2  425.26   36.10
  -3  -7   2  444.26   37.30
  -3  -7   2  397.76   35.60
  -3  -7   2  385.46   36.60
  -3  -7   2  418.96   36.80
  -3  -7   2  417.26   36.60
  -3  -7   2  446.86   36.40
   2   7  -2    7.70    1.50
   2   7  -2    9.40    2.00
   2   7  -2   10.00    2.80
   2   7  -2    9.40    2.50
   2   7  -2    5.70    1.90
  -2  -7   2    1.90    2.30
  -2  -7   2    2.60    3.10
  -2  -7   2    6.20    2.70
  -2  -7   2    6.30    1.20
  -2  -7   2    7.90    3.10
  -2  -7   2    5.20    2.40
   1   7  -2  120.49   11.10
   1   7  -2  124.99   11.80
   1   7  -2  124.39   11.20
   1   7  -2  133.89   11.50
  -1  -7   2  128.29   12.00
  -1  -7   2  122.89   11.70
  -1  -7   2  127.69   12.00
  -1  -7   2  129.69   11.70
  -1  -7   2  136.39   12.60
   0   7  -2   21.40    2.90
   0   7  -2   22.70    2.60
   0   7  -2   20.90    2.30
   0   7  -2   23.10    3.30
   0  -7   2   20.00    3.30
   0  -7   2   20.30    3.40
   0  -7   2   21.00    4.00
   0  -7   2   18.90    2.90
   0  -7   2   20.20    3.20
   0  -7   2   20.00    3.50
  -1   7  -2   68.99    6.30
  -1   7  -2   78.39    6.90
  -1   7  -2   71.59    7.10
  -1   7  -2   74.49    6.50
   1  -7   2   62.59    6.80
   1  -7   2   67.09    6.90
   1  -7   2   67.59    7.10
   1  -7   2   75.39    7.90
   1  -7   2   63.79    7.00
   1  -7   2   66.49    7.00
  -2   7  -2  443.66   35.50
  -2   7  -2  436.46   35.30
  -2   7  -2  360.86   35.40
  -2   7  -2  422.36   35.80
  -2   7  -2  432.66   35.10
   2  -7   2  394.46   35.40
   2  -7   2  372.76   35.60
   2  -7   2  424.46   35.80
   2  -7   2  444.16   36.30
  -3   7  -2   23.70    3.00
  -3   7  -2   24.00    3.60
  -3   7  -2   25.60    2.40
  -3   7  -2   22.80    3.40
  -3   7  -2   24.60    3.90
  -3   7  -2   20.40    2.60
   3  -7   2   25.60    3.80
   3  -7   2   24.30    3.70
   3  -7   2   23.20    3.60
   3  -7   2   26.90    3.80
   3  -7   2   25.50    3.80
   3  -7   2   24.00    4.20
  -4   7  -2   22.80    4.10
  -4   7  -2   23.80    2.40
  -4   7  -2   20.80    3.50
  -4   7  -2   23.50    3.70
   4  -7   2   27.10    3.90
  -5   7  -2   23.80    2.30
  -5   7  -2   24.30    3.60
  -5   7  -2   19.10    3.50
  -5   7  -2   19.30    3.10
  -5   7  -2   20.90    2.60
  -6   7  -2   55.69    6.40
  -6   7  -2   58.39    6.30
  -6   7  -2   60.89    4.90
  -6   7  -2   47.60    5.60
   6  -7   2   58.19    6.30
   6  -7   2   50.89    6.30
   6  -7   2   63.09    5.80
   6  -7   2   39.10    5.80
   6  -7   2   50.89    5.70
  -7   7  -2   28.30    5.20
  -7   7  -2   38.00    3.20
  -7   7  -2   26.60    4.60
   7  -7   2   34.70    4.40
   7  -7   2   31.40    4.60
   7  -7   2   30.30    3.90
   7  -7   2   31.10    4.30
   7  -7   2   36.70    4.70
  -8   7  -2   23.10    2.20
  -8   7  -2    9.50    3.70
  -8   7  -2   11.50    4.20
   8  -7   2   17.40    3.60
   8  -7   2   23.80    3.40
   8  -7   2   22.70    3.10
   8  -7   2   17.30    3.00
   8  -7   2   23.60    3.60
  -9   7  -2    1.70    0.70
  -9   7  -2   -1.30    2.10
   9  -7   2    0.60    1.90
   9  -7   2   -1.00    2.50
   9  -7   2    2.70    1.80
   9  -7   2    3.30    2.10
 -10   7  -2    0.10    0.60
 -10   7  -2    0.70    1.90
  10  -7   2   -2.00    2.40
  10  -7   2   -0.50    1.70
  10  -7   2    1.60    2.20
  10  -7   2    0.90    2.30
 -11   7  -2   12.50    1.50
 -11   7  -2   13.30    2.00
  11  -7   2   12.60    2.20
  11  -7   2   13.30    2.40
  11  -7   2   16.80    2.30
  10   6  -2   77.59    8.40
  10   6  -2  108.89    8.80
  10   6  -2   85.89    9.50
 -10  -6   2   98.99    8.30
 -10  -6   2   99.49    8.20
   9   6  -2    1.50    4.50
   9   6  -2   -0.10    1.50
   9   6  -2    0.60    1.50
   9   6  -2   -0.40    2.30
   9   6  -2   -1.10    1.80
  -9  -6   2   -0.90    1.20
  -9  -6   2   -0.20    0.70
  -9  -6   2   -0.70    2.20
   8   6  -2    5.40    1.90
   8   6  -2    4.40    3.00
   8   6  -2    9.80    4.60
   8   6  -2    7.70    3.70
   8   6  -2    8.50    2.30
  -8  -6   2    4.80    2.60
  -8  -6   2    7.40    1.70
  -8  -6   2    7.20    4.30
  -8  -6   2    7.70    1.50
   7   6  -2    2.90    1.60
   7   6  -2    2.30    3.20
   7   6  -2    0.70    1.60
   7   6  -2    3.00    3.00
   7   6  -2    4.10    5.30
   7   6  -2    2.60    2.10
  -7  -6   2    2.30    1.30
  -7  -6   2    1.00    1.10
  -7  -6   2   -0.50    3.00
  -7  -6   2    3.40    3.00
   6   6  -2   19.30    3.50
   6   6  -2   24.30    3.60
   6   6  -2   28.40    3.80
   6   6  -2   23.30    3.40
   6   6  -2   24.40    4.20
   6   6  -2   29.00    5.00
   6   6  -2   34.60    7.10
   6   6  -2   24.10    3.20
  -6  -6   2   19.10    2.70
  -6  -6   2   19.00    5.00
  -6  -6   2   23.20    4.50
  -6  -6   2   11.60    4.20
  -6  -6   2   28.70    4.30
  -6  -6   2   26.60    2.60
   5   6  -2  393.76   33.00
   5   6  -2  341.37   32.30
   5   6  -2  399.46   32.50
  -5  -6   2  383.36   33.20
  -5  -6   2  379.26   32.50
  -5  -6   2  364.06   31.80
  -5  -6   2  378.36   33.50
   4   6  -2   56.49    5.70
   4   6  -2   44.40    5.00
   4   6  -2   55.79    5.50
   4   6  -2   55.09    6.10
   4   6  -2   55.79    5.60
   4   6  -2   50.39    5.30
  -4  -6   2   62.89    6.10
  -4  -6   2   60.09    6.80
  -4  -6   2   50.99    6.10
  -4  -6   2   57.89    6.60
  -4  -6   2   60.49    5.00
   3   6  -2    1.60    1.60
   3   6  -2    1.60    1.60
   3   6  -2    3.00    2.20
   3   6  -2    1.00    1.40
   3   6  -2    3.90    2.10
   3   6  -2    1.90    1.10
  -3  -6   2    4.30    2.40
  -3  -6   2    3.10    2.80
  -3  -6   2    1.40    2.10
  -3  -6   2    4.30    3.00
  -3  -6   2    2.60    0.90
  -3  -6   2    2.80    2.40
   2   6  -2   49.20    5.30
   2   6  -2   47.80    4.80
   2   6  -2   51.99    4.80
   2   6  -2   50.29    4.60
   2   6  -2   47.00    5.00
   2   6  -2   53.09    5.10
  -2  -6   2   48.70    5.40
  -2  -6   2   49.40    6.10
  -2  -6   2   52.89    5.70
  -2  -6   2   52.79    5.40
  -2  -6   2   50.89    5.50
   1   6  -2   88.79    8.30
   1   6  -2  101.59    8.20
   1   6  -2   91.69    8.60
   1   6  -2   98.29    8.00
   1   6  -2   88.79    8.20
  -1  -6   2   79.59    8.50
  -1  -6   2   88.99    8.80
  -1  -6   2   95.99    8.70
  -1  -6   2   88.09    8.50
  -1  -6   2   92.89    9.20
   0   6  -2   -0.10    1.00
   0   6  -2    1.80    1.60
   0   6  -2   -0.40    1.40
   0   6  -2    2.90    1.90
   0   6  -2    0.60    1.00
   0  -6   2    2.00    2.00
   0  -6   2    2.20    2.40
   0  -6   2    4.20    2.10
   0  -6   2    0.70    1.90
   0  -6   2    2.20    2.40
  -1   6  -2  135.69   11.60
  -1   6  -2  144.89   11.70
  -1   6  -2  139.49   11.90
  -1   6  -2  132.69   12.20
   1  -6   2  131.89   12.10
   1  -6   2  141.89   12.30
   1  -6   2  140.19   12.10
   1  -6   2  119.59   12.10
   1  -6   2  119.39   11.90
   1  -6   2  137.29   12.60
  -2   6  -2   77.69    7.00
  -2   6  -2   64.09    6.80
  -2   6  -2   77.79    6.50
  -2   6  -2   71.99    7.30
  -2   6  -2   79.19    6.70
   2  -6   2   66.29    6.90
   2  -6   2   74.99    7.20
   2  -6   2   72.99    7.20
   2  -6   2   79.09    7.30
   2  -6   2   75.39    7.60
   2  -6   2   65.89    7.10
  -3   6  -2 1518.25  125.09
  -3   6  -2 1485.75  125.39
   3  -6   2 1541.05  125.29
   3  -6   2 1465.25  125.09
   3  -6   2 1599.74  125.39
   3  -6   2 1541.85  125.59
   3  -6   2 1315.77  124.89
   3  -6   2 1430.46  125.19
  -4   6  -2  875.21   74.49
  -4   6  -2  917.11   74.19
  -4   6  -2  875.51   73.89
  -4   6  -2  839.42   73.69
   4  -6   2  779.62   74.29
   4  -6   2  923.41   74.29
   4  -6   2  890.31   74.29
   4  -6   2  874.11   74.29
   4  -6   2  915.71   74.29
  -5   6  -2   -0.20    2.80
  -5   6  -2   -1.00    2.50
  -5   6  -2    2.20    1.40
  -5   6  -2    0.60    1.90
  -5   6  -2    3.80    0.90
  -5   6  -2    2.30    2.10
   5  -6   2    5.10    2.40
   5  -6   2    2.20    3.00
   5  -6   2    5.70    2.60
  -6   6  -2    3.20    2.40
  -6   6  -2    2.60    2.10
  -6   6  -2   -0.20    1.40
  -6   6  -2    3.20    3.20
  -6   6  -2    3.20    0.90
  -6   6  -2    4.40    2.80
   6  -6   2    1.90    2.50
   6  -6   2    3.80    3.00
   6  -6   2    3.40    3.50
  -7   6  -2   23.90    2.60
   7  -6   2   24.50    3.50
   7  -6   2   28.20    3.90
   7  -6   2   25.70    3.90
   7  -6   2   29.90    4.30
   7  -6   2   28.80    4.40
  -8   6  -2    2.20    3.50
  -8   6  -2    1.30    0.90
  -8   6  -2    3.00    3.00
   8  -6   2    0.60    2.30
   8  -6   2    4.20    2.10
   8  -6   2   -0.70    2.40
   8  -6   2    4.80    2.80
   8  -6   2    4.40    2.70
  -9   6  -2   45.60    4.30
   9  -6   2   51.19    5.10
   9  -6   2   43.00    5.00
   9  -6   2   45.70    5.40
   9  -6   2   47.40    5.40
 -10   6  -2   15.70    1.80
  10  -6   2   16.90    2.70
  10  -6   2   17.70    2.90
  10  -6   2   16.50    3.50
  10  -6   2   12.90    2.50
 -11   6  -2    1.30    0.60
  11  -6   2    0.70    1.80
  11  -6   2    0.50    2.20
  11  -6   2    1.50    1.70
  11  -6   2    0.70    2.10
  12  -6   2    0.30    1.30
  12  -6   2   -0.10    1.20
  12  -6   2    0.00    0.90
 -11  -5   2    7.10    1.10
  10   5  -2    9.70    3.00
  10   5  -2    5.60    2.00
 -10  -5   2    8.40    1.40
   9   5  -2    2.00    3.40
   9   5  -2    0.70    1.50
   9   5  -2   -0.30    2.30
   9   5  -2    1.90    1.90
   9   5  -2    1.40    2.00
  -9  -5   2    0.90    1.00
  -9  -5   2    1.50    3.80
  -9  -5   2    1.60    2.20
   8   5  -2   14.70    2.40
   8   5  -2   12.80    3.20
   8   5  -2    9.80    3.30
   8   5  -2   14.50    3.40
   8   5  -2   11.30    5.90
  -8  -5   2   15.40    3.70
  -8  -5   2   14.90    1.90
   7   5  -2   47.40    6.60
   7   5  -2   64.59    6.90
   7   5  -2   51.19    6.00
   7   5  -2   68.29    9.40
   7   5  -2   54.49    6.10
   7   5  -2   57.19    5.70
  -7  -5   2   66.99    5.30
   6   5  -2   13.50    3.10
   6   5  -2   18.30    4.20
   6   5  -2   10.80    2.40
   6   5  -2   17.70    2.80
  -6  -5   2   11.30    3.70
  -6  -5   2   16.50    3.20
  -6  -5   2    8.70    3.10
  -6  -5   2   13.10    1.70
   5   5  -2   91.09    8.60
   5   5  -2   95.09    8.80
   5   5  -2   95.69    9.00
   5   5  -2  101.09    8.90
  -5  -5   2   89.19    9.60
  -5  -5   2   84.59    9.00
  -5  -5   2   92.49    8.00
  -5  -5   2   92.59    8.80
   4   5  -2    6.30    1.40
   4   5  -2    6.80    2.00
   4   5  -2    9.50    2.80
   4   5  -2   12.60    2.50
   4   5  -2   10.40    2.00
   4   5  -2    7.40    1.80
  -4  -5   2    6.70    3.10
  -4  -5   2    7.90    2.40
  -4  -5   2    3.50    1.90
  -4  -5   2    6.00    2.50
   3   5  -2   73.19    6.50
   3   5  -2   67.09    6.20
   3   5  -2   71.19    6.90
   3   5  -2   71.89    6.40
   3   5  -2   72.59    6.60
   3   5  -2   65.19    6.60
  -3  -5   2   68.69    7.50
  -3  -5   2   71.59    7.20
  -3  -5   2   77.29    7.10
  -3  -5   2   66.09    6.70
  -3  -5   2   69.19    6.80
   2   5  -2  623.54   49.20
   2   5  -2  587.54   49.40
   2   5  -2  609.34   49.40
   2   5  -2  600.74   49.20
   2   5  -2  550.84   49.50
  -2  -5   2  615.14   49.80
  -2  -5   2  573.44   49.99
  -2  -5   2  582.74   49.60
  -2  -5   2  565.64   49.90
  -2  -5   2  535.05   49.40
   1   5  -2   13.50    1.60
   1   5  -2   12.70    2.10
   1   5  -2   15.30    1.90
   1   5  -2   14.70    2.30
  -1  -5   2   14.40    3.20
  -1  -5   2   16.60    3.00
  -1  -5   2   15.40    2.70
  -1  -5   2   14.70    2.80
   0   5  -2   23.50    2.80
   0   5  -2   30.10    2.80
   0   5  -2   26.90    2.80
   0   5  -2   26.20    3.00
   0   5  -2   29.60    2.60
   0  -5   2   26.20    3.70
   0  -5   2   28.70    3.30
   0  -5   2   24.30    3.10
  -1   5  -2  682.13   61.99
  -1   5  -2  775.32   61.79
  -1   5  -2  774.92   61.89
  -1   5  -2  716.43   61.99
   1  -5   2  681.93   62.29
   1  -5   2  772.42   62.19
   1  -5   2  746.63   62.09
  -2   5  -2  153.08   14.30
  -2   5  -2  173.58   14.00
  -2   5  -2  155.58   14.10
  -2   5  -2  172.88   13.80
  -2   5  -2  159.58   14.10
   2  -5   2  150.38   14.20
   2  -5   2  165.58   14.30
   2  -5   2  164.58   14.30
   2  -5   2  162.98   14.20
   2  -5   2  154.98   14.50
  -3   5  -2  384.36   34.30
  -3   5  -2  397.36   33.90
  -3   5  -2  405.96   34.10
  -3   5  -2  399.86   34.10
  -3   5  -2  412.96   33.80
   3  -5   2  413.26   34.20
   3  -5   2  380.96   34.40
   3  -5   2  352.26   34.10
   3  -5   2  406.66   34.20
   3  -5   2  420.86   34.30
   3  -5   2  424.16   34.20
  -4   5  -2   60.99    6.00
  -4   5  -2   67.09    6.30
  -4   5  -2   67.69    6.90
  -4   5  -2   72.29    6.70
  -4   5  -2   71.29    6.70
   4  -5   2   63.69    6.70
   4  -5   2   74.59    6.80
   4  -5   2   60.19    6.60
   4  -5   2   63.89    6.80
   4  -5   2   70.79    6.80
  -5   5  -2  196.88   18.00
  -5   5  -2  214.18   18.40
  -5   5  -2  210.88   18.50
  -5   5  -2  201.08   17.90
   5  -5   2  203.98   18.40
   5  -5   2  218.78   18.50
   5  -5   2  236.78   18.70
   5  -5   2  187.48   18.60
  -6   5  -2   95.89    8.70
  -6   5  -2   75.99    7.90
  -6   5  -2   93.29    8.50
  -6   5  -2   72.99    7.30
   6  -5   2   92.89    8.50
   6  -5   2   87.29    8.40
   6  -5   2   85.09    8.80
  -7   5  -2   31.10    4.20
  -7   5  -2   40.10    3.40
  -7   5  -2   44.30    5.20
   7  -5   2   32.80    4.50
   7  -5   2   43.60    5.00
   7  -5   2   29.30    4.80
  -8   5  -2   19.30    4.50
  -8   5  -2   24.50    2.40
   8  -5   2   31.50    4.10
   8  -5   2   24.10    3.40
   8  -5   2   29.50    4.20
   8  -5   2   24.10    3.80
   8  -5   2   25.40    3.80
  -9   5  -2    3.10    3.10
  -9   5  -2    6.70    1.10
   9  -5   2    8.30    2.20
   9  -5   2    9.40    3.00
   9  -5   2    8.70    2.10
   9  -5   2   10.10    3.20
 -10   5  -2    3.00    2.40
 -10   5  -2    2.50    0.90
  10  -5   2    3.30    2.50
  10  -5   2    0.90    1.70
  10  -5   2    1.30    2.50
  10  -5   2    3.90    2.20
 -11   5  -2    6.30    1.00
  11  -5   2    6.50    2.80
  11  -5   2    7.20    1.90
  11  -5   2    7.00    2.50
  12  -5   2    7.50    1.90
  12  -5   2   14.10    2.00
  11   4  -2   33.70    3.70
 -11  -4   2   32.70    3.00
  10   4  -2    5.10    2.70
  10   4  -2    1.70    1.80
  10   4  -2    2.80    1.90
 -10  -4   2    4.80    0.90
 -10  -4   2    2.30    3.50
   9   4  -2   13.30    2.80
   9   4  -2   18.70    3.80
   9   4  -2   18.10    3.10
   9   4  -2   14.60    5.90
   9   4  -2   15.80    3.50
  -9  -4   2   16.70    1.90
   8   4  -2   11.60    2.60
   8   4  -2    9.00    5.40
   8   4  -2   10.90    3.90
   8   4  -2   11.30    3.20
   8   4  -2   12.30    2.70
  -8  -4   2   12.50    1.50
   7   4  -2   38.90    4.70
   7   4  -2   51.39    6.30
   7   4  -2   48.00    7.00
   7   4  -2   46.40    4.80
   7   4  -2   37.20    5.50
   7   4  -2   42.10    5.20
  -7  -4   2   45.50    5.50
  -7  -4   2   45.50    4.00
   6   4  -2   20.10    3.00
   6   4  -2   12.90    2.60
   6   4  -2   23.20    3.40
  -6  -4   2   15.90    1.80
  -6  -4   2   20.90    4.60
  -6  -4   2   22.50    3.30
  -6  -4   2   12.70    3.10
   5   4  -2   25.80    3.60
   5   4  -2   18.30    2.50
   5   4  -2   17.90    3.10
   5   4  -2   22.30    3.00
  -5  -4   2   21.80    3.80
  -5  -4   2   20.80    3.30
  -5  -4   2   17.60    3.00
   4   4  -2   82.19    7.20
   4   4  -2   78.39    7.70
   4   4  -2   74.69    7.40
   4   4  -2   88.99    7.50
   4   4  -2   82.79    7.40
  -4  -4   2   83.49    8.30
  -4  -4   2   77.69    7.50
  -4  -4   2   76.89    7.60
  -4  -4   2   82.29    7.80
   3   4  -2   16.00    2.60
   3   4  -2   14.60    1.80
   3   4  -2   12.00    2.10
   3   4  -2   16.10    2.20
  -3  -4   2   10.80    3.10
  -3  -4   2   11.20    2.60
  -3  -4   2   10.40    2.60
  -3  -4   2   13.60    2.80
   2   4  -2  246.28   22.00
   2   4  -2  266.77   21.90
   2   4  -2  279.77   22.10
   2   4  -2  274.27   21.90
  -2  -4   2  233.58   22.50
  -2  -4   2  273.67   22.40
  -2  -4   2  245.68   22.20
  -2  -4   2  250.77   22.20
   1   4  -2   19.40    2.10
   1   4  -2   18.00    1.70
   1   4  -2   15.40    1.80
   1   4  -2   14.10    2.00
   1   4  -2   16.30    1.90
  -1  -4   2   18.10    2.50
  -1  -4   2   16.00    2.50
  -1  -4   2   16.30    2.90
  -1  -4   2   18.90    2.60
   0   4  -2   28.20    2.90
   0   4  -2   26.30    2.90
   0   4  -2   24.90    2.70
   0   4  -2   32.60    2.80
   0   4  -2   28.90    2.60
   0  -4   2   32.80    3.60
   0  -4   2   26.00    3.10
   0  -4   2   32.00    3.30
   0  -4   2   22.60    3.70
  -1   4  -2  302.17   27.60
  -1   4  -2  323.17   27.70
  -1   4  -2  326.37   27.50
  -1   4  -2  349.67   27.50
   1  -4   2  357.76   28.10
   1  -4   2  338.77   27.80
   1  -4   2  344.87   27.80
   1  -4   2  292.57   27.90
   1  -4   2  301.37   27.60
  -2   4  -2  335.47   27.10
  -2   4  -2  310.17   27.20
  -2   4  -2  331.67   27.30
  -2   4  -2  305.07   27.00
  -2   4  -2  359.86   27.00
   2  -4   2  339.27   27.30
   2  -4   2  324.47   27.40
   2  -4   2  288.67   27.50
   2  -4   2  309.87   27.30
   2  -4   2  286.67   27.30
   2  -4   2  334.17   27.40
  -3   4  -2  582.14   45.30
  -3   4  -2  526.65   45.10
  -3   4  -2  551.94   45.00
  -3   4  -2  550.54   44.90
   3  -4   2  523.05   45.10
   3  -4   2  565.44   45.30
   3  -4   2  533.75   45.30
   3  -4   2  447.16   45.30
   3  -4   2  525.25   45.30
   3  -4   2  528.45   45.10
  -4   4  -2  109.29   10.10
  -4   4  -2  115.69   10.50
  -4   4  -2  114.49   10.30
   4  -4   2  120.19   10.90
   4  -4   2  119.49   10.60
   4  -4   2  125.49   10.70
   4  -4   2  112.79   10.50
  -5   4  -2   87.69    8.60
  -5   4  -2   93.29    8.50
  -5   4  -2   99.39    9.00
   5  -4   2   98.29    9.30
   5  -4   2   91.79    9.00
   5  -4   2   99.39    9.00
   5  -4   2  101.29    9.10
  -6   4  -2  140.49   12.80
  -6   4  -2  157.28   13.50
  -6   4  -2  142.29   13.00
   6  -4   2  160.88   13.50
   6  -4   2  130.89   13.30
   6  -4   2  144.89   13.80
   6  -4   2  153.78   13.40
  -7   4  -2   10.00    3.30
  -7   4  -2    7.90    1.90
  -7   4  -2    8.30    2.50
   7  -4   2    6.10    3.00
   7  -4   2   12.40    2.60
   7  -4   2   10.80    2.80
  -8   4  -2  106.49   10.60
   8  -4   2  106.39   10.20
   8  -4   2  111.09   10.20
   8  -4   2  108.29   10.50
   8  -4   2  109.19   10.30
  -9   4  -2   17.70    4.20
   9  -4   2   28.90    4.00
   9  -4   2   21.20    3.60
   9  -4   2   31.60    4.50
   9  -4   2   30.90    4.10
  10  -4   2    9.40    2.90
  10  -4   2   15.20    3.00
  10  -4   2   11.90    2.40
  10  -4   2    9.90    3.40
 -11   4  -2   12.50    1.40
  11  -4   2    6.60    2.00
  11  -4   2   14.60    2.80
  12  -4   2    3.90    1.80
  11   3  -2    1.10    2.10
 -11  -3   2    0.20    0.60
  10   3  -2   10.60    2.60
  10   3  -2   14.10    3.30
  10   3  -2   16.00    2.70
 -10  -3   2    5.50    3.20
   9   3  -2   71.89    7.40
   9   3  -2   63.79    7.20
   9   3  -2   70.39    8.20
   8   3  -2    4.60    2.60
   8   3  -2    0.30    4.40
   8   3  -2    5.90    2.50
   8   3  -2    5.30    2.70
   8   3  -2    2.70    2.00
   7   3  -2    4.00    1.80
   6   3  -2   89.09    7.90
   6   3  -2   81.19    8.20
  -6  -3   2   83.39    8.60
  -6  -3   2   85.59    8.00
   5   3  -2    5.30    1.80
   5   3  -2    5.60    2.30
   5   3  -2    7.00    2.10
   5   3  -2    4.20    1.50
  -5  -3   2    4.60    2.10
  -5  -3   2    1.10    1.60
  -5  -3   2    2.00    2.40
  -5  -3   2    6.90    2.20
   4   3  -2   19.40    2.40
   4   3  -2   18.80    2.40
  -4  -3   2   21.20    2.90
  -4  -3   2   20.10    3.40
  -4  -3   2   21.40    2.80
   3   3  -2   13.50    1.80
   3   3  -2   10.90    1.50
   3   3  -2   12.00    1.40
   3   3  -2   11.50    1.80
  -3  -3   2   18.70    3.20
  -3  -3   2   14.30    2.30
  -3  -3   2   16.20    2.70
   2   3  -2   55.49    4.80
   2   3  -2   46.80    4.90
   2   3  -2   58.79    5.00
   2   3  -2   54.99    4.70
  -2  -3   2   59.19    5.30
  -2  -3   2   49.00    5.50
  -2  -3   2   52.59    5.10
  -2  -3   2   57.29    5.20
   1   3  -2   38.50    3.70
   1   3  -2   37.90    3.60
   1   3  -2   42.50    3.60
   1   3  -2   43.50    3.80
  -1  -3   2   40.50    4.00
  -1  -3   2   36.10    4.50
  -1  -3   2   43.30    4.20
  -1  -3   2   40.50    4.00
   0   3  -2  339.37   31.50
   0   3  -2  358.16   31.50
   0   3  -2  380.76   31.40
   0  -3   2  384.26   31.70
   0  -3   2  376.76   31.70
   0  -3   2  414.16   31.90
   0  -3   2  367.56   31.50
  -1   3  -2  490.15   43.70
  -1   3  -2  511.65   43.70
  -1   3  -2  520.75   43.80
  -1   3  -2  525.75   43.70
  -1   3  -2  535.95   43.60
   1  -3   2  490.85   43.80
   1  -3   2  519.95   43.90
   1  -3   2  512.45   43.80
   1  -3   2  542.45   43.80
   1  -3   2  548.95   44.10
  -2   3  -2  491.15   37.70
  -2   3  -2  427.16   37.80
  -2   3  -2  456.85   37.70
  -2   3  -2  394.36   37.70
  -2   3  -2  467.45   37.80
   2  -3   2  444.96   37.90
   2  -3   2  393.36   37.90
   2  -3   2  461.45   38.00
   2  -3   2  483.85   38.00
   2  -3   2  465.25   37.90
  -3   3  -2  450.05   43.50
  -3   3  -2  537.45   43.50
  -3   3  -2  558.84   43.50
  -3   3  -2  547.05   43.50
   3  -3   2  512.85   43.60
   3  -3   2  552.44   43.80
   3  -3   2  467.35   43.50
   3  -3   2  551.44   43.90
   3  -3   2  477.45   43.80
  -4   3  -2    2.30    1.20
  -4   3  -2    1.50    1.60
  -4   3  -2    2.20    1.00
   4  -3   2    1.70    1.90
   4  -3   2    1.90    1.70
   4  -3   2    1.40    2.00
  -5   3  -2   97.69    8.90
  -5   3  -2  100.29    9.10
   5  -3   2  104.89    9.50
   5  -3   2   94.69    9.50
   5  -3   2  101.19    9.30
   5  -3   2  112.09    9.80
  -6   3  -2   -1.50    1.80
  -6   3  -2   -0.60    1.20
   6  -3   2    2.20    2.00
   6  -3   2    1.00    1.60
   6  -3   2    1.20    2.10
   6  -3   2   -0.50    2.00
  -7   3  -2    8.60    2.00
  -7   3  -2    6.20    2.50
   7  -3   2    9.40    2.80
   7  -3   2   11.00    3.60
   7  -3   2    9.60    3.60
  -8   3  -2   57.29    5.40
  -8   3  -2   41.10    5.00
   8  -3   2   47.00    5.40
   8  -3   2   48.00    5.30
   8  -3   2   46.80    5.00
   9  -3   2    1.10    1.80
   9  -3   2    0.00    2.80
   9  -3   2    4.10    2.40
   9  -3   2    1.00    2.40
  10  -3   2   21.50    3.10
  10  -3   2   15.30    3.40
  10  -3   2   21.10    4.00
  11  -3   2    4.60    1.90
  11  -3   2    0.80    2.00
  12  -3   2    5.10    2.40
  11   2  -2   25.50    3.40
  11   2  -2   23.90    3.70
  10   2  -2   13.10    3.20
  10   2  -2    9.00    3.10
  10   2  -2   13.70    3.90
   9   2  -2    9.50    3.70
   9   2  -2    4.10    2.90
   9   2  -2   11.70    3.10
   8   2  -2    8.00    5.00
   8   2  -2   10.20    2.80
   8   2  -2    9.40    2.80
   8   2  -2   13.40    2.50
  -8  -2   2    6.00    2.70
   7   2  -2   25.20    3.10
   6   2  -2   84.19    8.70
   6   2  -2   93.79    9.00
  -6  -2   2  103.99    9.60
  -6  -2   2  103.89    8.80
  -6  -2   2   93.29    9.00
   5   2  -2   78.59    7.10
   5   2  -2   66.39    7.20
  -5  -2   2   82.79    7.70
  -5  -2   2   84.49    7.50
  -5  -2   2   75.09    7.10
   4   2  -2   22.50    2.50
   4   2  -2   25.30    2.60
  -4  -2   2   23.40    2.90
  -4  -2   2   20.00    3.40
  -4  -2   2   24.90    3.10
   3   2  -2  312.07   26.30
   3   2  -2  281.27   26.10
  -3  -2   2  325.87   26.40
  -3  -2   2  337.27   26.50
  -3  -2   2  299.07   26.30
  -3  -2   2  304.57   26.60
   2   2  -2  252.27   21.60
   2   2  -2  248.38   21.40
   2   2  -2  237.18   21.40
  -2  -2   2  273.57   21.80
  -2  -2   2  279.67   21.70
  -2  -2   2  228.08   21.90
  -2  -2   2  264.77   21.70
   1   2  -2  149.99   13.70
   1   2  -2  159.08   13.80
   1   2  -2  151.58   13.90
  -1  -2   2  186.98   14.10
  -1  -2   2  174.98   14.00
  -1  -2   2  156.78   14.00
   0   2  -2   43.60    3.90
   0   2  -2   49.80    4.10
   0   2  -2   43.80    4.20
   0   2  -2   44.90    4.00
   0   2  -2   42.60    4.00
   0  -2   2   43.50    4.20
   0  -2   2   47.80    4.10
   0  -2   2   51.49    4.50
   0  -2   2   41.20    4.00
   0  -2   2   49.10    4.20
  -1   2  -2  308.57   25.40
  -1   2  -2  266.17   25.50
  -1   2  -2  306.77   25.50
  -1   2  -2  311.57   25.40
   1  -2   2  287.27   25.50
   1  -2   2  280.27   25.50
   1  -2   2  301.07   25.50
   1  -2   2  321.07   25.60
   1  -2   2  338.17   25.80
  -2   2  -2   33.10    3.60
  -2   2  -2   43.90    3.60
  -2   2  -2   42.30    3.70
  -2   2  -2   37.40    3.50
   2  -2   2   42.90    4.00
   2  -2   2   42.40    3.90
   2  -2   2   36.10    3.70
   2  -2   2   47.00    4.40
   2  -2   2   41.20    4.00
   2  -2   2   32.60    3.60
  -3   2  -2   33.40    3.00
  -3   2  -2   27.30    3.00
  -3   2  -2   28.50    2.80
  -3   2  -2   33.50    3.00
   3  -2   2   26.40    3.20
   3  -2   2   31.80    3.10
   3  -2   2   31.80    3.40
   3  -2   2   27.20    3.00
  -4   2  -2   20.70    2.30
  -4   2  -2   19.40    2.40
  -4   2  -2   17.70    2.50
  -4   2  -2   20.60    2.10
   4  -2   2   19.40    3.10
   4  -2   2   20.80    3.20
   4  -2   2   19.10    2.60
  -5   2  -2   17.70    2.60
  -5   2  -2   17.70    2.30
  -5   2  -2   16.10    2.40
  -5   2  -2   16.00    2.00
   5  -2   2   17.60    3.00
   5  -2   2   26.60    3.50
   5  -2   2   23.00    3.40
   5  -2   2   16.00    2.50
  -6   2  -2    1.30    1.20
  -6   2  -2    0.30    1.20
   6  -2   2    2.20    2.00
   6  -2   2    1.90    2.00
   6  -2   2    1.30    2.50
  -7   2  -2    8.60    1.80
   7  -2   2    7.30    2.50
   7  -2   2    9.00    3.40
  -8   2  -2   49.60    5.50
  -8   2  -2   48.70    5.00
   8  -2   2   67.09    7.60
   9  -2   2   11.20    3.10
   9  -2   2   11.00    2.50
   9  -2   2   15.60    3.00
  10  -2   2    2.40    2.40
  10  -2   2    5.70    2.10
  11  -2   2    8.70    2.50
  11  -2   2   11.00    2.30
  12  -2   2    0.50    1.50
  12   1  -2    0.20    1.30
  11   1  -2   10.50    2.30
  11   1  -2   10.20    2.70
  10   1  -2   28.30    4.30
  10   1  -2   23.30    3.90
   9   1  -2  137.29   12.30
   9   1  -2  124.79   12.00
   8   1  -2    8.50    2.10
  -8  -1   2    2.80    2.20
   7   1  -2    7.70    1.90
   6   1  -2   61.99    6.10
  -6  -1   2   73.09    7.00
  -6  -1   2   62.99    6.10
  -6  -1   2   61.19    6.30
   5   1  -2    3.80    1.30
   5   1  -2    3.70    1.70
  -5  -1   2    4.80    1.90
  -5  -1   2    2.80    1.50
   4   1  -2  502.35   49.10
   4   1  -2  604.44   49.10
  -4  -1   2  621.14   49.20
  -4  -1   2  540.05   49.20
  -4  -1   2  648.34   49.30
   3   1  -2   98.39    8.30
   3   1  -2   80.99    8.30
  -3  -1   2   79.49    8.20
  -3  -1   2  103.99    8.50
  -3  -1   2  105.29    8.40
  -3  -1   2  109.99    8.60
   2   1  -2  153.28   14.00
   2   1  -2  158.18   14.20
   2   1  -2  160.28   14.00
  -2  -1   2  150.38   14.10
  -2  -1   2  186.88   14.40
  -2  -1   2  174.28   14.30
  -2  -1   2  187.08   14.40
   1   1  -2 1562.64  149.49
   1   1  -2 1664.53  149.59
   1   1  -2 1539.05  149.69
  -1  -1   2 1773.52  149.59
  -1  -1   2 2043.10  149.79
  -1  -1   2 2004.10  149.79
  -1  -1   2 1925.91  149.69
   0   1  -2 1067.69  103.79
   0   1  -2 1223.28  103.69
   0   1  -2 1135.19  103.59
   0  -1   2 1282.97  103.79
   0  -1   2 1264.47  103.79
   0  -1   2 1288.27  103.69
   0  -1   2 1409.16  103.89
  -1   1  -2   46.60    4.50
  -1   1  -2   54.19    4.30
  -1   1  -2   51.19    4.40
   1  -1   2   48.00    4.50
   1  -1   2   51.89    4.80
   1  -1   2   49.90    4.50
   1  -1   2   45.30    4.40
  -2   1  -2 1504.85  135.09
  -2   1  -2 1691.73  135.09
   2  -1   2 1550.84  135.09
   2  -1   2 1635.24  135.19
   2  -1   2 1601.94  135.09
   2  -1   2 1690.83  135.29
  -3   1  -2   12.90    1.90
  -3   1  -2   17.70    2.00
   3  -1   2   17.70    2.50
   3  -1   2   14.10    1.90
   3  -1   2   16.50    2.30
   3  -1   2   13.20    2.40
  -4   1  -2  673.73   53.99
  -4   1  -2  608.54   53.99
  -4   1  -2  676.73   53.89
   4  -1   2  710.03   54.29
   4  -1   2  567.44   53.99
   4  -1   2  604.94   53.89
  -5   1  -2  388.76   32.70
  -5   1  -2  393.06   32.50
  -5   1  -2  410.06   32.70
   5  -1   2  413.26   33.10
   5  -1   2  363.96   32.80
   5  -1   2  334.07   32.70
  -6   1  -2   42.60    4.40
  -6   1  -2   39.60    4.30
  -6   1  -2   37.10    4.10
   6  -1   2   43.10    5.00
   6  -1   2   40.70    4.70
   6  -1   2   35.60    4.60
  -7   1  -2    2.40    2.00
  -7   1  -2    3.00    1.50
  -7   1  -2    1.80    2.40
  -7   1  -2    4.00    2.50
   7  -1   2    4.50    2.90
  -8   1  -2    0.80    1.40
   8  -1   2    3.40    3.60
   8  -1   2    0.90    2.20
   9  -1   2    0.80    3.10
   9  -1   2    0.90    2.60
   9  -1   2    1.00    1.80
   9  -1   2    0.70    1.80
  10  -1   2    7.00    2.20
  10  -1   2    6.00    2.20
  10  -1   2    6.90    2.50
  11  -1   2   35.20    5.00
  11  -1   2   33.10    4.00
  11  -1   2   30.40    4.00
  12  -1   2    8.30    1.90
  11   0  -2    3.20    2.30
  11   0  -2   -1.20    2.40
  10   0  -2   13.50    3.30
  10   0  -2   16.70    2.70
   9   0  -2   53.89    6.10
   9   0  -2   52.99    5.90
   8   0  -2   19.10    2.80
  -8   0   2    8.90    3.00
   7   0  -2   34.10    4.20
  -7   0   2   50.49    4.50
   6   0  -2  404.36   37.30
   6   0  -2  475.45   37.20
   6   0  -2  414.76   37.40
  -6   0   2  435.66   37.20
  -6   0   2  457.45   37.10
   5   0  -2    4.70    1.60
   5   0  -2    5.90    1.90
   5   0  -2    5.50    2.10
  -5   0   2    6.10    1.70
  -5   0   2    7.00    2.10
   4   0  -2    8.80    2.00
   4   0  -2    9.30    2.00
   4   0  -2   10.50    1.70
  -4   0   2   10.10    1.90
  -4   0   2   13.40    2.40
   3   0  -2   64.69    5.70
   3   0  -2   69.79    5.90
   3   0  -2   55.89    5.80
  -3   0   2   57.19    5.60
  -3   0   2   75.39    6.00
   2   0  -2 1404.96  116.89
   2   0  -2 1309.57  116.99
   2   0  -2 1567.54  116.99
  -2   0   2 1195.48  116.79
  -2   0   2 1601.54  117.09
  -2   0   2 1297.97  116.89
   1   0  -2 7026.80  650.83
   1   0  -2 8590.04  651.03
   1   0  -2 7800.22  650.73
   1   0  -2 7500.35  650.63
  -1   0   2 7951.70  650.63
   0   0  -2   47.30    4.90
   0   0  -2   54.69    4.90
   0   0   2   59.59    4.90
   0   0   2   64.39    5.10
   0   0   2   55.59    4.90
   0   0   2   55.59    4.80
  -1   0  -2  373.16   36.10
  -1   0  -2  437.06   36.10
   1   0   2  429.66   36.10
   1   0   2  439.66   36.10
   1   0   2  468.75   36.20
  -2   0  -2 3809.72  311.27
  -2   0  -2 3483.55  311.17
   2   0   2 3952.30  311.17
   2   0   2 3201.58  310.97
   2   0   2 4077.09  311.17
   2   0   2 3782.52  311.17
  -3   0  -2 4186.08  333.67
  -3   0  -2 4014.30  333.87
  -3   0  -2 3454.65  333.77
   3   0   2 4349.76  333.97
   3   0   2 3735.53  333.67
   3   0   2 4184.98  333.77
  -4   0  -2  115.29    9.90
  -4   0  -2  111.29    9.90
  -4   0  -2  119.49    9.80
   4   0   2   91.69    9.80
   4   0   2  121.49   10.10
  -5   0  -2    2.20    1.80
  -5   0  -2    2.50    1.70
  -5   0  -2    3.00    1.30
   5   0   2    3.00    1.60
   5   0   2    2.70    2.00
  -6   0  -2  260.27   22.20
  -6   0  -2  265.87   22.20
  -6   0  -2  237.38   21.90
   6   0   2  258.77   22.50
  -7   0  -2    7.60    2.30
  -7   0  -2   12.10    2.70
   7   0   2    4.50    2.40
  -8   0  -2   33.40    5.10
  -8   0  -2   33.80    4.50
  -8   0  -2   33.70    4.50
   8   0   2   30.40    4.90
   8   0   2   33.00    4.20
   8   0   2   35.20    4.00
  -9   0  -2    3.80    2.90
   9   0   2    3.80    2.10
   9   0   2    4.80    2.30
   9   0   2    0.40    1.90
  10   0   2   13.10    3.30
  10   0   2   11.80    2.80
  10   0   2   12.00    3.20
 -11   0  -2   38.40    3.80
  11   0   2   46.90    4.90
  11   0   2   50.69    4.80
  11   0   2   36.20    4.80
  12   0   2   -2.10    1.40
  12   0   2    0.00    1.90
  11  -1  -2   -2.20    2.40
  10  -1  -2  140.69   13.80
  10  -1  -2  164.98   13.80
   9  -1  -2   22.70    3.10
   9  -1  -2   21.30    3.30
   8  -1  -2   24.90    3.00
   7  -1  -2   50.69    5.10
   7  -1  -2   42.60    4.40
   7  -1  -2   37.60    4.70
   6  -1  -2  309.47   23.50
   6  -1  -2  259.57   23.80
   6  -1  -2  259.47   23.60
  -6   1   2  270.37   23.40
  -6   1   2  270.27   23.50
   5  -1  -2  214.18   18.60
   5  -1  -2  212.58   18.40
   5  -1  -2  207.98   18.20
  -5   1   2  206.98   18.50
  -5   1   2  220.58   18.20
   4  -1  -2  287.57   26.10
   4  -1  -2  315.77   25.90
   4  -1  -2  324.37   26.10
  -4   1   2  315.37   26.20
  -4   1   2  284.87   25.90
   3  -1  -2  149.09   12.20
   3  -1  -2  134.39   12.40
   3  -1  -2  155.68   12.50
  -3   1   2  141.39   12.50
  -3   1   2  129.99   12.20
  -3   1   2  148.29   12.10
   2  -1  -2   26.10    2.40
   2  -1  -2   20.50    2.00
  -2   1   2   23.60    2.30
  -2   1   2   20.00    2.10
  -2   1   2   20.50    1.90
   1  -1  -2 3512.15  268.57
   1  -1  -2 2935.91  268.57
   1  -1  -2 3248.77  268.67
   1  -1  -2 2838.52  268.47
  -1   1   2 3030.10  268.77
  -1   1   2 3212.58  268.67
  -1   1   2 3686.73  268.77
   0  -1  -2   18.90    1.80
   0  -1  -2   16.00    2.00
   0  -1  -2   18.40    1.80
   0  -1  -2   18.80    2.00
   0   1   2   18.60    2.00
   0   1   2   18.10    1.90
   0   1   2   22.30    2.10
   0   1   2   16.10    1.60
  -1  -1  -2 1780.12  152.88
  -1  -1  -2 1544.75  152.88
   1   1   2 1935.91  152.88
   1   1   2 1972.90  152.88
   1   1   2 1897.21  152.88
  -2  -1  -2 2738.63  233.28
  -2  -1  -2 2489.05  233.38
   2   1   2 2588.94  233.28
   2   1   2 2837.32  233.38
   2   1   2 2831.42  233.28
   2   1   2 3042.00  233.38
   2   1   2 2981.80  233.28
  -3  -1  -2 1180.98   97.29
  -3  -1  -2 1104.79   97.49
  -3  -1  -2 1054.99   97.39
   3   1   2 1250.67   97.39
   3   1   2 1197.68   97.29
   3   1   2 1219.08   97.59
   3   1   2 1113.19   97.29
  -4  -1  -2    3.30    1.60
  -4  -1  -2    1.10    1.30
  -4  -1  -2    4.70    1.90
   4   1   2    1.20    1.40
   4   1   2    3.10    1.40
   4   1   2    4.20    2.30
   4   1   2    2.80    1.20
  -5  -1  -2  102.89   11.20
  -5  -1  -2  128.99   11.00
  -5  -1  -2  130.29   11.30
  -5  -1  -2  129.29   11.30
   5   1   2  129.49   11.40
   5   1   2  130.29   11.50
   5   1   2  129.69   11.10
  -6  -1  -2    0.50    1.80
  -6  -1  -2    1.30    1.80
  -6  -1  -2   -0.30    1.00
  -6  -1  -2    1.90    1.70
   6   1   2    0.70    2.00
   6   1   2    0.00    1.20
  -7  -1  -2    5.40    2.50
  -7  -1  -2    5.30    2.10
  -7  -1  -2    2.60    2.10
   7   1   2    3.30    2.20
  -8  -1  -2   31.00    5.00
  -8  -1  -2   20.40    3.30
   8   1   2   21.00    3.20
   8   1   2   24.70    3.90
   8   1   2   25.50    4.00
  -9  -1  -2    7.20    3.50
  -9  -1  -2   10.40    3.50
   9   1   2   10.60    3.20
   9   1   2    9.60    3.10
   9   1   2    7.20    3.00
 -10  -1  -2   -0.10    0.70
 -10  -1  -2    2.60    2.70
  10   1   2   -1.20    1.90
  10   1   2    0.80    2.90
  10   1   2    1.30    2.00
 -11  -1  -2   10.90    1.40
  11   1   2   20.60    3.10
  11   1   2   16.20    2.70
  12   1   2    9.50    1.90
  12   1   2    7.00    1.80
  11  -2  -2    8.10    3.50
  10  -2  -2    3.10    2.40
  10  -2  -2    4.70    2.40
   9  -2  -2   -0.50    2.10
   9  -2  -2    1.40    1.90
   8  -2  -2  105.09   10.20
   8  -2  -2  107.19   10.60
   7  -2  -2   44.40    5.10
   7  -2  -2   31.80    4.40
   7  -2  -2   46.90    4.30
   6  -2  -2   -0.10    1.60
   6  -2  -2    1.50    1.40
   6  -2  -2    2.70    2.70
  -6   2   2    2.70    1.90
  -6   2   2    0.30    1.20
  -6   2   2   -0.30    1.00
  -6   2   2   -1.00    1.40
   5  -2  -2    7.60    2.90
   5  -2  -2    6.10    1.50
   5  -2  -2    6.10    2.00
  -5   2   2    5.20    1.10
  -5   2   2    8.10    2.30
  -5   2   2    7.50    1.60
  -5   2   2    6.90    1.70
   4  -2  -2   50.19    4.80
   4  -2  -2   47.70    4.40
   4  -2  -2   41.00    3.90
  -4   2   2   41.90    4.10
  -4   2   2   38.20    3.80
  -4   2   2   42.30    3.80
   3  -2  -2    8.60    1.10
   3  -2  -2   12.60    2.00
   3  -2  -2   10.90    2.30
  -3   2   2   10.30    1.80
  -3   2   2    7.60    1.00
  -3   2   2   11.90    1.40
   2  -2  -2   26.20    2.80
   2  -2  -2   32.00    2.80
   2  -2  -2   35.60    3.10
  -2   2   2   30.90    2.80
  -2   2   2   32.80    2.80
  -2   2   2   32.60    3.10
   1  -2  -2 1153.08  107.19
   1  -2  -2 1374.96  107.29
   1  -2  -2 1288.07  107.09
   1  -2  -2 1470.55  107.39
  -1   2   2 1264.77  107.19
  -1   2   2 1258.17  107.29
  -1   2   2 1180.18  107.09
  -1   2   2 1078.29  107.09
  -1   2   2 1453.55  107.39
   0  -2  -2    3.50    0.90
   0  -2  -2    7.00    1.50
   0  -2  -2    5.00    1.30
   0  -2  -2    3.70    0.80
   0   2   2    7.20    1.30
   0   2   2    4.60    1.10
   0   2   2    4.80    1.20
   0   2   2    5.20    0.70
   0   2   2    6.00    0.90
  -1  -2  -2 1381.16  112.29
  -1  -2  -2 1242.08  112.39
  -1  -2  -2 1129.69  112.39
   1   2   2 1383.66  112.29
   1   2   2 1337.17  112.29
   1   2   2 1405.06  112.29
   1   2   2 1433.06  112.39
   1   2   2 1329.27  112.29
   1   2   2 1426.26  112.19
  -2  -2  -2   49.90    4.50
  -2  -2  -2   48.40    4.70
  -2  -2  -2   43.30    4.70
   2   2   2   55.09    4.60
   2   2   2   50.79    4.50
   2   2   2   49.20    4.40
   2   2   2   52.99    4.40
   2   2   2   44.10    4.50
  -3  -2  -2   11.20    1.70
  -3  -2  -2   17.20    2.40
  -3  -2  -2   12.30    1.80
  -3  -2  -2   19.40    2.70
   3   2   2   16.20    2.00
   3   2   2   11.90    2.00
   3   2   2   14.50    1.70
   3   2   2   13.10    1.80
   3   2   2   17.40    2.50
  -4  -2  -2   73.99    7.80
  -4  -2  -2   84.89    7.90
  -4  -2  -2   88.89    7.90
  -4  -2  -2   84.79    7.60
   4   2   2   90.59    7.60
   4   2   2   80.79    7.90
   4   2   2   87.79    8.00
  -5  -2  -2  177.18   16.80
  -5  -2  -2  178.08   16.40
  -5  -2  -2  202.08   16.80
  -5  -2  -2  196.08   16.80
   5   2   2  189.38   16.90
   5   2   2  195.78   16.90
   5   2   2  192.88   16.50
  -6  -2  -2    3.50    2.10
  -6  -2  -2    4.00    1.40
  -6  -2  -2    3.80    2.10
  -6  -2  -2    7.20    2.30
   6   2   2    3.50    2.10
   6   2   2    5.50    2.80
   6   2   2    6.40    1.80
  -7  -2  -2   89.99    9.00
  -7  -2  -2   92.09    9.10
  -7  -2  -2   92.59    9.10
  -8  -2  -2    1.70    2.40
  -8  -2  -2    5.50    3.00
  -8  -2  -2    3.70    0.90
  -8  -2  -2    2.80    2.40
   8   2   2    6.60    2.80
   8   2   2    7.00    3.80
   8   2   2    1.80    2.60
  -9  -2  -2    3.10    2.90
  -9  -2  -2   -0.50    0.80
  -9  -2  -2    0.50    2.90
   9   2   2    1.60    2.00
   9   2   2    2.80    2.80
 -10  -2  -2    7.00    3.10
 -10  -2  -2   12.00    1.50
  10   2   2    9.40    3.20
 -11  -2  -2   25.20    2.70
  11   2   2   31.90    3.60
  12   2   2    3.30    1.50
  12   2   2    0.10    1.30
  11  -3  -2   14.80    3.80
  11  -3  -2   17.30    3.40
  10  -3  -2   94.79    9.00
  10  -3  -2   86.59    8.80
  10  -3  -2   83.49    8.50
   9  -3  -2   16.70    3.20
   9  -3  -2   20.70    3.30
   9  -3  -2   22.90    3.70
   8  -3  -2    1.90    2.70
   8  -3  -2    1.00    2.00
   7  -3  -2    7.70    3.50
   7  -3  -2    3.90    2.10
  -7   3   2    4.70    1.90
   6  -3  -2    8.60    2.60
   6  -3  -2    4.90    2.60
  -6   3   2    3.90    2.10
  -6   3   2    4.70    1.20
  -6   3   2    5.10    2.40
   5  -3  -2  136.69   13.50
   5  -3  -2  158.68   13.80
   5  -3  -2  176.68   14.20
  -5   3   2  156.08   13.40
  -5   3   2  154.38   13.30
  -5   3   2  158.88   13.70
  -5   3   2  148.89   13.50
   4  -3  -2  180.98   14.20
   4  -3  -2  185.88   14.50
  -4   3   2  153.18   13.80
  -4   3   2  140.49   13.90
  -4   3   2  162.18   14.10
  -4   3   2  151.08   13.70
   3  -3  -2  112.29    9.50
   3  -3  -2  106.79    9.80
  -3   3   2  108.29    9.50
  -3   3   2   99.09    9.20
  -3   3   2  107.19    9.10
   2  -3  -2  121.99   10.20
   2  -3  -2  108.79   10.40
   2  -3  -2  122.29   10.40
  -2   3   2  108.19    9.90
  -2   3   2  120.39   10.20
  -2   3   2  117.09    9.90
   1  -3  -2  304.97   24.40
   1  -3  -2  304.47   24.10
   1  -3  -2  253.37   24.20
   1  -3  -2  310.27   24.50
   1  -3  -2  246.38   24.60
  -1   3   2  303.77   24.30
  -1   3   2  280.47   24.20
  -1   3   2  300.37   24.40
  -1   3   2  284.87   24.20
   0  -3  -2    9.90    1.20
   0  -3  -2   11.20    1.70
   0  -3  -2   11.20    2.00
   0  -3  -2    9.00    1.40
   0  -3  -2   12.40    2.00
   0   3   2   11.90    1.70
   0   3   2    9.60    1.10
   0   3   2   12.50    1.30
   0   3   2   12.10    1.70
   0   3   2   13.80    1.80
  -1  -3  -2   14.50    1.50
  -1  -3  -2   10.20    1.30
  -1  -3  -2   13.40    2.10
  -1  -3  -2   17.10    2.00
  -1  -3  -2   12.60    1.70
   1   3   2   15.00    1.80
   1   3   2   13.70    1.50
   1   3   2   14.60    1.40
   1   3   2   11.50    1.70
   1   3   2   14.20    1.40
   1   3   2   13.50    1.60
   1   3   2   12.70    1.60
  -2  -3  -2  125.19   11.80
  -2  -3  -2  128.99   11.80
  -2  -3  -2  127.59   11.80
  -2  -3  -2  144.79   11.70
   2   3   2  150.18   11.60
   2   3   2  135.99   11.60
   2   3   2  139.19   11.60
   2   3   2  133.69   11.70
   2   3   2  134.59   11.50
  -3  -3  -2   29.40    3.10
  -3  -3  -2   25.30    3.10
  -3  -3  -2   26.80    3.30
  -3  -3  -2   31.10    3.40
  -3  -3  -2   21.50    3.40
   3   3   2   35.50    3.20
   3   3   2   30.20    3.10
   3   3   2   30.50    3.60
   3   3   2   29.90    3.00
  -4  -3  -2   27.60    3.10
  -4  -3  -2   27.20    3.70
  -4  -3  -2   31.80    3.60
  -4  -3  -2   29.30    3.70
   4   3   2   30.50    3.30
   4   3   2   25.90    3.60
   4   3   2   30.50    3.30
   4   3   2   28.60    3.70
   4   3   2   27.80    3.10
  -5  -3  -2    0.90    1.90
  -5  -3  -2    0.50    1.90
  -5  -3  -2   -1.50    1.80
  -5  -3  -2    0.20    1.10
   5   3   2    0.80    1.60
   5   3   2    2.00    1.70
   5   3   2    0.30    2.10
   5   3   2   -0.30    1.10
  -6  -3  -2   44.60    5.10
  -6  -3  -2   39.90    3.90
  -6  -3  -2   47.40    5.00
  -6  -3  -2   49.50    5.30
   6   3   2   48.70    5.40
   6   3   2   35.20    4.30
   6   3   2   42.40    4.70
  -7  -3  -2    9.80    3.40
  -7  -3  -2    4.70    2.60
  -7  -3  -2    9.30    3.20
  -7  -3  -2    6.90    1.10
  -8  -3  -2   -1.00    2.60
  -8  -3  -2    0.80    0.80
  -8  -3  -2    3.10    2.10
   8   3   2   -1.60    2.60
   8   3   2   -0.70    2.20
   8   3   2    1.50    2.60
  -9  -3  -2   67.19    7.80
  -9  -3  -2   75.39    6.70
  -9  -3  -2   74.59    8.30
   9   3   2   79.29    7.60
   9   3   2   80.19    7.70
 -10  -3  -2   -0.60    0.90
 -10  -3  -2    2.30    2.80
  10   3   2    0.10    1.90
 -11  -3  -2    6.00    1.00
  11   3   2    5.80    2.00
  12   3   2    1.30    1.30
  12  -4  -2    4.90    1.80
  11  -4  -2    9.20    2.40
  11  -4  -2    5.60    2.00
  11  -4  -2    8.40    2.60
  10  -4  -2    2.20    2.00
  10  -4  -2    2.20    2.30
  10  -4  -2    2.40    2.20
   9  -4  -2   17.60    3.60
   9  -4  -2   17.20    3.00
   9  -4  -2   14.80    3.00
   8  -4  -2   29.40    4.30
   8  -4  -2   30.60    4.60
  -8   4   2   23.00    5.70
   7  -4  -2   33.70    4.30
   7  -4  -2   45.00    5.20
  -7   4   2   33.90    4.30
   6  -4  -2    1.20    1.70
   6  -4  -2    0.60    2.30
   6  -4  -2   -0.20    1.70
  -6   4   2    2.30    1.60
   5  -4  -2   45.40    4.40
   5  -4  -2   46.30    5.30
   5  -4  -2   38.10    4.40
  -5   4   2   36.80    3.70
  -5   4   2   36.90    4.20
  -5   4   2   40.40    4.30
  -5   4   2   43.70    4.00
   4  -4  -2  340.77   28.60
   4  -4  -2  305.07   28.10
   4  -4  -2  355.46   28.30
  -4   4   2  346.77   28.30
  -4   4   2  308.17   28.00
  -4   4   2  321.77   27.80
  -4   4   2  331.37   27.90
   3  -4  -2  204.28   17.80
   3  -4  -2  219.18   18.00
   3  -4  -2  210.68   18.10
  -3   4   2  210.28   17.80
  -3   4   2  206.38   17.50
  -3   4   2  210.78   17.40
  -3   4   2  180.98   17.60
   2  -4  -2    4.10    1.50
   2  -4  -2    3.50    2.10
   2  -4  -2    5.10    2.00
  -2   4   2    3.00    0.80
  -2   4   2    3.50    1.40
  -2   4   2    2.90    1.30
  -2   4   2    3.80    1.10
   1  -4  -2    6.30    1.70
   1  -4  -2    6.90    2.10
   1  -4  -2    7.30    2.10
   1  -4  -2    5.30    2.20
  -1   4   2    8.50    1.50
  -1   4   2    8.10    1.60
  -1   4   2    6.20    1.20
  -1   4   2    6.30    1.60
  -1   4   2    4.40    1.70
   0  -4  -2   72.29    6.40
   0  -4  -2   67.89    6.10
   0  -4  -2   69.29    6.00
   0  -4  -2   61.09    6.10
   0  -4  -2   69.79    6.50
   0  -4  -2   58.99    6.60
   0   4   2   76.29    6.00
   0   4   2   64.29    6.10
   0   4   2   79.79    6.40
   0   4   2   74.79    6.10
   0   4   2   68.79    6.20
  -1  -4  -2  216.78   18.70
  -1  -4  -2  203.28   18.60
  -1  -4  -2  236.18   18.50
  -1  -4  -2  183.68   19.00
  -1  -4  -2  200.88   18.70
  -1  -4  -2  225.58   18.90
   1   4   2  215.58   18.60
   1   4   2  229.28   18.40
   1   4   2  246.68   18.80
   1   4   2  240.28   18.50
   1   4   2  202.78   18.50
  -2  -4  -2 1947.31  188.18
  -2  -4  -2 2079.99  188.18
  -2  -4  -2 2356.36  187.78
  -2  -4  -2 2223.48  187.98
  -2  -4  -2 2220.78  188.08
  -2  -4  -2 2418.56  188.08
   2   4   2 2484.65  187.98
   2   4   2 2212.98  187.78
   2   4   2 2109.39  187.78
   2   4   2 2367.06  187.78
  -3  -4  -2  125.69   12.20
  -3  -4  -2  137.59   12.00
  -3  -4  -2  149.59   12.40
  -3  -4  -2  113.79   12.30
  -3  -4  -2  139.99   12.30
  -3  -4  -2  134.99   12.50
   3   4   2  138.49   11.90
   3   4   2  149.19   12.50
   3   4   2  160.28   12.30
   3   4   2  130.19   12.30
   3   4   2  140.99   12.00
   3   4   2  141.29   12.10
  -4  -4  -2    2.20    1.10
  -4  -4  -2    3.20    2.10
  -4  -4  -2    2.10    1.90
  -4  -4  -2    1.20    1.80
   4   4   2    1.20    1.50
   4   4   2    2.10    2.20
   4   4   2    3.00    1.90
   4   4   2    3.00    2.30
   4   4   2    3.20    1.80
   4   4   2    2.10    1.20
  -5  -4  -2  239.48   21.80
  -5  -4  -2  278.87   22.90
  -5  -4  -2  284.67   22.70
  -5  -4  -2  275.67   22.70
   5   4   2  238.78   22.30
   5   4   2  246.88   22.20
   5   4   2  253.67   22.20
   5   4   2  251.17   22.70
  -6  -4  -2    1.60    2.30
  -6  -4  -2    3.00    2.60
  -6  -4  -2    2.80    2.40
  -6  -4  -2    1.90    0.90
   6   4   2    1.90    2.10
   6   4   2    4.10    3.00
   6   4   2    0.20    1.30
  -7  -4  -2  193.28   19.90
  -7  -4  -2  189.38   19.80
  -7  -4  -2  244.18   18.90
   7   4   2  233.28   19.70
   7   4   2  218.68   19.60
   7   4   2  229.48   20.20
   7   4   2  225.88   19.50
   7   4   2  236.88   20.40
  -8  -4  -2    0.90    2.00
  -8  -4  -2    0.50    1.00
  -8  -4  -2    2.60    2.20
   8   4   2    1.30    2.00
   8   4   2    0.40    2.30
   8   4   2    3.30    2.90
  -9  -4  -2   21.80    4.00
  -9  -4  -2   17.60    2.20
   9   4   2   18.80    4.40
   9   4   2   21.50    3.40
   9   4   2   15.60    3.50
 -10  -4  -2   -0.10    0.90
 -10  -4  -2   -0.10    1.10
  10   4   2   -0.80    1.80
  10   4   2    0.10    1.70
 -11  -4  -2   23.00    2.30
 -11  -4  -2   22.80    2.50
  11   4   2   29.10    3.20
  12  -5  -2   56.69    5.20
  12  -5  -2   43.50    4.90
  11  -5  -2    3.70    2.00
  11  -5  -2    2.00    2.10
  10  -5  -2    0.00    2.60
  10  -5  -2   -0.20    1.70
  10  -5  -2    0.30    2.00
   9  -5  -2    3.80    1.80
   9  -5  -2    0.30    1.90
   9  -5  -2    2.00    2.30
   9  -5  -2    0.90    2.10
   8  -5  -2    1.60    2.70
   8  -5  -2    0.90    2.10
   8  -5  -2    0.80    1.90
   8  -5  -2    0.60    2.00
   7  -5  -2    8.80    2.50
  -7   5   2    9.00    2.40
   6  -5  -2   20.40    3.00
   6  -5  -2   17.00    2.80
   5  -5  -2   50.09    5.00
   5  -5  -2   51.89    5.10
   5  -5  -2   57.09    5.80
  -5   5   2   45.20    4.50
  -5   5   2   40.00    4.30
  -5   5   2   47.70    4.80
  -5   5   2   41.60    5.10
  -5   5   2   47.90    5.00
   4  -5  -2  101.89    9.00
   4  -5  -2   98.19    9.00
   4  -5  -2  112.39    9.60
  -4   5   2   87.79    8.40
  -4   5   2   99.39    8.60
  -4   5   2   88.79    9.00
  -4   5   2  101.19    8.80
  -4   5   2   92.39    9.00
   3  -5  -2  423.06   35.30
   3  -5  -2  373.56   35.10
   3  -5  -2  432.86   35.70
   3  -5  -2  441.06   35.50
  -3   5   2  419.36   35.30
  -3   5   2  397.76   35.10
  -3   5   2  419.76   35.00
  -3   5   2  405.36   34.90
   2  -5  -2    1.80    2.30
   2  -5  -2    3.70    2.30
   2  -5  -2    3.00    1.70
   2  -5  -2    1.30    1.90
  -2   5   2    1.00    1.20
  -2   5   2    2.00    0.90
  -2   5   2    2.40    1.40
  -2   5   2    2.90    1.30
  -2   5   2    1.40    1.50
   1  -5  -2  508.75   44.20
   1  -5  -2  538.95   44.30
   1  -5  -2  534.35   44.50
   1  -5  -2  475.45   44.60
  -1   5   2  516.45   44.10
  -1   5   2  562.64   44.40
  -1   5   2  555.34   44.10
  -1   5   2  531.55   44.00
  -1   5   2  484.25   44.10
   0  -5  -2  487.05   42.10
   0  -5  -2  477.55   42.50
   0  -5  -2  522.15   42.10
   0  -5  -2  521.25   42.30
   0   5   2  451.75   41.90
   0   5   2  529.75   41.80
   0   5   2  510.65   41.90
   0   5   2  442.76   41.90
   0   5   2  531.95   42.20
  -1  -5  -2  805.82   69.29
  -1  -5  -2  831.42   69.39
  -1  -5  -2  730.23   69.49
  -1  -5  -2  821.02   69.79
  -1  -5  -2  835.32   69.19
  -1  -5  -2  864.81   69.69
  -1  -5  -2  782.12   69.79
   1   5   2  891.31   69.49
   1   5   2  779.62   69.49
   1   5   2  879.81   69.09
   1   5   2  808.02   69.29
   1   5   2  855.31   69.19
  -2  -5  -2  424.36   36.70
  -2  -5  -2  436.06   36.50
  -2  -5  -2  442.86   36.50
  -2  -5  -2  444.46   36.30
  -2  -5  -2  443.16   36.70
  -2  -5  -2  394.76   36.80
   2   5   2  435.06   36.10
   2   5   2  431.76   36.30
   2   5   2  431.76   36.60
   2   5   2  443.06   36.20
   2   5   2  363.56   36.40
   2   5   2  452.15   36.50
  -3  -5  -2    7.20    2.40
  -3  -5  -2    6.20    2.90
  -3  -5  -2    6.20    2.20
  -3  -5  -2    8.00    2.40
  -3  -5  -2    7.90    2.60
  -3  -5  -2    5.70    1.60
   3   5   2    7.40    1.80
   3   5   2    4.00    1.20
   3   5   2   11.80    2.70
   3   5   2    7.50    2.00
   3   5   2    8.40    2.20
   3   5   2    7.40    2.60
  -4  -5  -2  204.78   17.60
  -4  -5  -2  201.38   17.20
  -4  -5  -2  207.58   17.30
  -4  -5  -2  174.38   16.70
  -4  -5  -2  184.98   16.40
   4   5   2  197.58   16.90
   4   5   2  183.78   16.90
   4   5   2  183.58   17.00
   4   5   2  205.98   17.30
  -5  -5  -2    0.00    0.80
  -5  -5  -2   -1.70    2.30
  -5  -5  -2   -0.50    2.10
  -5  -5  -2    1.70    2.20
   5   5   2   -0.90    1.90
   5   5   2    2.60    2.80
   5   5   2    1.50    2.20
  -6  -5  -2   72.69    6.50
  -6  -5  -2   84.09    8.20
  -6  -5  -2   66.39    7.40
  -6  -5  -2   72.89    7.60
   6   5   2   67.09    7.50
   6   5   2   65.19    7.70
   6   5   2   78.09    8.60
   6   5   2   75.09    7.40
  -7  -5  -2  124.99   11.00
  -7  -5  -2  129.99   12.60
  -7  -5  -2  110.89   11.10
  -7  -5  -2  136.59   12.40
   7   5   2  106.39   12.30
   7   5   2  130.89   12.10
   7   5   2  148.89   12.00
   7   5   2  123.99   11.70
   7   5   2  141.49   13.10
  -8  -5  -2    5.40    1.30
  -8  -5  -2    3.80    3.10
  -8  -5  -2    3.50    2.30
  -8  -5  -2    4.20    1.50
   8   5   2    5.10    3.10
   8   5   2    1.80    3.50
   8   5   2    5.90    2.30
  -9  -5  -2    5.50    1.10
  -9  -5  -2    6.50    3.20
  -9  -5  -2    4.80    1.20
  -9  -5  -2    6.70    2.50
   9   5   2    6.90    2.40
   9   5   2    3.20    3.40
   9   5   2    4.00    2.10
 -10  -5  -2    1.90    1.00
 -10  -5  -2    2.00    1.20
  10   5   2    2.10    1.70
  10   5   2    1.80    2.10
 -11  -5  -2    1.30    0.70
  11   5   2    1.30    1.30
  11   5   2    0.50    1.40
  12  -6  -2    5.70    1.90
  11  -6  -2    2.90    2.00
  10  -6  -2    2.50    2.90
  10  -6  -2    3.40    1.60
  10  -6  -2   -1.40    2.60
   9  -6  -2   15.70    2.50
   9  -6  -2   12.30    2.90
   9  -6  -2   14.80    3.00
   9  -6  -2   12.80    2.90
   8  -6  -2    0.80    2.70
   8  -6  -2    2.30    2.20
   8  -6  -2    2.70    1.70
   8  -6  -2    3.30    2.10
   7  -6  -2    3.30    2.60
   7  -6  -2    0.30    1.80
   7  -6  -2    1.30    2.50
   6  -6  -2    2.20    2.30
   6  -6  -2    3.20    2.10
  -6   6   2   -0.10    1.70
   5  -6  -2    6.90    2.40
   5  -6  -2   10.70    3.40
   5  -6  -2   10.90    2.80
  -5   6   2   13.50    1.60
  -5   6   2   13.80    2.40
  -5   6   2   14.70    2.90
  -5   6   2   10.70    1.80
  -5   6   2   14.30    3.00
   4  -6  -2  228.08   19.00
   4  -6  -2  207.38   18.30
   4  -6  -2  209.18   18.30
  -4   6   2  210.18   18.20
  -4   6   2  197.68   17.80
  -4   6   2  213.38   18.50
  -4   6   2  196.38   18.40
  -4   6   2  209.08   18.00
   3  -6  -2    4.30    2.40
   3  -6  -2    3.80    2.10
   3  -6  -2    6.30    2.90
   3  -6  -2    5.10    2.30
  -3   6   2    3.30    1.00
  -3   6   2    3.80    1.70
  -3   6   2    4.80    2.10
  -3   6   2    3.30    1.80
  -3   6   2    4.70    1.90
  -3   6   2    2.60    1.40
   2  -6  -2  233.98   19.90
   2  -6  -2  232.68   20.20
   2  -6  -2  233.78   20.50
   2  -6  -2  217.08   19.90
  -2   6   2  225.88   19.80
  -2   6   2  224.88   20.00
  -2   6   2  243.08   19.70
  -2   6   2  233.68   19.80
  -2   6   2  231.78   19.50
  -2   6   2  219.68   20.00
   1  -6  -2  111.59   10.30
   1  -6  -2  113.49   11.00
   1  -6  -2  120.89   10.50
   1  -6  -2  116.29   10.80
   1  -6  -2  102.99   10.40
  -1   6   2  110.49   10.50
  -1   6   2  125.49   10.20
  -1   6   2  118.09   10.30
  -1   6   2  101.49   10.20
  -1   6   2  124.29   10.60
  -1   6   2  132.89   10.10
   0  -6  -2  730.13   59.79
   0  -6  -2  664.63   59.49
   0  -6  -2  751.72   59.59
   0  -6  -2  718.13   60.09
   0  -6  -2  596.64   59.49
   0   6   2  624.34   59.49
   0   6   2  736.83   59.29
   0   6   2  774.42   59.59
   0   6   2  696.53   59.39
   0   6   2  692.63   59.59
   0   6   2  762.22   59.19
  -1  -6  -2  391.76   36.40
  -1  -6  -2  427.16   36.20
  -1  -6  -2  407.46   36.20
  -1  -6  -2  428.66   36.80
  -1  -6  -2  440.36   36.60
   1   6   2  386.36   36.20
   1   6   2  458.15   36.20
   1   6   2  445.26   36.40
   1   6   2  417.86   35.90
   1   6   2  437.96   36.30
   1   6   2  434.66   36.00
  -2  -6  -2 1728.43  141.99
  -2  -6  -2 1695.13  142.29
  -2  -6  -2 1568.04  141.59
  -2  -6  -2 1729.33  141.99
   2   6   2 1723.83  141.89
   2   6   2 1757.52  141.59
   2   6   2 1684.03  141.39
   2   6   2 1735.93  141.29
   2   6   2 1550.44  141.59
  -3  -6  -2    5.10    2.90
  -3  -6  -2    4.50    1.00
  -3  -6  -2    3.10    2.10
  -3  -6  -2    6.70    2.80
  -3  -6  -2    2.70    2.00
  -3  -6  -2    3.30    2.00
  -3  -6  -2    4.30    2.20
   3   6   2    1.30    1.10
   3   6   2    1.70    1.60
   3   6   2    2.00    1.40
   3   6   2    3.10    2.60
   3   6   2    6.30    2.70
   3   6   2    3.10    2.20
  -4  -6  -2   39.70    4.80
  -4  -6  -2   40.80    3.80
  -4  -6  -2   35.70    4.60
  -4  -6  -2   53.39    5.60
   4   6   2   42.70    4.60
   4   6   2   41.50    4.70
   4   6   2   42.10    5.00
   4   6   2   35.40    4.40
  -5  -6  -2  168.18   14.30
  -5  -6  -2  151.98   12.70
  -5  -6  -2  143.69   13.60
  -5  -6  -2  144.49   13.60
   5   6   2  135.29   13.10
   5   6   2  139.59   13.30
   5   6   2  149.09   13.70
  -6  -6  -2   19.10    3.60
  -6  -6  -2   11.40    2.10
  -6  -6  -2   13.80    2.60
  -6  -6  -2   11.80    3.70
  -6  -6  -2   13.60    1.80
   6   6   2   12.50    3.90
   6   6   2   13.90    2.70
   6   6   2   17.10    3.80
   6   6   2    8.70    3.40
   6   6   2   13.40    2.40
   6   6   2   22.10    3.40
  -7  -6  -2   21.40    3.20
  -7  -6  -2   16.50    4.10
  -7  -6  -2   23.60    2.40
  -7  -6  -2   13.20    3.80
  -7  -6  -2   18.80    2.70
   7   6   2   21.80    4.60
   7   6   2   18.00    4.00
   7   6   2   20.70    3.20
   7   6   2   25.00    3.60
   7   6   2   19.60    3.20
  -8  -6  -2    5.00    2.40
  -8  -6  -2    4.40    1.20
  -8  -6  -2    0.10    2.80
  -8  -6  -2    4.80    1.10
   8   6   2    2.60    2.70
   8   6   2    1.70    1.90
   8   6   2    3.40    1.80
   8   6   2    6.50    3.10
  -9  -6  -2    3.80    1.20
  -9  -6  -2    5.30    1.50
   9   6   2    4.70    2.20
   9   6   2    5.10    2.60
   9   6   2    2.90    2.30
 -10  -6  -2   44.40    4.40
 -10  -6  -2   53.59    4.50
  10   6   2   49.00    5.00
  10   6   2   38.50    4.90
  10   6   2   57.29    5.60
  12  -7  -2    3.80    1.60
  11  -7  -2   10.80    2.70
 -11   7   2    5.10    0.80
  10  -7  -2    1.60    2.10
  10  -7  -2   -0.20    1.50
  10  -7  -2    0.80    2.70
  10  -7  -2    0.00    1.90
 -10   7   2    0.20    0.70
   9  -7  -2   11.20    2.80
   9  -7  -2   12.50    3.50
   9  -7  -2    8.20    2.10
   9  -7  -2    8.80    2.70
  -9   7   2   10.30    1.40
   8  -7  -2   31.80    3.90
   8  -7  -2   37.70    4.50
   8  -7  -2   32.20    4.60
   8  -7  -2   31.80    4.40
  -8   7   2   33.30    3.20
   7  -7  -2   76.29    7.60
   7  -7  -2   73.29    8.00
   7  -7  -2   77.39    7.60
   7  -7  -2   74.09    8.20
  -7   7   2   78.09    6.80
   6  -7  -2   21.30    4.60
   6  -7  -2   21.10    3.00
   6  -7  -2   27.80    4.20
  -6   7   2   21.90    2.30
   5  -7  -2    1.70    2.60
   5  -7  -2    1.70    2.10
   5  -7  -2    0.50    3.00
  -5   7   2    3.30    1.90
  -5   7   2    1.90    1.70
  -5   7   2    0.50    2.10
  -5   7   2    0.50    2.00
  -5   7   2    1.60    0.80
  -5   7   2    2.80    2.40
   4  -7  -2    0.20    1.70
   4  -7  -2   -0.10    2.20
   4  -7  -2    1.30    2.80
   4  -7  -2    3.70    2.60
  -4   7   2   -0.60    1.40
  -4   7   2    1.50    1.10
  -4   7   2    2.40    1.60
  -4   7   2    1.60    1.80
  -4   7   2   -1.30    0.70
  -4   7   2    1.10    2.10
  -4   7   2    0.30    1.60
   3  -7  -2   17.50    2.80
   3  -7  -2   19.00    3.80
   3  -7  -2   21.90    4.10
   3  -7  -2   24.80    3.60
  -3   7   2   11.00    2.80
  -3   7   2   21.00    2.70
  -3   7   2   20.20    2.10
  -3   7   2   18.30    3.10
  -3   7   2   18.10    2.30
  -3   7   2   18.40    2.70
  -3   7   2   29.70    3.90
   2  -7  -2   73.29    7.40
   2  -7  -2   78.69    7.90
   2  -7  -2   68.79    7.10
   2  -7  -2   65.99    6.80
  -2   7   2   73.39    6.90
  -2   7   2   72.09    7.10
  -2   7   2   70.09    6.60
  -2   7   2   69.69    6.40
  -2   7   2   64.89    6.70
  -2   7   2   77.49    7.10
   1  -7  -2  524.95   44.30
   1  -7  -2  491.35   44.00
   1  -7  -2  497.95   43.60
  -1   7   2  530.15   43.40
  -1   7   2  523.25   43.50
  -1   7   2  504.55   43.80
  -1   7   2  492.75   43.20
  -1   7   2  533.05   43.80
   0  -7  -2   17.40    3.60
   0  -7  -2   24.60    4.20
   0  -7  -2   21.20    3.30
   0  -7  -2   28.50    3.80
   0   7   2   20.20    2.90
   0   7   2   18.20    2.60
   0   7   2   21.50    2.30
   0   7   2   22.20    3.00
   0   7   2   20.70    2.70
   0   7   2   20.60    2.90
  -1  -7  -2   73.99    8.10
  -1  -7  -2   70.09    7.50
  -1  -7  -2   73.29    7.30
  -1  -7  -2   66.29    7.30
   1   7   2   68.09    7.00
   1   7   2   79.39    7.10
   1   7   2   78.49    7.40
   1   7   2   75.09    6.70
   1   7   2   72.29    7.10
   1   7   2   71.89    6.50
  -2  -7  -2   -1.10    2.30
  -2  -7  -2    1.00    3.20
  -2  -7  -2   -1.70    2.20
  -2  -7  -2   -0.50    2.40
   2   7   2   -0.60    1.40
   2   7   2    0.40    1.90
   2   7   2    0.90    1.10
   2   7   2    0.90    2.40
   2   7   2   -0.10    1.60
   2   7   2   -0.50    2.10
  -3  -7  -2   33.50    4.50
  -3  -7  -2   26.50    2.80
  -3  -7  -2   31.00    3.80
  -3  -7  -2   24.30    3.80
  -3  -7  -2   28.70    4.60
   3   7   2   24.00    3.10
   3   7   2   31.10    3.70
   3   7   2   30.60    3.90
   3   7   2   20.90    2.70
   3   7   2   19.10    3.30
   3   7   2   31.60    4.10
  -4  -7  -2    0.10    1.00
  -4  -7  -2    1.60    3.00
  -4  -7  -2    0.30    1.80
  -4  -7  -2   -2.10    1.20
   4   7   2    0.20    1.30
   4   7   2    1.90    2.80
   4   7   2   -0.40    2.30
   4   7   2    1.20    2.40
   4   7   2   -1.00    3.30
   4   7   2    1.20    1.70
   4   7   2    2.30    3.20
  -5  -7  -2    1.60    1.20
  -5  -7  -2   -1.30    2.90
  -5  -7  -2    4.70    1.50
  -5  -7  -2    1.70    2.70
  -5  -7  -2    3.00    1.90
   5   7   2    3.40    3.20
   5   7   2    3.70    3.10
   5   7   2    5.40    2.10
   5   7   2    3.00    2.50
   5   7   2    1.70    1.50
   5   7   2    1.80    2.70
   5   7   2    1.40    1.90
  -6  -7  -2   14.30    2.80
  -6  -7  -2   14.50    2.10
  -6  -7  -2   16.90    2.30
  -6  -7  -2   19.70    4.00
   6   7   2   14.40    3.60
   6   7   2   17.30    2.90
   6   7   2   19.10    3.40
   6   7   2   16.00    2.60
   6   7   2   14.30    3.80
   6   7   2   22.40    4.30
  -7  -7  -2    5.80    2.90
  -7  -7  -2    3.40    1.20
  -7  -7  -2    3.00    2.30
  -7  -7  -2    3.50    1.30
  -7  -7  -2    5.20    1.60
   7   7   2    5.60    1.70
   7   7   2    2.30    3.30
   7   7   2    3.30    2.50
   7   7   2    2.80    1.90
   7   7   2    4.40    2.40
  -8  -7  -2   16.70    2.00
  -8  -7  -2   11.20    2.40
  -8  -7  -2   18.50    2.30
  -8  -7  -2   18.20    4.00
   8   7   2   17.70    3.00
   8   7   2   13.00    3.40
   8   7   2   11.40    2.60
  -9  -7  -2    0.90    0.90
  -9  -7  -2   -0.10    0.60
   9   7   2   -1.90    2.00
   9   7   2   -0.80    1.70
   9   7   2    0.20    1.50
 -10  -7  -2   -0.40    0.60
  10   7   2    0.40    1.50
  10   7   2    1.10    1.30
  11  -8  -2    9.50    2.00
  10  -8  -2    4.40    2.10
  10  -8  -2    3.20    2.20
  10  -8  -2    4.70    2.70
 -10   8   2    4.70    1.00
   9  -8  -2    5.50    1.80
   9  -8  -2    4.80    1.90
   9  -8  -2    4.00    2.20
   9  -8  -2    2.70    2.80
  -9   8   2    2.90    1.00
   8  -8  -2   42.90    4.90
   8  -8  -2   38.20    5.60
   8  -8  -2   39.20    4.90
   8  -8  -2   39.50    5.50
  -8   8   2   35.90    3.70
   7  -8  -2    5.20    2.10
   7  -8  -2    4.90    3.00
   7  -8  -2    5.20    2.30
   7  -8  -2    5.80    2.50
  -7   8   2    7.90    1.40
   6  -8  -2   67.49    6.70
   6  -8  -2   64.79    7.00
   6  -8  -2   65.89    7.20
   6  -8  -2   55.39    9.40
   6  -8  -2   63.99    6.30
   6  -8  -2   57.59    6.60
  -6   8   2   72.29    5.90
   5  -8  -2   36.50    4.80
   5  -8  -2   35.70    5.60
   5  -8  -2   32.20    6.20
   5  -8  -2   27.80    4.10
   5  -8  -2   36.50    4.80
   5  -8  -2   33.60    3.90
  -5   8   2   29.60    4.50
  -5   8   2   30.50    4.30
  -5   8   2   37.70    3.30
  -5   8   2   31.80    4.10
   4  -8  -2   36.00    4.40
   4  -8  -2   40.10    5.30
   4  -8  -2   27.40    4.40
  -4   8   2   27.50    4.10
  -4   8   2   22.10    3.30
  -4   8   2   26.10    3.80
  -4   8   2   32.70    3.00
   3  -8  -2    3.70    2.00
   3  -8  -2    4.90    2.80
   3  -8  -2    1.30    2.70
   3  -8  -2    5.80    3.50
  -3   8   2    4.80    2.50
  -3   8   2    3.00    1.00
  -3   8   2    0.90    2.20
  -3   8   2    1.50    2.00
  -3   8   2    3.00    1.80
  -3   8   2   -0.10    1.10
   2  -8  -2   77.69    8.20
   2  -8  -2   65.19    7.40
   2  -8  -2   72.19    7.20
  -2   8   2   72.59    7.30
  -2   8   2   67.79    6.20
  -2   8   2   70.99    6.90
  -2   8   2   71.89    6.60
  -2   8   2   60.59    6.30
  -2   8   2   69.39    7.10
   1  -8  -2  113.39   10.20
   1  -8  -2  107.49   10.50
   1  -8  -2  122.79   11.20
  -1   8   2  104.09   10.00
  -1   8   2   86.29    9.30
  -1   8   2  116.29    9.90
  -1   8   2  114.49   10.30
  -1   8   2   93.69    9.50
   0  -8  -2   56.59    6.10
   0  -8  -2   44.10    6.10
   0  -8  -2   62.59    7.00
   0   8   2   50.39    5.60
   0   8   2   58.69    6.10
   0   8   2   55.69    5.30
   0   8   2   59.89    5.70
   0   8   2   50.99    5.00
   0   8   2   48.20    5.60
  -1  -8  -2   99.39   10.10
  -1  -8  -2   80.39    9.20
  -1  -8  -2   94.39    9.10
   1   8   2   88.89    8.70
   1   8   2   84.79    8.20
   1   8   2   91.69    8.50
   1   8   2  106.29    9.30
   1   8   2   97.09    8.80
  -2  -8  -2  340.07   29.50
  -2  -8  -2  352.86   29.20
  -2  -8  -2  348.67   30.10
   2   8   2  361.96   29.50
   2   8   2  352.36   29.00
   2   8   2  362.76   29.20
   2   8   2  292.27   28.70
   2   8   2  280.77   28.50
  -3  -8  -2   90.59    8.50
  -3  -8  -2   96.09   10.20
  -3  -8  -2  105.29   10.00
  -3  -8  -2  100.59    9.40
  -3  -8  -2   93.09    9.00
   3   8   2   90.99    8.90
   3   8   2   98.59    9.70
   3   8   2  109.89    9.50
   3   8   2   97.49    9.20
   3   8   2  105.59   10.50
   3   8   2   85.89    8.80
   3   8   2   89.19    8.90
   3   8   2   87.09    9.40
  -4  -8  -2   24.70    3.50
  -4  -8  -2   21.30    4.70
  -4  -8  -2   24.20    4.80
  -4  -8  -2   23.80    2.80
   4   8   2   29.40    4.20
   4   8   2   15.30    3.80
   4   8   2   22.00    3.30
   4   8   2   29.00    3.80
   4   8   2   22.20    4.10
   4   8   2   20.80    4.80
   4   8   2   23.50    4.30
  -5  -8  -2    1.30    1.40
  -5  -8  -2   -0.90    3.50
  -5  -8  -2   -1.20    1.70
  -5  -8  -2   -0.80    1.30
  -5  -8  -2    0.10    3.00
   5   8   2   -0.80    2.90
   5   8   2    1.80    1.40
   5   8   2    0.00    1.40
   5   8   2    1.80    1.90
   5   8   2   -0.60    3.00
   5   8   2   -0.10    2.30
   5   8   2    0.50    3.20
  -6  -8  -2   12.30    4.40
  -6  -8  -2   18.90    2.20
  -6  -8  -2   22.70    3.30
  -6  -8  -2   22.70    2.60
  -6  -8  -2   19.60    3.90
   6   8   2   20.50    4.40
   6   8   2   19.90    3.10
   6   8   2    8.80    3.90
   6   8   2   19.30    2.70
   6   8   2   13.70    3.70
   6   8   2   12.80    3.40
  -7  -8  -2    0.90    2.20
  -7  -8  -2    0.30    1.80
  -7  -8  -2   -1.00    0.70
  -7  -8  -2    0.40    2.40
  -7  -8  -2    1.20    1.30
  -7  -8  -2    0.70    1.40
   7   8   2    0.00    1.60
   7   8   2    0.50    2.00
   7   8   2   -1.60    2.80
   7   8   2    1.10    2.30
   7   8   2   -1.80    1.90
  -8  -8  -2    7.10    2.00
  -8  -8  -2    9.30    1.60
  -8  -8  -2    8.20    1.20
   8   8   2    9.10    2.20
   8   8   2    9.00    2.70
   8   8   2    8.90    3.00
  -9  -8  -2    1.00    1.50
  -9  -8  -2    0.60    0.90
   9   8   2   -1.90    1.40
   9   8   2   -2.20    1.60
  11  -9  -2    5.60    1.50
 -11   9   2    4.60    0.80
  10  -9  -2    0.40    1.70
  10  -9  -2    1.00    1.30
 -10   9   2    0.20    0.50
 -10   9   2    1.00    0.70
   9  -9  -2    3.40    1.60
   9  -9  -2    3.80    2.00
   9  -9  -2    4.60    1.70
  -9   9   2    1.50    1.00
  -9   9   2    2.00    0.90
   8  -9  -2   46.20    5.20
   8  -9  -2   45.20    5.10
   8  -9  -2   41.20    5.60
  -8   9   2   41.40    4.30
  -8   9   2   41.30    4.10
   7  -9  -2   26.90    3.50
   7  -9  -2   27.40    4.20
   7  -9  -2   23.10    3.60
  -7   9   2   26.30    2.60
  -7   9   2   22.00    2.70
  -7   9   2   16.70    4.90
   6  -9  -2    2.80    2.00
   6  -9  -2   -1.20    2.40
   6  -9  -2   -0.10    4.40
   6  -9  -2    3.40    2.30
   6  -9  -2    4.90    3.10
  -6   9   2    1.80    1.20
  -6   9   2    1.60    1.30
  -6   9   2    1.90    1.60
   5  -9  -2    7.50    2.90
   5  -9  -2    7.70    1.80
   5  -9  -2    1.10    3.40
   5  -9  -2    5.50    3.20
   5  -9  -2    7.20    2.40
   5  -9  -2    7.40    3.90
  -5   9   2    6.10    2.90
  -5   9   2    8.10    1.50
  -5   9   2    7.60    1.60
  -5   9   2    7.40    1.80
   4  -9  -2   12.80    2.70
   4  -9  -2   19.00    5.20
   4  -9  -2   13.60    2.40
   4  -9  -2   14.50    2.50
   4  -9  -2    9.20    4.10
   4  -9  -2   15.30    3.60
  -4   9   2   14.80    2.10
  -4   9   2    7.20    3.30
  -4   9   2   13.30    2.60
  -4   9   2   15.60    3.30
  -4   9   2   15.80    3.30
  -4   9   2   16.80    2.00
  -4   9   2   11.50    3.40
   3  -9  -2   17.20    3.00
   3  -9  -2   20.80    5.00
   3  -9  -2   16.50    3.10
   3  -9  -2   19.10    4.00
   3  -9  -2   27.90    6.90
   3  -9  -2   14.60    4.20
  -3   9   2   16.80    3.70
  -3   9   2   22.40    3.30
  -3   9   2   18.70    2.50
  -3   9   2   20.70    3.60
  -3   9   2   19.00    3.10
  -3   9   2   19.30    2.30
  -3   9   2   18.50    3.50
   2  -9  -2   24.30    3.40
   2  -9  -2   19.10    2.80
   2  -9  -2   25.30    4.50
   2  -9  -2   22.90    3.40
   2  -9  -2   19.30    3.90
  -2   9   2   23.10    4.70
  -2   9   2   25.80    3.50
  -2   9   2   22.30    3.20
  -2   9   2   18.80    2.50
  -2   9   2   23.40    3.40
  -2   9   2   17.20    3.80
  -2   9   2   19.90    3.30
  -2   9   2   22.40    2.90
   1  -9  -2   28.50    4.60
   1  -9  -2   25.50    3.80
   1  -9  -2   26.70    3.40
   1  -9  -2   14.30    4.10
   1  -9  -2   30.60    5.10
  -1   9   2   22.50    3.10
  -1   9   2   21.50    3.40
  -1   9   2   22.80    3.60
  -1   9   2   39.20    4.50
  -1   9   2   22.10    3.60
  -1   9   2   25.70    4.00
  -1   9   2   30.40    3.00
  -1   9   2   20.90    3.60
   0  -9  -2  121.39   11.50
   0  -9  -2  143.69   13.10
   0  -9  -2  120.09   12.30
   0  -9  -2  110.99   11.20
   0  -9  -2  120.09   11.50
   0   9   2  122.09   11.40
   0   9   2  125.49   11.50
   0   9   2   96.89   12.60
   0   9   2  116.39   11.40
   0   9   2  125.09   11.20
   0   9   2  116.59   11.20
   0   9   2  150.68   11.70
   0   9   2  150.58   12.30
  -1  -9  -2    5.30    4.00
  -1  -9  -2    0.60    2.20
  -1  -9  -2    2.60    3.20
  -1  -9  -2    2.00    1.90
  -1  -9  -2    3.80    2.40
  -1  -9  -2    2.40    3.20
   1   9   2    5.80    2.20
   1   9   2    2.30    1.70
   1   9   2    1.20    1.70
   1   9   2    3.40    2.40
   1   9   2    1.00    2.30
   1   9   2    5.50    3.10
   1   9   2    6.50    2.40
   1   9   2    3.30    2.60
  -2  -9  -2    1.50    3.70
  -2  -9  -2    0.10    3.20
  -2  -9  -2   -1.10    2.50
  -2  -9  -2    0.70    2.20
  -2  -9  -2   -0.50    2.00
   2   9   2   -0.20    2.40
   2   9   2   -1.50    3.10
   2   9   2   -0.30    1.70
   2   9   2    0.90    2.70
   2   9   2    0.50    1.40
  -3  -9  -2  166.48   16.10
  -3  -9  -2  161.18   15.90
  -3  -9  -2  151.08   16.50
  -3  -9  -2  179.08   15.90
  -3  -9  -2  180.28   20.00
   3   9   2  189.38   16.10
   3   9   2  194.68   16.80
   3   9   2  182.98   15.80
   3   9   2  182.28   17.10
   3   9   2  195.58   16.40
   3   9   2  175.98   16.00
  -4  -9  -2  200.18   18.70
  -4  -9  -2  203.18   18.10
  -4  -9  -2  188.28   18.00
   4   9   2  219.18   18.10
   4   9   2  173.58   17.90
   4   9   2  215.38   18.50
   4   9   2  203.48   17.70
   4   9   2  205.98   18.60
   4   9   2  205.08   18.10
   4   9   2  223.08   19.40
  -5  -9  -2   -3.30    2.80
  -5  -9  -2    0.90    2.40
  -5  -9  -2    0.50    1.50
  -5  -9  -2    0.20    1.10
   5   9   2    0.40    1.90
   5   9   2    2.20    3.10
   5   9   2   -1.10    2.00
   5   9   2   -2.10    2.30
   5   9   2   -1.40    2.00
   5   9   2    0.00    2.20
  -6  -9  -2   10.00    1.60
  -6  -9  -2    2.90    3.20
  -6  -9  -2    5.50    2.40
  -6  -9  -2   13.40    2.30
   6   9   2   11.60    2.10
   6   9   2    8.80    3.20
   6   9   2   12.10    3.20
   6   9   2   11.10    3.70
   6   9   2   15.00    2.90
   6   9   2    7.00    2.40
  -7  -9  -2   -0.50    1.30
  -7  -9  -2    1.00    0.70
  -7  -9  -2    3.00    2.10
   7   9   2    0.40    1.30
   7   9   2   -0.60    2.00
   7   9   2    1.90    1.80
  -8  -9  -2    1.60    1.70
  -8  -9  -2    5.30    1.30
  -8  -9  -2    2.60    0.90
   8   9   2    3.80    2.00
   8   9   2    3.70    1.10
  10 -10  -2    1.20    1.20
 -10  10   2    0.10    1.40
 -10  10   2   -0.40    0.60
   9 -10  -2    0.40    1.50
   9 -10  -2    7.00    1.90
   9 -10  -2    5.00    1.90
  -9  10   2    6.70    1.40
  -9  10   2    5.90    1.20
   8 -10  -2   34.70    4.40
   8 -10  -2   24.30    3.10
   8 -10  -2   35.30    3.90
  -8  10   2   19.10    2.60
  -8  10   2   22.90    2.50
   7 -10  -2    4.00    2.50
   7 -10  -2    8.60    2.50
   7 -10  -2    7.90    2.30
  -7  10   2    7.50    1.70
  -7  10   2    5.10    2.30
  -7  10   2    8.20    1.50
   6 -10  -2   -1.80    2.50
   6 -10  -2   -0.80    1.70
   6 -10  -2   -0.50    3.90
   6 -10  -2    0.90    2.30
   6 -10  -2    0.60    2.00
  -6  10   2    0.50    1.30
  -6  10   2    0.70    1.20
  -6  10   2   -1.70    2.00
  -6  10   2    0.80    0.90
   5 -10  -2    5.90    3.60
   5 -10  -2    5.20    2.40
   5 -10  -2    2.80    2.00
   5 -10  -2    6.90    2.50
   5 -10  -2    6.30    3.70
   5 -10  -2    4.80    1.80
  -5  10   2    6.60    1.60
  -5  10   2    3.50    3.30
  -5  10   2    8.20    1.50
  -5  10   2    6.30    2.50
  -5  10   2    4.80    1.70
   4 -10  -2   -0.70    1.80
   4 -10  -2    1.50    3.40
   4 -10  -2   -1.30    2.20
   4 -10  -2    0.60    2.80
  -4  10   2   -1.30    2.00
  -4  10   2   -0.10    2.30
  -4  10   2    0.40    1.40
  -4  10   2   -0.90    1.00
  -4  10   2    1.40    1.30
  -4  10   2   -0.60    2.40
   3 -10  -2   71.59    8.50
   3 -10  -2   81.39    7.10
   3 -10  -2   69.49    6.90
   3 -10  -2   76.09    7.60
  -3  10   2   62.29    7.10
  -3  10   2   71.09    7.20
  -3  10   2   60.99    7.60
  -3  10   2   72.69    6.90
  -3  10   2   71.49    6.50
   2 -10  -2  147.19   13.70
   2 -10  -2  150.78   13.70
   2 -10  -2  146.89   15.00
   2 -10  -2  157.78   14.10
  -2  10   2  146.49   13.60
  -2  10   2  149.49   13.70
  -2  10   2  154.18   13.90
  -2  10   2  158.38   14.20
   1 -10  -2    2.00    3.70
   1 -10  -2    1.00    2.30
   1 -10  -2   -0.10    3.00
   1 -10  -2    2.40    2.30
  -1  10   2    1.30    2.90
  -1  10   2    2.10    1.40
  -1  10   2    2.50    1.50
  -1  10   2    2.30    2.90
  -1  10   2    2.70    2.60
   0 -10  -2   80.99    7.80
   0 -10  -2   62.59    9.00
   0 -10  -2   85.89    7.80
   0 -10  -2   76.39    7.60
   0 -10  -2   92.69    8.50
   0  10   2   77.69    7.60
   0  10   2   90.09    7.90
   0  10   2   86.19    8.20
   0  10   2   81.69    7.80
   0  10   2   65.79    7.80
   0  10   2   81.19    8.50
  -1 -10  -2  162.38   15.10
  -1 -10  -2  164.88   15.10
  -1 -10  -2  176.88   15.20
  -1 -10  -2  157.68   15.50
   1  10   2  171.38   14.90
   1  10   2  170.48   15.20
   1  10   2  156.28   15.00
   1  10   2  164.68   15.00
   1  10   2  178.58   15.30
   1  10   2  160.18   15.10
   1  10   2  193.38   15.90
  -2 -10  -2   37.30    5.40
  -2 -10  -2   45.30    4.90
  -2 -10  -2   37.60    6.20
  -2 -10  -2   42.60    4.80
   2  10   2   46.30    5.30
   2  10   2   46.20    4.70
   2  10   2   41.90    4.50
   2  10   2   36.00    5.40
   2  10   2   33.40    4.90
  -3 -10  -2   59.69    8.20
  -3 -10  -2   69.79    7.50
  -3 -10  -2   85.29    7.50
   3  10   2   76.59    7.30
   3  10   2   82.39    7.50
   3  10   2   79.99    7.80
  -4 -10  -2   26.90    3.60
  -4 -10  -2   23.60    3.60
   4  10   2   16.80    3.60
   4  10   2   20.40    3.20
   4  10   2   26.80    3.90
   4  10   2   21.90    3.00
   4  10   2   20.40    3.50
  -5 -10  -2    2.80    1.80
  -5 -10  -2    3.50    1.70
   5  10   2    2.10    2.30
   5  10   2    6.70    4.20
   5  10   2    3.20    3.00
   5  10   2    2.80    1.60
   5  10   2    2.60    1.50
  -6 -10  -2    3.70    2.10
  -6 -10  -2   10.70    2.20
   6  10   2    5.20    1.50
   6  10   2    6.70    2.40
   6  10   2    6.70    1.60
  -7 -10  -2    1.10    1.50
  -7 -10  -2    3.10    1.50
   7  10   2    3.20    1.10
   7  10   2    3.60    1.90
   9 -11  -2    1.20    1.30
   9 -11  -2    1.30    1.20
  -9  11   2    1.40    1.00
  -9  11   2   -0.90    1.80
   8 -11  -2    3.80    1.60
   8 -11  -2    3.00    1.30
   8 -11  -2    1.80    1.50
  -8  11   2    3.30    0.80
  -8  11   2    4.00    1.00
   7 -11  -2    8.40    2.00
   7 -11  -2   12.40    2.00
   7 -11  -2   10.10    2.40
  -7  11   2    8.50    1.60
  -7  11   2    7.30    1.40
  -7  11   2   12.70    2.30
  -7  11   2    8.90    1.70
   6 -11  -2   -0.50    1.50
   6 -11  -2    1.10    2.30
   6 -11  -2    0.40    2.30
  -6  11   2    3.30    2.00
  -6  11   2    0.10    1.20
  -6  11   2    1.00    1.70
  -6  11   2   -0.30    0.70
   5 -11  -2   48.90    5.10
   5 -11  -2   36.80    4.20
   5 -11  -2   39.20    4.80
   5 -11  -2   45.90    4.80
  -5  11   2   46.50    5.00
  -5  11   2   47.80    4.40
  -5  11   2   47.00    5.60
   4 -11  -2    0.50    2.70
   4 -11  -2   -1.50    1.50
   4 -11  -2    0.80    1.30
  -4  11   2   -0.10    2.00
  -4  11   2    2.40    2.20
  -4  11   2   -0.60    1.10
  -4  11   2    2.10    2.50
   3 -11  -2   44.10    5.00
   3 -11  -2   40.70    4.30
  -3  11   2   42.10    4.80
  -3  11   2   29.90    4.90
  -3  11   2   43.10    5.50
   2 -11  -2   37.00    4.60
   2 -11  -2   35.30    4.80
  -2  11   2   37.70    5.30
  -2  11   2   38.80    4.60
   1 -11  -2   66.59    6.50
   1 -11  -2   57.59    6.80
   1 -11  -2   60.09    6.10
  -1  11   2   65.19    6.20
  -1  11   2   70.09    6.50
  -1  11   2   45.40    6.60
  -1  11   2   59.49    6.20
   0 -11  -2    4.20    2.50
   0 -11  -2    6.40    2.50
   0 -11  -2    7.30    3.30
   0  11   2    5.50    1.80
   0  11   2    8.10    2.30
   0  11   2    7.00    2.70
   0  11   2    9.60    2.40
   0  11   2    1.80    3.00
  -1 -11  -2  127.39   11.30
  -1 -11  -2  116.19   11.40
  -1 -11  -2  124.39   11.60
   1  11   2  138.89   11.40
   1  11   2  114.19   11.80
   1  11   2  135.59   11.70
   1  11   2  113.19   11.20
  -2 -11  -2   10.70    2.40
  -2 -11  -2   13.60    2.80
  -2 -11  -2    5.40    3.10
   2  11   2   12.80    2.90
   2  11   2   15.80    2.80
   2  11   2    5.00    3.60
   2  11   2   18.40    2.50
  -3 -11  -2   17.30    2.60
  -3 -11  -2   16.20    2.80
   3  11   2   13.70    2.30
   3  11   2   22.40    4.00
   3  11   2    6.20    2.70
   3  11   2   10.20    2.80
  -4 -11  -2   -1.40    2.00
  -4 -11  -2    0.10    1.90
   4  11   2    1.10    1.60
   4  11   2   -0.20    2.00
   4  11   2    2.80    1.50
  -5 -11  -2   20.80    3.00
  -5 -11  -2   18.60    2.70
   5  11   2   24.70    2.80
   5  11   2   23.20    2.80
  -6 -11  -2   14.80    2.10
   6  11   2   10.20    1.80
   6  11   2   13.30    2.50
   8 -12  -2   -0.40    1.10
  -8  12   2   -0.80    0.60
  -8  12   2    0.10    1.90
   7 -12  -2    5.20    1.30
   7 -12  -2   10.80    1.70
  -7  12   2    6.90    2.50
  -7  12   2    7.60    1.30
  -7  12   2    7.70    1.60
  -7  12   2    4.40    1.20
   6 -12  -2    1.50    1.50
   6 -12  -2   -0.10    1.30
  -6  12   2   -0.70    1.10
  -6  12   2   -0.40    0.90
  -6  12   2    0.50    1.40
  -6  12   2   -2.40    3.20
   5 -12  -2   14.70    2.20
   5 -12  -2   10.10    1.90
   5 -12  -2   17.30    2.30
  -5  12   2   16.80    2.30
  -5  12   2    3.80    2.70
  -5  12   2    8.90    2.70
   4 -12  -2   -0.50    1.50
   4 -12  -2    1.70    1.70
   4 -12  -2    0.40    1.80
  -4  12   2    4.00    2.70
  -4  12   2    0.40    1.40
  -4  12   2   -2.30    3.30
   3 -12  -2   37.40    5.00
   3 -12  -2   49.99    5.00
   3 -12  -2   47.00    5.10
  -3  12   2   52.89    5.30
  -3  12   2   47.80    5.30
   2 -12  -2   -3.00    2.40
   2 -12  -2    1.60    1.70
  -2  12   2    0.40    2.00
  -2  12   2    3.70    2.00
  -2  12   2    3.70    2.10
   1 -12  -2   46.80    5.30
   1 -12  -2   41.90    5.20
   1 -12  -2   50.49    5.10
  -1  12   2   57.29    5.80
  -1  12   2   49.00    4.90
  -1  12   2   42.40    4.90
   0 -12  -2   44.30    5.20
   0 -12  -2   50.39    5.00
   0  12   2   48.60    5.10
   0  12   2   53.09    5.60
   0  12   2   49.50    5.10
   0  12   2   42.50    4.80
  -1 -12  -2   45.30    5.10
   1  12   2   49.30    5.00
   1  12   2   50.09    5.10
   1  12   2   53.89    5.30
   2  12   2   61.39    5.80
   2  12   2   58.29    6.20
  -3 -12  -2   38.30    4.30
  -4 -12  -2    0.90    1.20
  -4 -12  -2   -0.30    1.10
   4  12   2    1.80    1.30
   4  12   2    1.20    1.10
   6 -13  -2    6.50    1.30
   6 -13  -2    4.80    1.60
  -6  13   2    3.10    1.40
  -6  13   2   11.40    1.50
  -6  13   2    7.20    2.30
   5 -13  -2   -0.20    1.10
   5 -13  -2    0.70    1.10
   5 -13  -2    0.10    1.30
  -5  13   2   -0.90    1.10
  -5  13   2   -0.80    1.20
  -5  13   2   -1.10    1.90
   4 -13  -2   26.80    3.20
   4 -13  -2   21.50    2.80
   4 -13  -2   24.90    2.90
  -4  13   2   16.30    3.30
  -4  13   2   28.50    3.10
   3 -13  -2   17.70    2.20
  -3  13   2   11.30    2.40
  -3  13   2   11.50    2.30
   2 -13  -2   19.40    2.30
   2 -13  -2   15.40    2.10
  -2  13   2   10.10    2.30
  -2  13   2    7.00    2.20
   1 -13  -2    3.90    1.60
   1 -13  -2    3.40    1.40
  -1  13   2    3.00    1.60
  -1  13   2    3.70    1.30
   0 -13  -2    0.80    1.30
   0  13   2    0.80    1.30
   0  13   2   -0.40    1.00
  -1 -13  -2    7.30    1.60
   1  13   2    8.40    1.60
   1  13   2    5.90    1.40
   2  13   2   51.19    5.00
   2  13   2   53.19    4.90
  -2  14   2    1.30    1.90
   2  13  -3   11.60    2.00
   2  13  -3   17.50    3.40
  -1 -13   3   28.00    3.30
  -1 -13   3   24.80    2.90
   0  13  -3   -0.40    1.30
   0  13  -3   -0.80    1.40
   0 -13   3   -1.10    1.20
   0 -13   3    0.20    1.40
  -1  13  -3    0.00    1.40
  -1  13  -3    1.10    1.80
  -1  13  -3   -0.80    1.30
   1 -13   3    0.00    1.30
   1 -13   3    0.60    1.60
  -2  13  -3    0.40    2.00
  -2  13  -3    0.50    1.30
  -2  13  -3    0.60    1.10
   2 -13   3   -0.10    1.30
   2 -13   3    0.00    1.40
  -3  13  -3    8.20    1.60
  -3  13  -3    8.80    2.50
  -3  13  -3    9.70    1.70
   3 -13   3   10.60    1.80
   3 -13   3    1.60    2.10
  -4  13  -3   32.40    3.20
  -4  13  -3   28.50    4.10
   4 -13   3   31.60    3.30
   4 -13   3   27.20    3.30
   4 -13   3   29.10    3.10
  -5  13  -3    3.70    1.30
  -5  13  -3    2.50    1.90
   5 -13   3    0.30    1.70
   5 -13   3    4.90    1.10
   5 -13   3    5.20    1.30
   4  12  -3   15.30    2.30
   4  12  -3   21.80    2.40
   4  12  -3   16.70    2.10
   3  12  -3    4.60    1.30
   3  12  -3    4.80    1.70
   3  12  -3    2.80    2.80
   3  12  -3    6.40    1.60
  -3 -12   3    4.20    1.60
  -3 -12   3    7.60    1.70
   2  12  -3    6.60    2.50
   2  12  -3    7.00    1.80
  -2 -12   3    5.10    1.70
  -2 -12   3    2.80    2.30
   1  12  -3   59.89    5.50
   1  12  -3   41.10    4.80
  -1 -12   3   50.79    4.80
  -1 -12   3   35.40    6.10
   0  12  -3   54.69    5.40
   0  12  -3   48.50    5.50
   0 -12   3   54.29    5.50
   0 -12   3   49.20    5.20
  -1  12  -3   -0.30    1.50
  -1  12  -3   -1.40    2.20
  -1  12  -3    0.10    1.70
  -1  12  -3   -0.30    1.70
  -1  12  -3   -0.10    1.60
   1 -12   3    0.10    1.40
   1 -12   3   -0.20    1.80
   1 -12   3    2.40    1.70
  -2  12  -3    4.90    2.70
  -2  12  -3    4.80    2.30
  -2  12  -3    6.70    1.70
  -2  12  -3    6.90    1.90
   2 -12   3    6.10    2.00
   2 -12   3    5.00    1.80
  -3  12  -3   -1.50    1.90
  -3  12  -3    0.40    1.80
  -3  12  -3    0.80    2.40
  -3  12  -3   -1.30    1.30
   3 -12   3    0.30    1.40
   3 -12   3    1.20    1.70
  -4  12  -3    2.00    1.90
  -4  12  -3    3.60    2.70
  -4  12  -3    3.40    1.50
   4 -12   3    3.40    1.60
   4 -12   3    2.80    1.70
   4 -12   3    1.80    1.70
  -5  12  -3  127.19   12.50
   5 -12   3  133.89   11.60
  -6  12  -3   10.50    2.40
  -6  12  -3   12.70    2.40
  -6  12  -3   16.00    3.30
   6 -12   3   10.10    2.00
   6 -12   3   15.50    2.20
  -7  12  -3   10.00    1.50
  -7  12  -3    4.90    2.10
   7 -12   3    7.60    1.60
   7 -12   3    5.10    1.70
   6  11  -3    4.30    2.80
   6  11  -3    0.90    1.20
  -6 -11   3    6.70    1.50
  -6 -11   3    5.70    1.40
   5  11  -3    7.20    1.50
   5  11  -3    7.90    1.50
   5  11  -3    8.10    3.40
  -5 -11   3    7.20    2.20
  -5 -11   3    2.30    1.70
   4  11  -3    5.40    1.90
   4  11  -3    7.00    1.60
   4  11  -3    9.20    1.90
   4  11  -3    3.80    4.50
  -4 -11   3    6.00    1.80
  -4 -11   3    9.40    3.50
  -4 -11   3    1.60    2.50
   3  11  -3   85.89    7.50
   3  11  -3   78.09    7.30
   3  11  -3   87.19    7.40
  -3 -11   3   75.69    7.60
  -3 -11   3   78.89    7.60
  -3 -11   3   60.69    7.60
   2  11  -3    3.00    2.40
   2  11  -3    2.70    2.90
   2  11  -3    5.50    1.90
  -2 -11   3    7.10    2.20
  -2 -11   3    3.50    2.30
  -2 -11   3    4.20    2.30
  -2 -11   3    3.00    3.10
   1  11  -3   41.40    4.90
   1  11  -3   41.80    4.70
  -1 -11   3   30.80    4.80
  -1 -11   3   34.10    4.40
  -1 -11   3   40.10    4.60
   0  11  -3   21.30    3.00
   0  11  -3   20.20    2.90
   0  11  -3   17.70    4.40
   0  11  -3   10.20    3.20
   0 -11   3   19.10    2.90
   0 -11   3   14.00    2.70
   0 -11   3   14.80    2.90
   0 -11   3   15.30    3.40
   0 -11   3    9.40    3.00
  -1  11  -3   19.00    3.30
  -1  11  -3   18.10    4.50
  -1  11  -3   23.30    3.20
  -1  11  -3   19.90    3.00
   1 -11   3   21.40    2.90
   1 -11   3   17.30    3.40
   1 -11   3    8.70    3.50
  -2  11  -3    1.00    1.40
  -2  11  -3    0.80    2.10
  -2  11  -3    2.20    1.70
  -2  11  -3    3.20    2.80
   2 -11   3    0.10    2.70
   2 -11   3    0.60    1.60
   2 -11   3    0.10    1.70
  -3  11  -3   23.90    5.40
  -3  11  -3   29.10    4.30
  -3  11  -3   34.80    4.00
   3 -11   3   31.20    4.60
   3 -11   3   38.40    4.10
  -4  11  -3   -3.00    2.50
  -4  11  -3    0.70    1.90
  -4  11  -3    0.40    1.80
  -4  11  -3    2.10    1.50
  -4  11  -3    0.00    2.00
   4 -11   3   -0.90    1.70
   4 -11   3    2.60    2.00
  -5  11  -3   25.90    4.30
  -5  11  -3   20.80    5.20
  -5  11  -3   33.90    3.40
   5 -11   3   29.30    3.50
   5 -11   3   26.20    3.60
   5 -11   3   28.50    3.20
  -6  11  -3   17.50    2.30
  -6  11  -3   14.30    1.80
  -6  11  -3   12.50    4.20
  -6  11  -3   15.70    2.90
   6 -11   3   14.10    2.20
   6 -11   3   16.00    2.30
   6 -11   3   19.70    2.60
   6 -11   3   12.30    2.50
  -7  11  -3   10.70    3.00
  -7  11  -3   11.50    1.80
  -7  11  -3    8.60    1.60
  -7  11  -3    3.70    2.10
   7 -11   3   11.20    2.10
   7 -11   3    7.40    1.90
   7 -11   3    9.70    1.80
  -8  11  -3    2.50    1.70
  -8  11  -3    4.20    1.00
  -8  11  -3    3.30    1.40
  -8  11  -3    0.80    1.70
   8 -11   3    5.90    1.60
   8 -11   3    1.00    1.20
   8 -11   3    1.40    1.70
  -9  11  -3    9.10    1.20
   7  10  -3    1.20    2.80
  -7 -10   3    6.00    1.50
  -7 -10   3    6.80    1.30
   6  10  -3   51.59    5.10
   6  10  -3   54.79    5.90
   6  10  -3   57.59    7.30
  -6 -10   3   48.40    5.40
  -6 -10   3   48.40    5.40
  -6 -10   3   55.69    5.10
   5  10  -3   18.80    2.30
   5  10  -3   20.60    2.70
   5  10  -3   12.00    3.20
  -5 -10   3   23.50    2.90
  -5 -10   3   25.60    4.30
  -5 -10   3   14.60    3.40
   4  10  -3    8.90    2.80
   4  10  -3    3.80    1.90
   4  10  -3    7.40    2.20
   4  10  -3    7.80    2.20
   4  10  -3    7.00    3.70
  -4 -10   3    8.40    2.40
  -4 -10   3    8.30    2.70
  -4 -10   3    4.60    2.70
  -4 -10   3    8.40    2.60
   3  10  -3    3.30    3.20
   3  10  -3    8.80    1.80
   3  10  -3    6.30    2.60
   3  10  -3   12.20    2.20
  -3 -10   3    8.00    2.70
  -3 -10   3   13.60    3.60
  -3 -10   3    9.80    3.20
  -3 -10   3   13.60    2.40
   2  10  -3   10.00    2.10
   2  10  -3    5.40    1.90
   2  10  -3    1.30    2.40
   2  10  -3    8.60    2.60
   2  10  -3    0.70    2.80
  -2 -10   3    5.30    3.40
  -2 -10   3    5.90    2.90
  -2 -10   3    4.40    4.10
  -2 -10   3    6.10    3.50
  -2 -10   3    8.80    2.60
   1  10  -3   24.60    3.50
   1  10  -3   28.30    3.40
  -1 -10   3   26.60    4.80
  -1 -10   3   25.30    3.70
  -1 -10   3   24.80    3.70
  -1 -10   3   25.20    4.20
  -1 -10   3   27.20    3.90
   0  10  -3    1.50    2.30
   0  10  -3    5.40    2.40
   0  10  -3    3.80    3.60
   0  10  -3    0.50    2.40
   0  10  -3    1.20    2.90
   0  10  -3    2.50    1.90
   0 -10   3   -2.20    2.90
   0 -10   3   -0.70    1.60
   0 -10   3    1.90    2.30
   0 -10   3    3.40    2.40
   0 -10   3    2.40    2.10
   0 -10   3    2.30    3.70
  -1  10  -3   -0.40    1.90
  -1  10  -3    2.30    3.80
  -1  10  -3    0.50    2.00
  -1  10  -3   -0.10    2.10
  -1  10  -3    3.20    1.70
  -1  10  -3    1.90    1.70
   1 -10   3   -1.00    2.00
   1 -10   3   -0.70    2.60
   1 -10   3    1.40    1.80
   1 -10   3    2.60    2.30
   1 -10   3    0.20    2.40
  -2  10  -3    0.80    3.00
  -2  10  -3    1.50    1.60
  -2  10  -3    0.00    2.20
  -2  10  -3   -0.60    2.70
  -2  10  -3   -0.90    1.90
   2 -10   3    1.40    3.40
   2 -10   3   -1.60    2.60
   2 -10   3   -2.00    2.70
   2 -10   3    0.20    2.40
   2 -10   3   -0.10    2.20
  -3  10  -3    1.40    3.80
  -3  10  -3    1.10    2.40
  -3  10  -3    1.80    2.10
  -3  10  -3    2.00    2.00
  -3  10  -3    0.10    3.90
  -3  10  -3    1.60    3.20
   3 -10   3   -4.60    2.30
   3 -10   3    0.10    1.50
  -4  10  -3    5.60    3.20
  -4  10  -3    2.90    2.50
  -4  10  -3    3.40    2.90
  -4  10  -3    2.70    1.30
  -4  10  -3    1.10    1.90
  -4  10  -3    4.10    2.60
  -4  10  -3    4.50    2.20
   4 -10   3    1.60    1.60
   4 -10   3    2.20    2.00
  -5  10  -3   35.40    4.00
  -5  10  -3   29.90    5.90
  -5  10  -3   25.00    4.10
  -5  10  -3   27.70    3.10
   5 -10   3   34.30    4.70
   5 -10   3   28.50    4.30
   5 -10   3   31.90    3.80
   5 -10   3   29.10    4.00
  -6  10  -3    3.70    4.00
  -6  10  -3    3.00    2.00
  -6  10  -3    1.70    2.30
  -6  10  -3   -0.50    1.10
  -6  10  -3    0.30    1.90
  -6  10  -3    3.10    1.50
   6 -10   3    3.50    1.80
   6 -10   3    3.00    1.80
   6 -10   3    4.60    2.80
   6 -10   3    3.60    1.70
   6 -10   3   -1.50    2.10
  -7  10  -3    0.90    2.90
  -7  10  -3    0.30    3.30
  -7  10  -3    1.50    1.40
  -7  10  -3    0.80    0.80
  -7  10  -3   -0.80    1.20
  -7  10  -3    1.80    2.80
   7 -10   3   -0.20    1.50
   7 -10   3    0.60    1.60
   7 -10   3    2.00    1.60
   7 -10   3   -0.90    2.40
  -8  10  -3    3.60    1.20
  -8  10  -3    6.40    1.40
  -8  10  -3    2.30    2.80
  -8  10  -3    6.10    1.60
  -8  10  -3   -0.60    2.80
   8 -10   3    5.90    1.80
   8 -10   3    4.10    2.30
   8 -10   3    3.40    2.10
  -9  10  -3   13.90    2.30
  -9  10  -3   12.50    1.60
   9 -10   3    5.50    2.20
   9 -10   3   11.80    1.90
   9 -10   3   10.80    1.80
   8   9  -3    6.80    1.50
   8   9  -3    3.70    2.70
   8   9  -3    6.50    2.20
  -8  -9   3   10.20    1.80
   7   9  -3   10.10    4.00
   7   9  -3    7.00    2.60
   7   9  -3    4.00    2.10
  -7  -9   3    5.50    1.40
  -7  -9   3    2.70    1.60
  -7  -9   3    4.20    2.50
  -7  -9   3    7.30    1.60
   6   9  -3   96.89    8.30
   6   9  -3   77.59    8.40
   6   9  -3   96.39    9.60
  -6  -9   3   82.49    8.10
  -6  -9   3   97.49    8.20
  -6  -9   3   92.69    8.70
  -6  -9   3   90.59    8.40
   5   9  -3   -1.90    2.80
   5   9  -3    0.80    1.20
   5   9  -3   -1.20    1.30
   5   9  -3    0.10    4.80
   5   9  -3    0.30    1.60
  -5  -9   3    0.80    1.40
  -5  -9   3    1.60    2.90
  -5  -9   3    0.70    2.00
  -5  -9   3    0.60    1.60
  -5  -9   3   -0.20    3.30
   4   9  -3    1.60    2.70
   4   9  -3   -0.70    3.10
   4   9  -3    4.00    1.50
   4   9  -3    1.80    1.70
   4   9  -3    3.10    1.50
  -4  -9   3    4.10    2.40
  -4  -9   3    1.60    2.80
  -4  -9   3    4.90    2.50
  -4  -9   3    4.40    1.50
  -4  -9   3    3.10    2.80
  -4  -9   3    2.60    3.60
   3   9  -3   63.19    6.10
   3   9  -3   55.69    6.20
   3   9  -3   55.39    5.70
   3   9  -3   58.59    5.80
   3   9  -3   49.80    5.90
  -3  -9   3   51.89    7.10
  -3  -9   3   59.69    6.00
  -3  -9   3   58.09    7.30
  -3  -9   3   53.29    5.30
  -3  -9   3   52.29    6.50
  -3  -9   3   58.79    6.30
   2   9  -3   38.50    4.10
   2   9  -3   36.60    5.00
   2   9  -3   36.60    4.20
   2   9  -3   30.70    3.80
   2   9  -3   32.20    4.40
  -2  -9   3   36.50    5.10
  -2  -9   3   38.30    5.30
  -2  -9   3   39.70    5.10
  -2  -9   3   41.00    4.50
   1   9  -3   53.69    6.40
   1   9  -3   68.99    8.00
   1   9  -3   56.89    6.00
   1   9  -3   56.59    5.90
   1   9  -3   51.89    5.90
  -1  -9   3   58.49    5.90
  -1  -9   3   44.30    7.30
  -1  -9   3   57.49    6.60
  -1  -9   3   60.69    6.90
  -1  -9   3   55.99    6.30
   0   9  -3   76.79    7.30
   0   9  -3   78.59    7.20
   0   9  -3   78.29    8.00
   0   9  -3   69.29    7.50
   0   9  -3   66.09    7.00
   0   9  -3   79.09    8.10
   0  -9   3   78.69    7.70
   0  -9   3   77.59    7.30
   0  -9   3   80.69    8.00
   0  -9   3   81.39    9.00
   0  -9   3   67.89    7.80
   0  -9   3   80.99    7.70
   0  -9   3   70.39    7.20
  -1   9  -3    7.40    2.10
  -1   9  -3    6.30    2.20
  -1   9  -3    3.00    2.40
  -1   9  -3    0.70    1.80
  -1   9  -3    8.60    3.30
  -1   9  -3    8.60    3.90
   1  -9   3    7.30    2.40
   1  -9   3    0.80    2.80
   1  -9   3    9.10    4.10
   1  -9   3    8.40    3.20
   1  -9   3    6.40    2.20
   1  -9   3    8.60    3.20
   1  -9   3    5.50    2.50
  -2   9  -3  111.59    9.80
  -2   9  -3   93.49    9.00
  -2   9  -3   87.99    8.60
  -2   9  -3   91.99    9.60
  -2   9  -3  107.19    9.20
  -2   9  -3   95.99    8.80
   2  -9   3   81.99   10.00
   2  -9   3   93.69    9.60
   2  -9   3   90.59    9.10
   2  -9   3   80.79    9.10
   2  -9   3  104.59    9.00
  -3   9  -3   64.59    7.70
  -3   9  -3   77.19    6.90
  -3   9  -3   78.89    8.00
  -3   9  -3   72.89    7.40
  -3   9  -3   58.99    6.60
  -3   9  -3   70.39    6.30
  -3   9  -3   56.79    7.20
   3  -9   3   75.59    7.30
   3  -9   3   76.59    6.90
   3  -9   3   66.59    7.60
  -4   9  -3  164.68   13.50
  -4   9  -3  162.18   13.10
  -4   9  -3  145.59   14.10
  -4   9  -3  146.59   14.40
  -4   9  -3  139.09   14.30
   4  -9   3  153.38   13.80
   4  -9   3  131.49   14.10
   4  -9   3  158.98   13.50
  -5   9  -3  930.11   73.29
  -5   9  -3  964.10   72.99
  -5   9  -3  877.41   74.19
   5  -9   3  846.02   73.09
   5  -9   3  933.91   73.39
   5  -9   3  730.23   73.59
   5  -9   3  786.22   73.09
   5  -9   3  861.31   73.09
  -6   9  -3  383.76   28.40
  -6   9  -3  293.37   29.30
  -6   9  -3  288.77   29.50
  -6   9  -3  288.17   29.00
  -6   9  -3  358.36   28.60
  -6   9  -3  306.47   28.10
   6  -9   3  327.57   28.50
   6  -9   3  379.96   28.90
   6  -9   3  307.47   28.30
   6  -9   3  369.06   28.60
   6  -9   3  353.26   29.10
  -7   9  -3   32.40    5.60
  -7   9  -3   37.50    3.90
  -7   9  -3   35.70    3.70
  -7   9  -3   35.40    3.50
   7  -9   3   39.70    4.40
   7  -9   3   36.10    5.10
   7  -9   3   37.80    4.20
   7  -9   3   37.50    4.20
  -8   9  -3    1.50    2.30
  -8   9  -3    1.00    3.20
  -8   9  -3    1.40    1.20
  -8   9  -3    6.50    1.60
  -8   9  -3    3.40    1.90
   8  -9   3    4.80    2.30
   8  -9   3    3.10    1.80
   8  -9   3    3.80    1.90
   8  -9   3    6.10    2.60
  -9   9  -3    4.10    1.10
  -9   9  -3    2.70    0.80
  -9   9  -3    0.00    2.40
   9  -9   3    3.70    1.70
   9  -9   3    1.10    1.60
   9  -9   3    1.10    2.10
 -10   9  -3    4.60    1.00
  10  -9   3    2.40    1.80
  10  -9   3    1.60    1.40
  10  -9   3    5.20    1.40
  10  -9   3    5.80    1.60
   9   8  -3    0.60    1.10
   9   8  -3    0.70    2.50
  -9  -8   3    0.40    0.80
  -9  -8   3   -0.50    1.10
   8   8  -3    3.50    3.10
   8   8  -3    1.50    4.40
   8   8  -3    4.60    1.50
  -8  -8   3    1.90    1.60
  -8  -8   3    2.80    1.40
  -8  -8   3    2.30    1.10
   7   8  -3  191.58   16.60
   7   8  -3  191.18   15.30
  -7  -8   3  150.88   15.10
  -7  -8   3  154.58   14.80
  -7  -8   3  197.28   15.10
  -7  -8   3  161.28   15.40
   6   8  -3    2.30    5.20
   6   8  -3    0.20    1.50
   6   8  -3   -0.40    2.20
   6   8  -3    0.20    1.50
   6   8  -3   -0.50    1.80
  -6  -8   3    0.40    1.40
  -6  -8   3   -0.10    1.20
  -6  -8   3    1.40    3.00
  -6  -8   3    0.60    1.90
  -6  -8   3    2.00    2.10
  -6  -8   3    1.70    3.00
  -6  -8   3    0.20    2.40
   5   8  -3   22.60    4.30
   5   8  -3   33.80    7.00
   5   8  -3   17.20    3.40
   5   8  -3   20.90    3.70
   5   8  -3   21.90    2.90
   5   8  -3   20.00    2.90
  -5  -8   3   20.10    4.00
  -5  -8   3   24.50    3.40
  -5  -8   3   10.50    3.80
  -5  -8   3   33.60    5.20
  -5  -8   3   22.00    2.50
  -5  -8   3   20.30    4.00
  -5  -8   3   24.90    2.60
   4   8  -3   24.60    4.50
   4   8  -3   27.00    3.40
   4   8  -3   27.20    4.40
   4   8  -3   32.20    3.70
   4   8  -3   26.30    4.00
   4   8  -3   33.60    4.20
  -4  -8   3   33.90    3.20
  -4  -8   3   31.30    3.90
  -4  -8   3   31.90    4.10
  -4  -8   3   31.70    5.40
  -4  -8   3   32.90    4.80
  -4  -8   3   31.60    3.20
   3   8  -3   13.50    2.40
   3   8  -3   16.00    3.80
   3   8  -3   13.90    2.80
   3   8  -3   10.20    2.40
   3   8  -3   10.20    2.20
   3   8  -3   18.60    3.50
   3   8  -3    9.20    2.50
  -3  -8   3    5.40    3.80
  -3  -8   3    6.50    2.10
  -3  -8   3    9.20    3.90
  -3  -8   3    7.30    3.60
  -3  -8   3   14.40    2.70
  -3  -8   3   12.00    2.60
  -3  -8   3   15.30    1.90
   2   8  -3   12.40    3.00
   2   8  -3    7.00    1.80
   2   8  -3   12.50    2.60
   2   8  -3    9.60    2.30
   2   8  -3   12.50    3.40
  -2  -8   3   10.40    3.70
  -2  -8   3   17.10    3.30
  -2  -8   3   16.40    4.80
  -2  -8   3   19.90    3.50
  -2  -8   3    9.50    3.60
  -2  -8   3   18.10    3.70
   1   8  -3    1.50    1.60
   1   8  -3    0.10    1.20
   1   8  -3    1.80    2.20
   1   8  -3    0.60    2.30
  -1  -8   3    1.30    2.00
  -1  -8   3    1.00    2.00
  -1  -8   3    1.60    2.40
  -1  -8   3    2.10    2.40
  -1  -8   3   -0.20    2.30
  -1  -8   3    0.80    2.00
   0   8  -3  123.59   10.40
   0   8  -3  101.69    9.90
   0   8  -3  119.89   10.80
   0   8  -3  102.39    9.80
   0  -8   3  116.99   10.50
   0  -8   3  118.99   10.90
   0  -8   3  117.79   11.50
   0  -8   3  111.89   10.80
   0  -8   3   87.29   10.60
  -1   8  -3   42.70    5.00
  -1   8  -3   38.20    3.80
  -1   8  -3   37.50    4.50
  -1   8  -3   39.10    4.10
   1  -8   3   45.80    4.80
   1  -8   3   37.40    5.50
   1  -8   3   32.40    4.60
   1  -8   3   34.40    4.70
   1  -8   3   34.70    4.90
   1  -8   3   34.40    4.70
  -2   8  -3   -0.30    1.20
  -2   8  -3   -0.40    2.10
  -2   8  -3    0.70    1.80
  -2   8  -3    1.60    1.90
  -2   8  -3    2.70    2.80
   2  -8   3   -0.60    2.30
   2  -8   3    3.00    2.50
   2  -8   3    1.70    2.40
   2  -8   3    1.20    2.30
   2  -8   3    0.20    2.60
   2  -8   3    3.10    3.10
  -3   8  -3   32.20    4.40
  -3   8  -3   37.60    4.50
  -3   8  -3   29.30    3.40
  -3   8  -3   32.20    3.40
  -3   8  -3   31.10    3.80
   3  -8   3   32.50    5.60
   3  -8   3   32.90    4.70
  -4   8  -3   -1.20    1.90
  -4   8  -3    1.70    3.70
  -4   8  -3    0.20    2.70
  -4   8  -3    0.20    2.40
  -4   8  -3    0.10    3.30
  -4   8  -3    1.20    1.20
  -4   8  -3    1.40    0.80
   4  -8   3   -2.70    2.60
   4  -8   3    2.30    3.00
   4  -8   3    1.20    2.00
   4  -8   3    0.40    2.00
  -5   8  -3  130.79   12.40
  -5   8  -3  141.39   13.20
  -5   8  -3  140.69   13.70
  -5   8  -3  165.08   12.20
  -5   8  -3  130.19   13.70
  -5   8  -3  148.09   12.30
   5  -8   3  125.29   12.80
   5  -8   3  144.19   12.90
   5  -8   3  149.79   12.60
   5  -8   3  136.09   12.60
   5  -8   3  132.99   12.70
   5  -8   3  140.59   13.40
  -6   8  -3   50.69    6.40
  -6   8  -3   41.80    5.40
  -6   8  -3   43.10    4.90
  -6   8  -3   51.39    4.60
  -6   8  -3   42.10    5.80
  -6   8  -3   54.39    4.40
   6  -8   3   47.90    5.30
   6  -8   3   43.80    4.90
   6  -8   3   45.40    5.80
   6  -8   3   41.60    4.70
   6  -8   3   48.80    5.90
  -7   8  -3   10.20    1.50
  -7   8  -3   -0.40    3.00
  -7   8  -3    8.40    2.10
  -7   8  -3    2.40    3.60
  -7   8  -3    9.50    1.70
  -7   8  -3    5.80    3.60
   7  -8   3    7.90    2.10
   7  -8   3    9.60    2.40
   7  -8   3    7.30    2.10
   7  -8   3    8.70    2.40
  -8   8  -3   65.79    5.90
  -8   8  -3   65.19    6.00
   8  -8   3   62.09    6.40
   8  -8   3   69.99    6.70
   8  -8   3   65.29    6.90
   8  -8   3   58.79    6.80
   8  -8   3   67.09    7.30
  -9   8  -3    5.90    2.70
  -9   8  -3    6.80    1.30
  -9   8  -3    7.70    1.20
  -9   8  -3    5.90    2.80
   9  -8   3   10.40    2.20
   9  -8   3    4.40    1.80
   9  -8   3    7.20    2.50
   9  -8   3    5.60    2.10
 -10   8  -3    4.60    2.30
 -10   8  -3    8.20    1.30
 -10   8  -3   10.20    1.60
  10  -8   3   10.50    2.00
  10  -8   3    9.50    2.00
  10  -8   3    7.20    1.80
  10  -8   3    8.30    2.10
 -11   8  -3    0.40    0.60
  11  -8   3   -1.20    1.00
  11  -8   3   -0.10    1.00
  11  -8   3   -1.00    1.00
  10   7  -3    6.20    1.60
  10   7  -3    6.10    2.90
  10   7  -3   12.20    2.30
   9   7  -3   10.70    2.00
   9   7  -3    2.90    4.40
   9   7  -3   10.60    2.20
   9   7  -3    8.10    3.30
  -9  -7   3   17.30    1.90
  -9  -7   3   11.90    1.40
  -9  -7   3    6.40    1.90
   8   7  -3    5.10    4.00
   8   7  -3    3.20    2.30
   8   7  -3    3.20    2.00
   8   7  -3    4.30    2.20
   8   7  -3    5.50    2.70
  -8  -7   3    7.00    2.30
  -8  -7   3    4.50    1.20
  -8  -7   3    1.70    2.30
  -8  -7   3    2.40    2.50
  -8  -7   3    4.30    1.00
   7   7  -3   -1.10    1.50
   7   7  -3    0.40    3.30
   7   7  -3    1.50    2.60
   7   7  -3   -1.40    3.60
  -7  -7   3    0.10    1.20
  -7  -7   3   -0.40    1.30
  -7  -7   3    2.10    3.10
  -7  -7   3   -1.00    2.10
  -7  -7   3    1.10    2.50
   6   7  -3    4.80    4.00
   6   7  -3    1.80    2.70
   6   7  -3   -2.10    3.10
   6   7  -3    0.80    2.00
  -6  -7   3   -0.30    3.20
  -6  -7   3    2.30    0.90
  -6  -7   3   -0.10    3.50
  -6  -7   3    5.10    2.00
  -6  -7   3    3.70    1.50
  -6  -7   3    4.70    2.50
  -6  -7   3    2.90    3.00
   5   7  -3    2.80    1.60
   5   7  -3    4.60    2.00
   5   7  -3    8.30    2.00
   5   7  -3    5.10    2.70
   5   7  -3    4.90    4.80
   5   7  -3    6.40    3.20
   5   7  -3    9.80    3.60
  -5  -7   3    5.50    3.10
  -5  -7   3    3.80    2.10
  -5  -7   3    6.40    1.30
  -5  -7   3    3.50    1.40
  -5  -7   3    4.70    3.70
  -5  -7   3    5.90    3.80
   4   7  -3   47.00    5.50
   4   7  -3   43.50    4.60
   4   7  -3   50.49    5.10
   4   7  -3   39.10    5.60
   4   7  -3   41.10    4.70
   4   7  -3   47.60    5.00
   4   7  -3   39.20    4.70
  -4  -7   3   39.30    4.20
  -4  -7   3   41.70    6.30
  -4  -7   3   47.30    5.00
  -4  -7   3   50.39    5.60
  -4  -7   3   45.60    6.10
  -4  -7   3   39.10    5.80
  -4  -7   3   46.90    4.20
   3   7  -3    3.00    2.10
   3   7  -3   -0.50    1.30
   3   7  -3    7.40    2.60
   3   7  -3    4.70    1.60
   3   7  -3    5.50    2.10
   3   7  -3    3.80    2.00
  -3  -7   3    3.20    3.40
  -3  -7   3    2.70    3.00
  -3  -7   3    4.60    1.10
  -3  -7   3    0.60    2.20
  -3  -7   3    0.30    2.20
  -3  -7   3    4.00    3.00
   2   7  -3    5.60    1.60
   2   7  -3    1.40    1.40
   2   7  -3    4.00    2.60
   2   7  -3    5.50    2.00
   2   7  -3    6.40    2.20
   2   7  -3    2.40    1.70
  -2  -7   3    2.20    1.00
  -2  -7   3    1.80    2.80
  -2  -7   3    1.20    2.30
  -2  -7   3    5.30    3.00
  -2  -7   3    4.60    3.00
  -2  -7   3    5.50    3.40
   1   7  -3   28.60    3.50
   1   7  -3   29.20    3.70
   1   7  -3   29.40    3.30
   1   7  -3   31.30    2.90
  -1  -7   3   29.10    4.00
  -1  -7   3   27.40    4.70
  -1  -7   3   27.40    4.30
  -1  -7   3   22.40    3.80
  -1  -7   3   26.50    3.80
   0   7  -3  106.69    9.20
   0   7  -3   97.29    8.70
   0   7  -3  103.79    9.50
   0   7  -3   98.89    8.90
   0  -7   3  104.69    9.40
   0  -7   3   89.09    9.40
   0  -7   3   99.49    9.60
   0  -7   3  103.79   10.10
   0  -7   3   89.19    9.50
  -1   7  -3    1.70    1.60
  -1   7  -3    0.80    2.20
  -1   7  -3    1.20    1.10
  -1   7  -3   -1.30    1.70
   1  -7   3   -1.40    2.50
   1  -7   3   -0.90    2.00
   1  -7   3   -1.00    2.00
   1  -7   3   -2.60    1.70
   1  -7   3   -0.60    2.10
   1  -7   3    0.80    2.20
  -2   7  -3    4.10    1.80
  -2   7  -3    5.90    2.70
  -2   7  -3    2.30    2.10
  -2   7  -3    3.80    1.30
   2  -7   3    5.10    2.90
   2  -7   3    5.50    2.90
   2  -7   3    3.20    2.40
   2  -7   3    6.10    2.30
   2  -7   3    6.00    3.10
   2  -7   3    7.70    3.10
  -3   7  -3   33.60    4.50
  -3   7  -3   39.00    3.90
  -3   7  -3   37.90    3.70
  -3   7  -3   50.19    4.90
  -3   7  -3   43.60    4.30
  -3   7  -3   43.50    5.20
   3  -7   3   30.50    4.60
   3  -7   3   41.40    4.70
   3  -7   3   42.80    5.10
  -4   7  -3   12.90    3.00
  -4   7  -3   18.60    4.30
  -4   7  -3   13.10    1.70
  -4   7  -3   12.70    2.20
  -4   7  -3   17.10    3.60
  -4   7  -3   14.40    2.80
   4  -7   3    9.80    3.40
   4  -7   3    8.90    3.10
   4  -7   3   15.60    3.40
  -5   7  -3  254.67   22.30
  -5   7  -3  222.58   23.20
  -5   7  -3  285.87   24.00
  -5   7  -3  238.28   22.90
  -5   7  -3  285.87   23.40
   5  -7   3  304.77   23.80
  -6   7  -3   79.29    6.20
  -6   7  -3   65.59    6.60
  -6   7  -3   58.89    6.80
  -6   7  -3   69.69    7.50
  -6   7  -3   68.39    6.30
  -6   7  -3   65.69    7.60
   6  -7   3   70.59    7.10
   6  -7   3   74.39    7.00
   6  -7   3   72.39    7.70
   6  -7   3   74.29    7.00
   6  -7   3   58.89    6.40
   6  -7   3   74.09    6.90
  -7   7  -3   89.39    6.90
  -7   7  -3   60.79    8.60
  -7   7  -3   71.99    7.00
   7  -7   3   76.49    7.70
   7  -7   3   74.79    7.90
   7  -7   3   81.19    8.30
   7  -7   3   77.69    7.40
   7  -7   3   86.99    8.00
  -8   7  -3    0.90    1.20
  -8   7  -3    2.20    1.00
  -8   7  -3   -1.80    3.40
  -8   7  -3    0.30    2.90
   8  -7   3    2.10    1.80
   8  -7   3   -0.80    2.50
   8  -7   3   -1.40    2.30
   8  -7   3   -2.10    1.80
  -9   7  -3   21.40    2.70
  -9   7  -3   26.10    2.50
  -9   7  -3   18.90    4.30
  -9   7  -3   22.20    3.80
   9  -7   3   24.00    3.80
   9  -7   3   26.30    3.30
   9  -7   3   21.30    3.80
   9  -7   3   23.80    3.50
 -10   7  -3    0.60    0.80
 -10   7  -3   -0.30    0.90
 -10   7  -3   -0.90    1.40
  10  -7   3   -1.30    1.60
  10  -7   3    0.80    2.40
  10  -7   3    0.40    1.60
  10  -7   3    0.30    1.60
  11  -7   3    4.10    1.90
  11  -7   3    2.90    1.40
  11  -7   3    5.30    1.50
  11  -7   3    2.60    1.50
  10   6  -3    3.00    2.90
  10   6  -3    2.60    1.40
  10   6  -3    0.90    1.20
 -10  -6   3    3.00    1.00
 -10  -6   3    2.90    0.80
   9   6  -3   -2.30    3.20
   9   6  -3   -2.00    1.40
   9   6  -3    0.40    1.50
   9   6  -3    1.00    3.50
  -9  -6   3   -0.30    2.00
  -9  -6   3    0.40    0.80
  -9  -6   3    0.80    0.90
   8   6  -3   72.69    7.80
   8   6  -3   58.29    6.00
   8   6  -3   51.59    6.70
   8   6  -3   58.99    6.60
   8   6  -3   75.09    9.10
  -8  -6   3   66.59    5.80
  -8  -6   3   50.49    6.90
  -8  -6   3   71.59    5.70
  -8  -6   3   46.10    7.40
   7   6  -3   54.29    5.50
   7   6  -3   55.49    8.10
   7   6  -3   44.60    5.70
   7   6  -3   59.49    7.00
   7   6  -3   49.10    5.80
  -7  -6   3   47.20    4.80
  -7  -6   3   60.39    4.80
  -7  -6   3   41.80    6.70
  -7  -6   3   37.50    5.40
   6   6  -3    5.50    3.90
   6   6  -3    5.70    2.10
   6   6  -3    7.00    2.70
   6   6  -3    5.80    2.50
   6   6  -3    4.60    2.40
  -6  -6   3    5.30    1.00
  -6  -6   3    1.20    3.00
  -6  -6   3    4.80    1.20
  -6  -6   3    5.90    4.00
  -6  -6   3    3.60    3.30
   5   6  -3    5.90    3.20
   5   6  -3    2.00    1.60
   5   6  -3    9.70    6.70
   5   6  -3    2.40    1.30
  -5  -6   3    2.20    2.40
  -5  -6   3    1.70    3.30
  -5  -6   3    2.20    3.20
  -5  -6   3    1.00    1.00
  -5  -6   3    0.50    2.70
   4   6  -3   81.19    7.00
   4   6  -3   68.09    6.70
   4   6  -3   58.29    6.20
   4   6  -3   65.09    6.50
   4   6  -3   70.49    7.20
   4   6  -3   77.29    6.80
  -4  -6   3   53.79    7.20
  -4  -6   3   74.09    7.70
  -4  -6   3   70.69    8.10
  -4  -6   3   72.59    7.20
  -4  -6   3   70.59    6.10
   3   6  -3   82.69    7.20
   3   6  -3   78.79    7.50
   3   6  -3   67.29    6.80
   3   6  -3   80.09    7.20
   3   6  -3   68.89    7.00
   3   6  -3   63.89    6.60
  -3  -6   3   77.39    6.60
  -3  -6   3   64.39    7.60
  -3  -6   3   68.09    7.30
  -3  -6   3   88.29    7.60
  -3  -6   3   85.09    8.50
  -3  -6   3   73.69    7.80
   2   6  -3   63.79    6.30
   2   6  -3   71.49    6.10
   2   6  -3   66.39    5.80
   2   6  -3   61.69    5.90
   2   6  -3   58.69    6.20
   2   6  -3   58.09    6.00
  -2  -6   3   67.79    6.50
  -2  -6   3   61.99    6.70
  -2  -6   3   67.59    7.30
  -2  -6   3   60.29    6.70
  -2  -6   3   63.49    6.60
   1   6  -3  112.89   10.00
   1   6  -3  117.49   10.00
   1   6  -3  112.79    9.80
   1   6  -3  110.29   10.30
   1   6  -3  114.59    9.70
   1   6  -3   95.09    9.80
  -1  -6   3  115.19   10.20
  -1  -6   3  113.89   10.50
  -1  -6   3  102.29   10.20
  -1  -6   3  113.89   10.40
  -1  -6   3  118.19   11.00
   0   6  -3  296.77   24.00
   0   6  -3  305.47   24.20
   0   6  -3  278.17   24.60
   0   6  -3  262.97   24.20
   0   6  -3  293.57   24.30
   0  -6   3  287.07   24.70
   0  -6   3  284.87   25.00
   0  -6   3  288.27   24.60
   0  -6   3  269.17   24.30
   0  -6   3  265.47   24.60
  -1   6  -3   18.00    2.70
  -1   6  -3   16.40    2.90
  -1   6  -3   18.00    2.00
  -1   6  -3   16.90    2.20
  -1   6  -3   20.50    2.30
   1  -6   3   17.60    3.40
   1  -6   3   22.70    3.40
   1  -6   3   18.10    2.90
   1  -6   3   17.90    2.90
   1  -6   3   19.30    2.80
  -2   6  -3   19.70    2.80
  -2   6  -3   15.40    2.40
  -2   6  -3   19.60    2.30
  -2   6  -3   16.70    2.90
  -2   6  -3   15.20    1.90
   2  -6   3   18.00    2.80
   2  -6   3   11.20    2.80
   2  -6   3   12.70    3.40
   2  -6   3   18.20    3.00
   2  -6   3   17.90    3.30
   2  -6   3   14.10    3.10
   2  -6   3    9.60    2.90
  -3   6  -3   47.40    5.00
  -3   6  -3   47.00    4.70
  -3   6  -3   35.30    4.60
  -3   6  -3   46.30    4.30
  -3   6  -3   48.00    5.20
   3  -6   3   41.80    5.00
   3  -6   3   43.70    5.20
   3  -6   3   45.10    4.90
   3  -6   3   45.70    5.10
  -4   6  -3   97.39    8.50
  -4   6  -3  100.09    9.60
  -4   6  -3  100.89    9.40
  -4   6  -3   99.89    9.00
  -4   6  -3   94.49    8.70
   4  -6   3  107.59    9.70
   4  -6   3   85.29    9.30
   4  -6   3   93.89    9.50
   4  -6   3  103.49    9.70
  -5   6  -3   69.79    7.20
  -5   6  -3   72.39    6.80
  -5   6  -3   61.49    5.50
  -5   6  -3   49.80    5.80
  -5   6  -3   56.59    6.10
   5  -6   3   79.59    7.10
   5  -6   3   60.19    6.80
   5  -6   3   56.99    6.70
  -6   6  -3   29.80    4.00
  -6   6  -3   35.50    4.80
  -6   6  -3   34.70    5.30
  -6   6  -3   37.30    3.20
  -6   6  -3   29.10    4.40
   6  -6   3   31.30    4.60
   6  -6   3   25.10    4.70
   6  -6   3   44.90    5.10
  -7   6  -3    1.00    0.90
  -7   6  -3   -0.20    2.80
  -7   6  -3    0.30    3.60
   7  -6   3   -0.60    2.50
   7  -6   3    0.80    2.30
   7  -6   3    0.30    1.70
   7  -6   3    0.00    2.50
   7  -6   3    0.00    1.90
   7  -6   3    0.30    2.30
  -8   6  -3   42.90    3.80
   8  -6   3   28.50    5.80
   8  -6   3   44.60    5.20
   8  -6   3   40.30    4.50
   8  -6   3   43.10    5.50
   8  -6   3   38.00    4.90
   8  -6   3   38.80    4.70
  -9   6  -3    4.90    1.20
  -9   6  -3    4.50    3.70
  -9   6  -3    2.20    1.70
   9  -6   3    3.60    2.60
   9  -6   3    8.60    2.30
   9  -6   3    6.20    2.90
   9  -6   3   11.70    2.50
 -10   6  -3   41.90    4.10
  10  -6   3   47.60    5.60
  10  -6   3   42.50    4.70
  10  -6   3   47.30    5.60
  10  -6   3   46.40    5.30
 -11   6  -3    6.30    0.90
  11  -6   3    4.60    2.10
  11  -6   3    4.90    1.70
  11  -6   3    8.40    2.00
  11  -6   3    8.50    1.90
  12  -6   3   -0.60    1.20
  12  -6   3    1.60    1.10
  11   5  -3    8.90    1.80
 -11  -5   3    8.80    1.30
  10   5  -3  124.09   11.70
  10   5  -3  148.69   12.20
  10   5  -3  137.19   14.00
 -10  -5   3  127.69   11.50
   9   5  -3   60.39    9.20
   9   5  -3   53.99    6.50
   9   5  -3   58.59    5.80
   9   5  -3   53.39    5.30
  -9  -5   3   37.50    6.40
  -9  -5   3   42.70    6.10
  -9  -5   3   59.19    4.90
   8   5  -3   -0.30    2.20
   8   5  -3    0.10    3.70
   8   5  -3    0.40    2.40
   8   5  -3   -0.60    2.40
  -8  -5   3   -0.20    0.90
  -8  -5   3    2.40    3.90
   7   5  -3    5.50    5.20
   7   5  -3    2.70    2.40
   7   5  -3    3.40    2.50
   7   5  -3    3.30    2.10
   7   5  -3    2.20    4.60
  -7  -5   3    4.00    0.80
  -7  -5   3    3.70    3.90
  -7  -5   3    3.20    2.70
   6   5  -3   10.30    3.40
   6   5  -3    8.70    2.40
   6   5  -3    2.50    4.90
   6   5  -3    6.40    2.10
  -6  -5   3    3.60    3.30
  -6  -5   3   11.40    4.00
  -6  -5   3    8.00    1.20
  -6  -5   3    5.50    2.70
   5   5  -3   15.20    2.80
  -5  -5   3    9.00    3.60
  -5  -5   3   12.30    3.00
  -5  -5   3   10.50    1.40
  -5  -5   3    4.50    2.60
  -5  -5   3   13.60    3.80
   4   5  -3  685.93   58.59
   4   5  -3  634.44   58.29
   4   5  -3  739.13   58.29
   4   5  -3  705.03   57.99
   4   5  -3  718.33   58.09
   4   5  -3  718.03   58.39
  -4  -5   3  640.44   57.79
  -4  -5   3  737.23   59.29
  -4  -5   3  713.53   58.49
  -4  -5   3  690.23   58.79
  -4  -5   3  654.13   58.79
  -4  -5   3  632.34   58.49
   3   5  -3   43.10    4.00
   3   5  -3   43.60    4.40
   3   5  -3   45.00    4.60
   3   5  -3   46.00    4.50
   3   5  -3   43.00    4.20
   3   5  -3   40.60    4.70
  -3  -5   3   44.10    5.20
  -3  -5   3   46.70    4.90
  -3  -5   3   44.90    5.00
  -3  -5   3   41.80    4.90
  -3  -5   3   45.00    5.70
   2   5  -3   15.10    1.90
   2   5  -3   16.80    2.10
   2   5  -3   19.20    2.50
   2   5  -3   16.00    2.40
   2   5  -3   19.50    2.40
   2   5  -3   17.30    2.70
  -2  -5   3   19.20    3.00
  -2  -5   3   19.70    3.20
  -2  -5   3   25.10    4.30
  -2  -5   3   18.30    2.80
  -2  -5   3   23.80    3.30
   1   5  -3    0.70    1.50
   1   5  -3    1.20    1.70
   1   5  -3    0.90    0.90
   1   5  -3    0.50    1.30
   1   5  -3   -0.50    1.50
  -1  -5   3    1.30    1.90
  -1  -5   3    2.00    1.90
  -1  -5   3    0.30    1.80
  -1  -5   3    0.20    1.90
  -1  -5   3   -0.10    2.30
   0   5  -3  470.45   41.50
   0   5  -3  529.45   41.40
   0   5  -3  525.55   41.30
   0   5  -3  491.15   41.50
   0  -5   3  502.95   42.00
   0  -5   3  480.15   42.10
   0  -5   3  449.46   41.70
   0  -5   3  517.25   41.90
   0  -5   3  452.45   41.60
  -1   5  -3   84.69    7.30
  -1   5  -3   94.19    7.50
  -1   5  -3   89.59    7.70
  -1   5  -3   81.89    7.90
  -1   5  -3   75.79    7.50
   1  -5   3   87.29    7.90
   1  -5   3   73.09    7.60
   1  -5   3   86.59    7.90
   1  -5   3   92.09    8.40
   1  -5   3   76.09    8.10
  -2   5  -3   14.50    1.90
  -2   5  -3   15.70    2.50
  -2   5  -3   16.80    2.80
  -2   5  -3   15.70    2.40
  -2   5  -3   16.30    2.10
   2  -5   3   17.00    2.80
   2  -5   3   18.60    3.60
   2  -5   3   16.10    3.00
   2  -5   3   22.50    3.50
   2  -5   3   13.30    2.60
  -3   5  -3   72.19    7.20
  -3   5  -3   75.79    7.40
  -3   5  -3   69.79    6.60
  -3   5  -3   75.79    7.10
  -3   5  -3   75.79    6.90
   3  -5   3   77.19    7.40
   3  -5   3   83.29    7.50
   3  -5   3   64.19    7.10
   3  -5   3   75.19    7.30
   3  -5   3   79.69    7.30
  -4   5  -3    6.00    2.60
  -4   5  -3    6.20    2.00
  -4   5  -3    3.00    2.00
  -4   5  -3    5.90    1.50
   4  -5   3    7.00    2.60
   4  -5   3    9.70    2.20
   4  -5   3    3.20    2.50
   4  -5   3    7.10    2.40
   4  -5   3    6.30    2.30
  -5   5  -3  375.16   32.10
  -5   5  -3  411.76   32.70
  -5   5  -3  379.66   32.30
  -5   5  -3  327.47   31.80
  -5   5  -3  377.16   32.80
   5  -5   3  374.26   32.70
   5  -5   3  361.86   32.90
   5  -5   3  405.96   32.80
   5  -5   3  398.26   32.80
  -6   5  -3    4.50    2.30
  -6   5  -3    5.60    1.80
  -6   5  -3   12.70    3.60
  -6   5  -3   14.00    3.50
  -6   5  -3   12.40    1.40
   6  -5   3   19.60    4.10
   6  -5   3   18.10    3.60
   6  -5   3    9.40    3.20
  -7   5  -3    0.40    3.00
  -7   5  -3    1.20    0.90
  -7   5  -3   -0.20    2.10
   7  -5   3    2.30    2.80
   7  -5   3    2.70    2.60
   7  -5   3    2.90    2.90
   7  -5   3    4.10    2.70
   7  -5   3    0.70    2.40
   7  -5   3    6.00    2.40
  -8   5  -3   20.90    2.30
   8  -5   3   23.90    3.90
   8  -5   3   23.90    4.10
   8  -5   3   20.90    3.70
   8  -5   3   23.70    3.90
   8  -5   3   21.70    3.50
  -9   5  -3    3.40    3.20
  -9   5  -3    4.10    1.10
   9  -5   3    6.70    3.00
   9  -5   3    4.30    2.10
   9  -5   3    2.40    2.50
   9  -5   3    6.00    2.10
 -10   5  -3   12.40    1.50
 -10   5  -3    8.20    3.10
  10  -5   3   12.70    2.80
  10  -5   3   13.70    3.10
  10  -5   3   17.20    2.80
  10  -5   3   15.70    2.50
 -11   5  -3    3.00    0.90
  11  -5   3    3.20    1.80
  11  -5   3    4.70    1.70
  11  -5   3    2.90    1.90
  11  -5   3    3.90    1.70
  12  -5   3   -0.20    1.10
  12  -5   3   -1.00    1.30
  11   4  -3    0.50    1.20
 -11  -4   3    0.90    0.60
  10   4  -3    0.80    4.70
  10   4  -3    3.00    1.90
  10   4  -3    1.50    1.70
 -10  -4   3    1.10    0.70
   9   4  -3   85.09    8.50
   9   4  -3   82.29    9.00
   9   4  -3   93.79    8.10
   9   4  -3   81.49   10.40
  -9  -4   3   68.69    8.90
  -9  -4   3   86.19    7.30
   8   4  -3    1.10    3.70
   8   4  -3    1.90    1.60
   8   4  -3    1.90    2.50
   8   4  -3    2.20    1.90
  -8  -4   3    3.70    0.90
   7   4  -3   82.49    7.90
   7   4  -3   82.39    8.80
   7   4  -3   94.59   10.30
   7   4  -3   83.39    8.40
  -7  -4   3   91.89    7.30
  -7  -4   3   71.59    8.20
  -7  -4   3   73.89    9.20
  -6  -4   3   30.30    3.90
  -6  -4   3   16.40    3.80
  -6  -4   3   28.90    4.60
  -6  -4   3   25.50    2.40
   5   4  -3   71.29    6.80
  -5  -4   3   85.69    8.10
  -5  -4   3   59.39    6.90
  -5  -4   3   69.29    7.30
  -5  -4   3   78.99    7.20
   4   4  -3  488.45   40.70
   4   4  -3  498.65   40.80
   4   4  -3  447.26   40.70
   4   4  -3  488.05   40.50
  -4  -4   3  484.85   41.20
  -4  -4   3  483.45   41.50
  -4  -4   3  485.25   40.90
  -4  -4   3  467.25   41.00
   3   4  -3   17.70    1.90
   3   4  -3   17.30    2.50
   3   4  -3   19.10    2.40
   3   4  -3   13.60    2.10
   3   4  -3   18.00    2.10
  -3  -4   3   19.80    3.30
  -3  -4   3   21.50    4.00
  -3  -4   3   24.30    3.20
  -3  -4   3   15.90    3.10
  -3  -4   3   19.30    2.90
   2   4  -3   79.19    6.70
   2   4  -3   82.89    6.90
   2   4  -3   77.99    7.00
   2   4  -3   71.49    6.90
  -2  -4   3   74.99    7.30
  -2  -4   3   83.29    7.50
  -2  -4   3   74.39    7.70
  -2  -4   3   81.29    7.40
  -2  -4   3   70.89    7.20
   1   4  -3    2.90    1.50
   1   4  -3    5.00    1.40
   1   4  -3    3.50    1.00
   1   4  -3    3.60    1.30
   1   4  -3    4.60    1.90
  -1  -4   3    2.80    1.80
  -1  -4   3    1.30    2.10
  -1  -4   3    2.70    2.20
  -1  -4   3    2.70    1.80
   0   4  -3    3.70    1.20
   0   4  -3    4.10    0.90
   0   4  -3    3.60    1.30
   0   4  -3    1.80    0.80
   0   4  -3    5.50    1.80
   0  -4   3    3.60    2.00
   0  -4   3    2.40    1.70
   0  -4   3    3.10    2.10
   0  -4   3    1.90    2.00
  -1   4  -3    1.60    0.80
  -1   4  -3    0.70    1.00
  -1   4  -3    1.70    1.20
  -1   4  -3    2.70    1.50
  -1   4  -3    2.40    1.40
  -1   4  -3    1.90    1.40
   1  -4   3   -1.40    1.70
   1  -4   3    3.40    2.10
   1  -4   3    2.50    1.70
   1  -4   3    1.70    1.90
   1  -4   3    1.70    1.20
  -2   4  -3  245.58   21.00
  -2   4  -3  255.27   20.90
  -2   4  -3  252.27   20.80
  -2   4  -3  269.97   20.80
  -2   4  -3  244.38   21.10
   2  -4   3  258.47   21.10
   2  -4   3  214.08   21.20
   2  -4   3  252.17   21.50
   2  -4   3  222.68   21.10
   2  -4   3  246.78   21.10
   2  -4   3  237.78   21.10
  -3   4  -3  168.38   13.90
  -3   4  -3  163.38   14.00
  -3   4  -3  144.59   13.90
  -3   4  -3  169.68   14.30
   3  -4   3  148.99   14.30
   3  -4   3  179.98   14.50
   3  -4   3  165.88   14.30
   3  -4   3  163.28   14.50
   3  -4   3  159.68   14.40
  -4   4  -3  201.48   17.30
  -4   4  -3  189.98   17.00
  -4   4  -3  199.38   16.90
   4  -4   3  188.48   17.40
   4  -4   3  194.48   17.40
   4  -4   3  198.08   17.60
   4  -4   3  209.38   17.50
   4  -4   3  195.28   17.20
   4  -4   3  201.98   17.40
  -5   4  -3    2.10    1.30
  -5   4  -3    3.50    2.40
  -5   4  -3    3.00    1.80
   5  -4   3    4.10    2.30
   5  -4   3    2.50    2.10
   5  -4   3    0.70    2.20
   5  -4   3    5.60    2.30
  -6   4  -3  100.59    8.70
  -6   4  -3   89.99    7.80
  -6   4  -3   90.49    8.10
  -6   4  -3   73.99    7.40
   6  -4   3   98.69    8.80
   6  -4   3   76.39    8.30
   6  -4   3  101.29    8.80
   6  -4   3   73.09    8.70
  -7   4  -3  100.99    9.90
  -7   4  -3   90.59    9.10
  -7   4  -3   94.39    9.60
  -7   4  -3  128.09   10.70
   7  -4   3  124.99   10.70
   7  -4   3  122.49   10.60
   7  -4   3  103.59   10.80
  -8   4  -3   31.20    4.60
  -8   4  -3   25.00    2.60
   8  -4   3   24.50    3.60
   8  -4   3   27.80    4.00
   8  -4   3   27.50    4.10
   8  -4   3   24.40    3.90
   8  -4   3   29.80    4.50
  -9   4  -3    4.90    1.10
  -9   4  -3    3.20    2.20
   9  -4   3    6.70    2.10
   9  -4   3    3.90    1.90
   9  -4   3    8.70    2.90
   9  -4   3    6.80    2.30
 -10   4  -3    8.30    1.30
  10  -4   3   10.60    2.30
  10  -4   3    7.10    2.80
  10  -4   3    8.80    3.30
  10  -4   3   10.90    2.30
 -11   4  -3    0.30    0.70
  11  -4   3   -1.00    1.70
  11  -4   3    0.80    1.70
  12  -4   3    1.30    1.50
  12   3  -3    1.70    1.20
  11   3  -3    6.00    2.30
  10   3  -3   11.40    5.70
  10   3  -3   15.90    3.20
 -10  -3   3   16.80    3.40
   9   3  -3   12.10    4.10
   9   3  -3   11.40    2.50
   9   3  -3   13.60    4.60
   9   3  -3   13.00    3.10
   8   3  -3   39.30    4.80
   8   3  -3   35.80    6.40
   8   3  -3   34.60    5.80
   8   3  -3   29.90    3.80
   7   3  -3    1.80    1.50
  -7  -3   3    1.30    3.10
  -7  -3   3    0.80    2.60
  -7  -3   3    1.00    2.60
   6   3  -3  127.39   13.20
  -6  -3   3  167.18   13.50
  -6  -3   3  143.59   13.70
  -6  -3   3  161.48   14.40
   5   3  -3  152.38   12.60
  -5  -3   3  134.19   12.80
  -5  -3   3  126.19   12.60
  -5  -3   3  153.18   13.30
   4   3  -3  145.49   13.80
   4   3  -3  154.28   13.80
  -4  -3   3  159.58   14.00
  -4  -3   3  164.98   14.60
  -4  -3   3  172.38   14.30
   3   3  -3   29.30    2.70
   3   3  -3   26.40    2.90
   3   3  -3   30.20    3.10
   3   3  -3   27.40    2.80
  -3  -3   3   33.80    3.60
  -3  -3   3   29.20    4.10
  -3  -3   3   27.30    3.40
  -3  -3   3   37.20    3.70
   2   3  -3   12.90    1.50
   2   3  -3   14.00    1.60
   2   3  -3   12.80    1.80
   2   3  -3   12.80    1.90
  -2  -3   3   19.20    3.00
  -2  -3   3   14.70    3.20
  -2  -3   3   16.80    2.50
  -2  -3   3   16.50    2.70
   1   3  -3   25.80    2.60
   1   3  -3   23.70    2.30
   1   3  -3   21.60    3.00
   1   3  -3   21.90    2.40
  -1  -3   3   27.30    3.10
  -1  -3   3   24.40    3.30
  -1  -3   3   26.00    3.20
  -1  -3   3   22.30    2.40
  -1  -3   3   25.80    3.10
   0   3  -3  293.37   24.30
   0   3  -3  294.87   24.00
   0   3  -3  278.27   24.10
   0   3  -3  242.18   24.10
   0  -3   3  241.08   24.40
   0  -3   3  297.27   24.20
   0  -3   3  302.67   24.40
   0  -3   3  321.27   24.60
   0  -3   3  304.17   24.40
  -1   3  -3  428.46   33.20
  -1   3  -3  422.96   33.30
  -1   3  -3  400.46   33.20
  -1   3  -3  354.06   33.30
  -1   3  -3  386.56   33.40
   1  -3   3  421.46   33.70
   1  -3   3  430.36   33.40
   1  -3   3  392.76   33.40
   1  -3   3  369.16   33.30
   1  -3   3  401.96   33.40
   1  -3   3  334.27   33.40
  -2   3  -3   74.69    6.40
  -2   3  -3   74.69    6.30
  -2   3  -3   79.59    6.40
  -2   3  -3   69.99    6.60
  -2   3  -3   64.19    6.50
   2  -3   3   81.89    6.80
   2  -3   3   65.09    6.50
   2  -3   3   78.49    7.20
   2  -3   3   72.79    6.70
   2  -3   3   63.89    6.80
   2  -3   3   72.19    6.60
  -3   3  -3  304.77   25.30
  -3   3  -3  316.67   25.30
  -3   3  -3  308.87   25.20
  -3   3  -3  269.87   25.30
   3  -3   3  299.77   25.60
   3  -3   3  323.77   25.60
   3  -3   3  276.57   25.60
   3  -3   3  285.57   25.40
  -4   3  -3  819.82   71.19
  -4   3  -3  845.02   71.09
  -4   3  -3  871.81   71.19
   4  -3   3  868.11   71.49
   4  -3   3  812.32   71.49
   4  -3   3  886.11   71.69
   4  -3   3  823.72   71.49
  -5   3  -3  253.17   22.30
  -5   3  -3  257.57   22.10
  -5   3  -3  263.77   22.00
   5  -3   3  249.18   22.50
   5  -3   3  282.77   22.60
   5  -3   3  237.48   22.30
   5  -3   3  244.58   22.60
   5  -3   3  277.97   22.70
  -6   3  -3  132.49   12.30
  -6   3  -3  130.89   12.10
   6  -3   3  148.79   12.80
   6  -3   3  137.29   13.10
   6  -3   3  143.59   12.80
  -7   3  -3   16.90    3.30
  -7   3  -3   14.30    2.60
   7  -3   3   18.40    4.00
   7  -3   3   18.30    3.70
  -8   3  -3   74.19    8.10
   8  -3   3   78.59    8.50
   8  -3   3   83.89    8.30
   8  -3   3   98.19    8.80
   8  -3   3   90.59    8.30
  -9   3  -3   -0.10    0.70
   9  -3   3    1.90    2.10
   9  -3   3   -0.20    1.80
   9  -3   3   -1.30    2.70
   9  -3   3   -1.60    1.60
 -10   3  -3   -0.10    0.80
  10  -3   3    2.20    2.60
  10  -3   3    3.10    3.10
  10  -3   3    1.20    1.90
 -11   3  -3    2.80    0.70
  11  -3   3    3.70    2.10
  11  -3   3    2.60    1.70
  12  -3   3    0.00    1.50
  12   2  -3    2.10    1.20
  11   2  -3    5.60    1.80
  10   2  -3   21.70    3.70
   9   2  -3    0.00    2.30
   9   2  -3   -0.90    4.60
   9   2  -3    0.70    1.80
   8   2  -3  136.89   12.60
   8   2  -3  142.89   13.60
   8   2  -3  132.19   15.10
   8   2  -3  155.98   13.20
   7   2  -3    1.10    1.50
  -7  -2   3    0.40    2.90
  -7  -2   3    0.70    2.10
   6   2  -3   -0.50    1.20
  -6  -2   3   -2.00    2.50
  -6  -2   3    1.40    2.10
  -6  -2   3    0.00    2.00
   5   2  -3    9.50    1.90
  -5  -2   3   12.00    3.30
  -5  -2   3    7.70    2.40
  -5  -2   3    9.40    2.50
   4   2  -3    9.00    2.40
   4   2  -3    9.30    1.80
  -4  -2   3   10.50    3.00
  -4  -2   3    9.50    2.40
  -4  -2   3   10.80    2.60
  -4  -2   3    8.70    2.00
   3   2  -3  305.47   30.30
   3   2  -3  362.66   30.50
  -3  -2   3  366.76   30.70
  -3  -2   3  374.06   30.70
  -3  -2   3  396.46   30.80
   2   2  -3   44.50    4.10
   2   2  -3   44.00    3.90
   2   2  -3   38.20    3.80
   2   2  -3   43.40    4.40
  -2  -2   3   51.19    4.50
  -2  -2   3   52.09    4.60
  -2  -2   3   44.30    4.40
  -2  -2   3   40.30    4.00
   1   2  -3    3.90    1.90
   1   2  -3    3.10    0.60
   1   2  -3    2.60    0.80
   1   2  -3    2.40    1.80
   1   2  -3    2.50    1.20
  -1  -2   3    3.00    2.20
  -1  -2   3    4.70    1.90
  -1  -2   3    3.00    1.20
  -1  -2   3    1.60    1.40
  -1  -2   3    4.30    1.80
   0   2  -3  202.58   17.90
   0   2  -3  191.08   18.00
   0   2  -3  206.98   18.20
   0   2  -3  218.58   18.10
   0  -2   3  229.78   18.10
   0  -2   3  195.38   18.00
   0  -2   3  218.48   18.20
   0  -2   3  224.78   18.20
   0  -2   3  232.88   18.40
  -1   2  -3  277.37   24.80
  -1   2  -3  312.87   24.80
  -1   2  -3  311.87   24.90
  -1   2  -3  287.07   25.00
   1  -2   3  288.97   25.00
   1  -2   3  310.17   25.00
   1  -2   3  262.87   24.90
   1  -2   3  320.07   25.30
   1  -2   3  283.47   25.00
  -2   2  -3 3382.36  267.27
  -2   2  -3 3300.07  267.27
  -2   2  -3 3449.85  267.17
  -2   2  -3 3146.99  267.37
   2  -2   3 2742.23  267.17
   2  -2   3 3060.49  267.27
   2  -2   3 3331.97  267.47
   2  -2   3 3343.17  267.37
   2  -2   3 2750.72  267.37
   2  -2   3 3425.06  267.67
  -3   2  -3   14.70    2.30
  -3   2  -3   12.40    1.40
  -3   2  -3   10.10    1.70
  -3   2  -3    9.60    2.10
  -3   2  -3   16.10    2.10
   3  -2   3    9.90    2.10
   3  -2   3   10.50    2.40
   3  -2   3   10.70    1.80
   3  -2   3   10.40    2.20
   3  -2   3   12.70    2.80
   3  -2   3   10.80    2.20
  -4   2  -3   31.60    3.20
  -4   2  -3   27.60    3.40
  -4   2  -3   28.50    3.30
  -4   2  -3   30.00    2.90
   4  -2   3   30.50    3.70
   4  -2   3   29.80    3.60
   4  -2   3   28.70    3.20
  -5   2  -3  113.39   10.70
  -5   2  -3  128.89   10.60
  -5   2  -3  116.89   10.70
  -5   2  -3  133.79   10.40
   5  -2   3  124.09   11.00
   5  -2   3  102.99   10.60
   5  -2   3  118.09   10.90
   5  -2   3  119.59   10.90
   5  -2   3  118.19   11.10
  -6   2  -3  198.78   19.90
  -6   2  -3  238.68   19.90
   6  -2   3  271.57   20.60
   6  -2   3  255.07   20.40
   6  -2   3  199.38   20.50
  -7   2  -3    4.20    2.40
  -7   2  -3    4.30    1.70
   7  -2   3    3.50    2.40
   7  -2   3    5.70    2.80
   7  -2   3    0.60    2.20
  -8   2  -3   48.90    6.20
   8  -2   3   75.29    7.10
   8  -2   3   67.99    6.60
   8  -2   3   61.19    6.30
   9  -2   3    0.40    2.60
   9  -2   3   -2.00    1.70
   9  -2   3    2.70    3.00
 -10   2  -3    0.60    0.80
  10  -2   3   -0.30    2.10
  10  -2   3   -0.70    2.50
 -11   2  -3    5.80    1.00
  11  -2   3    5.60    2.60
  11  -2   3    6.10    2.20
  12  -2   3   -0.70    1.50
  12   1  -3    0.90    1.30
  11   1  -3    1.80    2.20
  10   1  -3   40.60    5.20
   9   1  -3    1.90    4.60
   9   1  -3    6.60    2.80
   8   1  -3    5.50    4.10
   8   1  -3    4.30    5.40
   8   1  -3    5.30    2.50
   7   1  -3  198.38   20.30
  -7  -1   3  274.87   21.00
   6   1  -3   15.40    2.10
  -6  -1   3   16.30    2.70
  -6  -1   3   15.10    2.90
   5   1  -3  171.88   14.70
  -5  -1   3  170.78   14.80
  -5  -1   3  163.08   14.90
   4   1  -3  697.73   58.99
  -4  -1   3  640.94   59.09
  -4  -1   3  736.23   59.19
  -4  -1   3  727.43   59.09
   3   1  -3  181.88   17.00
   3   1  -3  190.58   16.80
  -3  -1   3  226.78   17.10
  -3  -1   3  197.38   16.90
  -3  -1   3  184.08   16.70
  -3  -1   3  203.18   17.10
   2   1  -3   59.29    5.40
   2   1  -3   51.79    5.60
  -2  -1   3   62.79    5.40
  -2  -1   3   69.09    5.70
   1   1  -3 2145.39  184.28
   1   1  -3 1962.70  184.28
   1   1  -3 2065.89  184.18
  -1  -1   3 2276.07  184.28
  -1  -1   3 2277.67  184.48
  -1  -1   3 2486.55  184.38
  -1  -1   3 2188.38  184.18
   0   1  -3  169.78   15.60
   0   1  -3  160.68   15.40
   0   1  -3  177.38   15.50
   0  -1   3  188.78   15.60
   0  -1   3  184.58   15.60
   0  -1   3  200.88   15.60
   0  -1   3  199.58   15.80
  -1   1  -3  247.98   19.50
  -1   1  -3  213.58   19.60
  -1   1  -3  232.08   19.40
   1  -1   3  206.48   19.50
   1  -1   3  251.37   19.80
   1  -1   3  224.08   19.60
   1  -1   3  238.18   19.60
  -2   1  -3 1272.67  100.49
  -2   1  -3 1194.28  100.59
   2  -1   3 1219.28  100.69
   2  -1   3 1041.40  100.39
   2  -1   3 1262.57  100.79
   2  -1   3 1204.78  100.59
  -3   1  -3   49.00    4.70
  -3   1  -3   41.70    4.80
  -3   1  -3   47.80    4.50
   3  -1   3   49.40    4.70
   3  -1   3   50.19    5.00
   3  -1   3   52.99    4.90
   3  -1   3   45.00    4.80
   3  -1   3   46.70    4.50
  -4   1  -3 1090.09   94.39
  -4   1  -3 1191.68   94.49
  -4   1  -3 1142.29   94.29
   4  -1   3 1053.99   94.49
   4  -1   3 1199.58   94.69
   4  -1   3  987.60   94.19
   4  -1   3 1197.68   94.49
  -5   1  -3  396.56   32.20
  -5   1  -3  389.06   32.40
  -5   1  -3  382.86   32.30
  -5   1  -3  320.27   32.20
   5  -1   3  377.76   32.50
   5  -1   3  378.26   32.50
   5  -1   3  400.06   32.70
   5  -1   3  384.76   32.40
  -6   1  -3   16.60    2.70
  -6   1  -3   14.30    2.90
  -6   1  -3   20.70    2.90
  -6   1  -3   18.40    2.60
   6  -1   3   16.80    3.90
   6  -1   3   18.80    3.10
   6  -1   3   19.20    2.90
   6  -1   3   21.00    3.20
  -7   1  -3   31.70    3.80
  -7   1  -3   27.40    3.60
  -7   1  -3   30.80    3.90
   7  -1   3   20.20    3.90
   7  -1   3   29.10    4.40
   8  -1   3   22.70    3.40
   8  -1   3   21.10    3.70
   8  -1   3   15.60    3.30
   8  -1   3   17.50    2.80
   9  -1   3   16.30    3.70
   9  -1   3   15.20    3.30
   9  -1   3    9.50    3.20
   9  -1   3   12.80    3.30
 -10   1  -3    4.90    1.00
  10  -1   3    7.90    3.30
  10  -1   3    4.50    2.50
  10  -1   3    4.00    2.70
 -11   1  -3    1.00    0.80
  11  -1   3    3.80    2.10
  11  -1   3   -0.50    1.50
  12  -1   3    2.30    1.60
  12  -1   3    0.70    1.50
  12   0  -3    7.40    1.60
  11   0  -3    1.00    1.50
  10   0  -3   -0.90    2.10
   9   0  -3   87.59    8.30
   9   0  -3   80.09   11.30
   8   0  -3    9.30    2.10
   7   0  -3    3.20    1.50
  -7   0   3    4.00    2.10
   6   0  -3   47.10    4.40
   6   0  -3   41.50    4.90
  -6   0   3   43.70    4.60
  -6   0   3   42.30    4.70
   5   0  -3   88.79    8.00
   5   0  -3   81.69    7.90
   5   0  -3   85.19    7.70
  -5   0   3   85.99    8.40
  -5   0   3   97.59    8.00
  -5   0   3   76.19    8.00
   4   0  -3   44.20    4.40
   4   0  -3   43.80    4.00
   4   0  -3   39.00    4.20
  -4   0   3   38.30    4.00
  -4   0   3   50.89    4.50
  -4   0   3   42.50    4.50
   3   0  -3  218.78   18.10
   3   0  -3  208.98   17.80
   3   0  -3  184.48   17.90
  -3   0   3  231.58   18.20
  -3   0   3  205.78   17.80
   2   0  -3   15.20    2.00
   2   0  -3   15.90    2.10
   2   0  -3   14.50    1.60
  -2   0   3   12.40    1.70
  -2   0   3   18.80    2.40
  -2   0   3   11.00    1.30
   1   0  -3   35.80    3.30
   1   0  -3   32.50    3.50
  -1   0   3   42.00    3.50
  -1   0   3   31.40    3.10
  -1   0   3   40.10    3.70
  -1   0   3   35.00    3.40
   0   0  -3  433.26   37.70
   0   0  -3  404.26   37.80
   0   0   3  481.45   37.70
   0   0   3  439.66   37.60
   0   0   3  439.26   37.70
   0   0   3  489.55   37.90
  -1   0  -3   39.30    4.00
  -1   0  -3   44.10    3.90
   1   0   3   47.20    4.00
   1   0   3   45.70    4.20
   1   0   3   36.40    3.70
   1   0   3   44.00    4.10
  -2   0  -3  463.35   41.70
  -2   0  -3  504.95   41.60
  -2   0  -3  447.36   41.70
   2   0   3  498.55   41.80
   2   0   3  519.55   41.80
   2   0   3  532.25   41.70
  -3   0  -3  643.84   51.99
  -3   0  -3  584.34   51.99
  -3   0  -3  660.23   51.89
   3   0   3  681.53   52.19
   3   0   3  607.04   51.99
   3   0   3  679.23   51.99
   3   0   3  555.24   51.89
   3   0   3  521.35   51.69
  -4   0  -3  215.48   19.00
  -4   0  -3  228.98   18.80
  -4   0  -3  223.68   19.00
   4   0   3  224.68   19.00
   4   0   3  230.88   19.20
   4   0   3  195.58   19.00
  -5   0  -3   83.79    7.10
  -5   0  -3   87.39    7.50
  -5   0  -3   74.49    7.40
  -5   0  -3   83.19    7.40
   5   0   3   76.99    7.70
   5   0   3   77.89    7.70
   5   0   3   69.59    7.50
   5   0   3   70.59    7.50
  -6   0  -3   32.80    4.20
  -6   0  -3   32.60    3.80
  -6   0  -3   37.60    4.20
  -6   0  -3   37.90    4.10
   6   0   3   33.60    6.10
   6   0   3   28.90    4.20
  -7   0  -3  128.49   11.30
  -7   0  -3  127.19   11.30
  -7   0  -3  111.29   11.20
   7   0   3  114.19   11.70
  -8   0  -3    4.40    2.70
  -8   0  -3    3.40    2.70
  -8   0  -3    2.40    2.50
   8   0   3    5.10    2.80
   8   0   3    6.30    2.90
   8   0   3    5.20    2.50
   8   0   3    2.10    2.60
  -9   0  -3    2.30    3.20
  -9   0  -3    5.90    3.00
  -9   0  -3    3.40    0.90
   9   0   3   -0.90    2.70
   9   0   3    1.30    3.00
   9   0   3    4.30    2.80
 -10   0  -3    2.30    0.90
  10   0   3    3.80    3.10
  10   0   3    2.00    2.70
  10   0   3    1.50    1.90
 -11   0  -3   11.90    1.40
  11   0   3    8.60    2.50
  11   0   3    9.70    2.90
  11   0   3    9.00    2.90
  12   0   3    0.60    1.50
  12   0   3    1.40    1.80
  12   0   3    1.60    1.50
  10  -1  -3    0.00    2.10
   9  -1  -3    2.00    2.30
   8  -1  -3    5.90    1.90
   7  -1  -3   52.09    5.90
   7  -1  -3   48.50    5.00
   7  -1  -3   54.39    5.50
   6  -1  -3    5.50    2.10
   6  -1  -3    7.00    2.30
   6  -1  -3    3.40    1.60
  -6   1   3    5.70    1.90
  -6   1   3    5.60    2.30
  -6   1   3    5.40    1.60
   5  -1  -3    8.10    1.70
   5  -1  -3    5.60    2.30
   5  -1  -3    6.00    2.30
  -5   1   3    4.10    1.50
  -5   1   3    2.60    1.90
   4  -1  -3   57.29    5.00
   4  -1  -3   45.10    4.60
  -4   1   3   57.59    5.30
  -4   1   3   43.00    4.60
  -4   1   3   54.09    4.80
   3  -1  -3    6.20    1.70
   3  -1  -3    4.90    1.60
   3  -1  -3    3.20    1.00
  -3   1   3    3.50    0.60
  -3   1   3    7.00    1.50
  -3   1   3    4.00    1.00
  -3   1   3    8.30    2.00
   2  -1  -3  115.69   10.80
   2  -1  -3  120.79   10.60
   2  -1  -3  138.79   10.90
  -2   1   3  135.29   10.80
  -2   1   3  114.49   10.60
   1  -1  -3 1035.70   84.29
   1  -1  -3  996.60   84.19
   1  -1  -3  921.81   84.29
  -1   1   3 1149.69   84.49
  -1   1   3 1020.80   84.29
  -1   1   3  907.51   84.19
   0  -1  -3  391.86   33.10
   0  -1  -3  362.06   33.20
   0   1   3  434.66   33.30
   0   1   3  372.46   33.10
   0   1   3  406.36   33.20
  -1  -1  -3  304.77   29.30
  -1  -1  -3  336.07   29.20
   1   1   3  367.06   29.30
   1   1   3  372.26   29.30
   1   1   3  350.96   29.30
  -2  -1  -3    2.70    1.50
  -2  -1  -3    0.90    1.80
  -2  -1  -3    1.50    0.90
   2   1   3    1.30    1.40
   2   1   3    0.70    1.20
   2   1   3    1.00    1.40
   2   1   3   -0.50    2.00
  -3  -1  -3  427.56   37.80
  -3  -1  -3  461.45   37.60
  -3  -1  -3  452.85   37.80
   3   1   3  380.56   37.70
   3   1   3  479.25   37.80
   3   1   3  490.35   37.80
   3   1   3  386.56   37.60
   3   1   3  493.55   38.00
  -4  -1  -3  782.12   67.59
  -4  -1  -3  818.62   67.39
  -4  -1  -3  830.62   67.69
   4   1   3  687.23   67.49
   4   1   3  787.72   67.49
   4   1   3  885.71   67.89
   4   1   3  818.52   67.79
  -5  -1  -3   73.19    7.90
  -5  -1  -3   90.99    8.10
  -5  -1  -3   92.99    8.00
  -5  -1  -3   81.39    7.70
   5   1   3   84.19    8.20
  -6  -1  -3   10.30    2.70
  -6  -1  -3   17.80    3.00
  -6  -1  -3   16.30    3.10
   6   1   3   17.70    3.90
  -7  -1  -3   89.29    8.20
  -7  -1  -3   95.39    9.20
  -7  -1  -3  112.49    9.50
  -7  -1  -3   97.29    9.30
   7   1   3   85.99    9.60
  -8  -1  -3   37.80    3.30
  -8  -1  -3   40.30    5.10
  -8  -1  -3   32.60    4.50
  -8  -1  -3   30.00    4.60
   8   1   3   31.40    4.30
   8   1   3   40.40    4.70
   8   1   3   30.60    4.40
  -9  -1  -3   63.09    5.80
  -9  -1  -3   65.19    7.40
   9   1   3   66.99    6.70
   9   1   3   68.29    6.90
   9   1   3   63.39    6.90
 -10  -1  -3   -2.70    2.70
 -10  -1  -3    2.40    0.90
  10   1   3   -0.40    1.90
  10   1   3    1.60    2.20
  10   1   3    1.40    2.80
 -11  -1  -3    0.70    0.80
  11   1   3    0.20    2.50
  11   1   3   -3.20    1.60
  11   1   3    6.30    2.10
  12   1   3   29.00    3.40
  12   1   3   33.90    3.60
   9  -2  -3    8.50    2.80
   8  -2  -3    0.70    2.00
   7  -2  -3   73.29    7.70
  -7   2   3   84.69    7.60
   6  -2  -3    8.90    2.60
   6  -2  -3    7.20    2.20
   6  -2  -3   10.30    2.70
  -6   2   3    6.30    2.40
  -6   2   3    4.00    1.90
   5  -2  -3  219.08   17.10
   5  -2  -3  170.98   16.40
   5  -2  -3  215.98   16.90
  -5   2   3  183.38   16.60
  -5   2   3  160.78   16.90
  -5   2   3  205.48   16.70
   4  -2  -3  103.59    9.00
   4  -2  -3   99.39    8.60
  -4   2   3  101.49    9.30
  -4   2   3   88.29    8.70
  -4   2   3  105.59    8.90
   3  -2  -3   34.50    3.30
   3  -2  -3   42.20    3.90
  -3   2   3   34.70    3.50
  -3   2   3   41.90    3.70
  -3   2   3   31.00    3.20
  -3   2   3   46.50    4.20
  -3   2   3   37.80    3.40
   2  -2  -3    5.50    0.80
   2  -2  -3   10.60    2.30
   2  -2  -3    9.20    1.50
   2  -2  -3   11.10    1.90
  -2   2   3    6.90    1.70
  -2   2   3    6.70    0.90
  -2   2   3    5.40    0.70
  -2   2   3    7.40    1.50
  -2   2   3    7.60    1.60
   1  -2  -3   62.09    5.50
   1  -2  -3   64.69    5.50
   1  -2  -3   65.79    5.30
   1  -2  -3   52.79    5.20
  -1   2   3   63.89    5.50
  -1   2   3   54.59    5.20
  -1   2   3   69.19    5.80
  -1   2   3   60.79    5.50
   0  -2  -3   67.89    6.10
   0  -2  -3   65.59    6.00
   0  -2  -3   63.69    5.90
   0  -2  -3   69.39    5.90
   0   2   3   65.29    5.70
   0   2   3   70.99    6.00
   0   2   3   70.39    6.10
   0   2   3   75.69    6.10
   0   2   3   61.39    5.80
  -1  -2  -3  795.82   71.69
  -1  -2  -3  800.32   71.69
  -1  -2  -3  867.31   71.59
  -1  -2  -3  744.73   71.69
   1   2   3  865.01   71.59
   1   2   3  925.11   71.69
   1   2   3  929.21   71.69
   1   2   3  899.71   71.49
  -2  -2  -3  280.57   24.40
  -2  -2  -3  259.57   24.40
  -2  -2  -3  299.77   24.30
   2   2   3  306.67   24.40
   2   2   3  284.47   24.30
   2   2   3  311.57   24.40
   2   2   3  265.67   24.30
  -3  -2  -3   75.59    7.10
  -3  -2  -3   75.59    7.10
  -3  -2  -3   77.49    6.90
   3   2   3   88.49    7.50
   3   2   3   75.79    7.00
   3   2   3   76.49    6.90
   3   2   3   63.59    6.90
   3   2   3   83.59    7.00
  -4  -2  -3  278.57   24.30
  -4  -2  -3  301.67   24.60
  -4  -2  -3  293.67   24.60
  -4  -2  -3  244.98   24.50
   4   2   3  311.37   24.80
   4   2   3  278.57   24.60
  -5  -2  -3  355.46   33.40
  -5  -2  -3  396.56   33.40
  -5  -2  -3  376.06   33.10
  -5  -2  -3  407.46   33.40
   5   2   3  387.96   33.50
   5   2   3  409.06   33.60
  -6  -2  -3   38.50    4.30
  -6  -2  -3   30.60    3.00
  -6  -2  -3   35.90    4.20
  -6  -2  -3   31.10    4.20
   6   2   3   32.30    4.60
  -7  -2  -3   20.00    3.40
  -7  -2  -3   21.60    4.10
  -7  -2  -3   15.50    1.90
  -7  -2  -3   25.60    4.20
  -7  -2  -3   26.60    4.30
   7   2   3   12.30    4.00
  -8  -2  -3    0.90    2.80
  -8  -2  -3    2.30    2.60
  -8  -2  -3    0.20    0.80
   8   2   3   -0.10    2.50
   8   2   3   -2.40    2.00
   8   2   3    1.70    1.90
  -9  -2  -3   29.60    5.10
  -9  -2  -3   23.90    2.60
  -9  -2  -3   34.80    5.20
   9   2   3   23.20    4.40
   9   2   3   24.90    3.70
   9   2   3   24.40    4.30
 -10  -2  -3   22.40    3.40
 -10  -2  -3   23.40    2.30
  10   2   3   17.60    3.00
  10   2   3   17.20    3.70
  10   2   3   15.30    3.60
 -11  -2  -3    7.30    1.20
  11   2   3   10.40    2.20
  11   2   3    9.50    2.70
 -12  -2  -3    0.70    0.60
  12   2   3   -0.10    1.30
  12   2   3    1.10    1.30
  10  -3  -3    4.70    2.00
  10  -3  -3    0.40    2.80
   9  -3  -3    2.40    1.90
   9  -3  -3    1.10    2.40
   8  -3  -3   76.79    7.30
  -8   3   3   62.59    7.60
   7  -3  -3   82.79    8.50
  -7   3   3   92.79    8.30
   6  -3  -3   96.69    9.20
  -6   3   3  108.19    9.70
  -6   3   3  104.09    9.10
  -6   3   3   86.39    9.00
   5  -3  -3   39.30    4.40
   5  -3  -3   41.70    4.40
  -5   3   3   44.30    4.30
  -5   3   3   42.10    4.70
  -5   3   3   38.60    4.30
   4  -3  -3    2.60    1.90
   4  -3  -3    1.40    1.60
  -4   3   3    2.60    2.00
  -4   3   3    0.00    1.10
  -4   3   3    0.90    1.30
   3  -3  -3  251.77   21.20
   3  -3  -3  264.77   21.60
  -3   3   3  231.38   20.80
  -3   3   3  257.37   21.10
  -3   3   3  223.58   20.80
  -3   3   3  249.68   21.10
  -3   3   3  251.77   21.40
   2  -3  -3   21.90    2.40
   2  -3  -3   18.00    2.00
   2  -3  -3   19.80    3.00
  -2   3   3   20.60    2.40
  -2   3   3   20.40    2.60
  -2   3   3   19.30    1.90
  -2   3   3   20.60    2.00
  -2   3   3   22.80    2.50
   1  -3  -3   89.49    8.00
   1  -3  -3   91.89    8.30
   1  -3  -3   83.09    8.50
   1  -3  -3  100.49    7.90
   1  -3  -3   90.39    8.10
  -1   3   3   99.59    8.20
  -1   3   3  105.39    8.40
  -1   3   3   89.49    7.80
  -1   3   3   97.39    8.10
  -1   3   3   88.89    7.90
  -1   3   3   77.79    8.10
   0  -3  -3  316.67   30.40
   0  -3  -3  362.86   30.10
   0  -3  -3  337.37   30.20
   0  -3  -3  329.67   30.10
   0  -3  -3  368.76   30.40
   0   3   3  381.46   30.20
   0   3   3  366.06   30.30
   0   3   3  341.97   30.00
   0   3   3  397.16   30.30
   0   3   3  371.66   30.00
  -1  -3  -3  257.07   21.10
  -1  -3  -3  250.37   21.20
  -1  -3  -3  265.07   21.00
  -1  -3  -3  220.88   21.30
  -1  -3  -3  226.88   21.10
   1   3   3  227.68   21.00
   1   3   3  226.28   21.00
   1   3   3  208.98   21.10
   1   3   3  265.07   21.10
   1   3   3  288.07   21.20
   1   3   3  285.07   20.90
   1   3   3  254.47   20.90
  -2  -3  -3   86.79    7.50
  -2  -3  -3   83.79    7.70
  -2  -3  -3   75.59    7.50
  -2  -3  -3   72.29    8.20
  -2  -3  -3   82.19    7.70
   2   3   3   90.69    7.50
   2   3   3   87.69    7.50
   2   3   3   70.29    7.50
   2   3   3   96.69    7.70
   2   3   3  101.09    7.40
  -3  -3  -3  923.61   79.09
  -3  -3  -3  974.50   79.39
  -3  -3  -3  868.61   79.29
   3   3   3  893.61   79.39
   3   3   3  978.00   79.29
   3   3   3  890.21   79.09
   3   3   3 1063.99   79.59
  -4  -3  -3   98.69   10.00
  -4  -3  -3  118.49   10.00
  -4  -3  -3  112.99   10.00
  -4  -3  -3  101.09    9.60
   4   3   3  106.79   10.00
   4   3   3  102.69    9.60
   4   3   3  104.99    9.80
   4   3   3  118.99   10.20
  -5  -3  -3   17.40    2.50
  -5  -3  -3   21.40    3.40
  -5  -3  -3   23.90    3.80
  -5  -3  -3   20.80    3.20
   5   3   3   21.70    3.10
   5   3   3   17.90    3.30
   5   3   3   17.80    3.20
  -6  -3  -3    3.90    2.50
  -6  -3  -3    2.90    0.90
  -6  -3  -3    1.60    2.20
  -6  -3  -3    5.40    2.60
   6   3   3    1.10    2.70
   6   3   3    4.20    2.30
  -7  -3  -3   66.69    7.20
  -7  -3  -3   72.39    5.90
  -7  -3  -3   71.19    7.40
  -7  -3  -3   61.79    7.00
   7   3   3   61.09    7.00
   7   3   3   63.99    6.60
   7   3   3   47.40    8.90
   7   3   3   73.29    7.10
  -8  -3  -3    8.80    1.40
  -8  -3  -3    6.40    3.20
  -8  -3  -3   10.30    2.90
  -8  -3  -3   12.90    3.80
   8   3   3    6.60    2.60
   8   3   3    8.70    2.50
   8   3   3   10.60    2.60
  -9  -3  -3    1.70    1.00
  -9  -3  -3    3.30    3.20
   9   3   3    2.70    2.90
   9   3   3    2.80    2.90
 -10  -3  -3    3.30    2.20
 -10  -3  -3    2.50    1.00
 -10  -3  -3    3.10    0.80
  10   3   3    1.20    2.70
  10   3   3    1.20    2.70
 -11  -3  -3    1.30    0.60
 -11  -3  -3    0.80    1.00
  11   3   3   -0.60    1.50
  11   3   3    0.60    1.50
  11  -4  -3   41.30    5.00
  11  -4  -3   34.40    5.00
  10  -4  -3   26.50    4.20
  10  -4  -3   31.70    4.10
   9  -4  -3   22.70    3.90
   9  -4  -3   20.80    4.00
   8  -4  -3    7.90    6.00
   8  -4  -3    8.70    2.30
   8  -4  -3   14.20    3.10
  -8   4   3    5.00    2.10
   7  -4  -3    8.30    2.50
  -7   4   3    5.40    1.90
  -7   4   3    6.50    2.10
   6  -4  -3   48.10    4.80
  -6   4   3   42.30    4.60
  -6   4   3   43.10    4.60
  -6   4   3   38.70    5.20
   5  -4  -3  250.57   21.50
   5  -4  -3  270.27   21.40
  -5   4   3  256.77   21.50
  -5   4   3  210.38   21.60
  -5   4   3  246.38   21.40
   4  -4  -3   30.90    3.70
   4  -4  -3   31.90    4.30
   4  -4  -3   33.90    3.60
  -4   4   3   29.40    3.40
  -4   4   3   32.50    3.90
  -4   4   3   30.30    3.50
   3  -4  -3  133.49   11.70
   3  -4  -3  127.49   11.70
   3  -4  -3  128.39   12.10
  -3   4   3  130.49   11.40
  -3   4   3  136.19   12.00
  -3   4   3  151.78   11.80
  -3   4   3  140.79   11.80
  -3   4   3  116.49   11.30
   2  -4  -3  115.29   10.00
   2  -4  -3  122.09   10.40
   2  -4  -3  110.59   10.60
  -2   4   3  110.49    9.70
  -2   4   3  111.29    9.70
  -2   4   3  114.89   10.10
  -2   4   3  120.49   10.30
  -2   4   3   94.19    9.80
  -2   4   3  125.49   10.10
   1  -4  -3   57.39    5.60
   1  -4  -3   62.39    6.20
   1  -4  -3   65.69    6.00
  -1   4   3   63.09    5.80
  -1   4   3   61.79    5.50
  -1   4   3   69.99    5.90
  -1   4   3   67.19    5.40
  -1   4   3   66.59    5.90
  -1   4   3   58.69    5.90
  -1   4   3   52.29    5.60
   0  -4  -3    5.10    2.50
   0  -4  -3    6.10    1.50
   0  -4  -3    4.70    2.00
   0  -4  -3    3.70    0.80
   0  -4  -3    4.70    1.60
   0   4   3    4.30    1.60
   0   4   3    3.70    1.30
   0   4   3    5.00    1.60
   0   4   3    8.20    1.40
   0   4   3    4.70    1.40
   0   4   3    6.30    1.60
   0   4   3    4.60    1.00
  -1  -4  -3  923.71   77.09
  -1  -4  -3  888.51   77.39
  -1  -4  -3  857.51   76.99
  -1  -4  -3  955.60   76.89
  -1  -4  -3  830.72   77.29
  -1  -4  -3  926.21   77.19
   1   4   3 1008.10   76.79
   1   4   3  855.41   76.89
   1   4   3  905.01   76.89
   1   4   3  927.01   76.79
   1   4   3  997.40   77.09
  -2  -4  -3  239.48   22.50
  -2  -4  -3  246.78   22.20
  -2  -4  -3  261.37   22.00
  -2  -4  -3  258.27   22.30
  -2  -4  -3  215.68   22.30
  -2  -4  -3  262.37   22.30
   2   4   3  273.57   22.40
   2   4   3  284.87   22.30
   2   4   3  269.97   21.90
   2   4   3  273.87   22.00
   2   4   3  261.57   22.10
  -3  -4  -3  156.78   14.40
  -3  -4  -3  168.88   14.70
  -3  -4  -3  165.48   15.00
  -3  -4  -3  167.58   14.70
   3   4   3  157.08   14.30
   3   4   3  160.08   14.70
   3   4   3  173.18   14.60
   3   4   3  166.28   14.50
   3   4   3  183.88   15.00
  -4  -4  -3    2.10    1.20
  -4  -4  -3    3.00    2.10
  -4  -4  -3    2.70    2.60
  -4  -4  -3    2.50    1.70
   4   4   3    3.90    2.00
   4   4   3    1.10    1.80
   4   4   3    1.90    1.70
   4   4   3    2.70    1.80
   4   4   3    1.20    2.70
   4   4   3    1.40    1.40
  -5  -4  -3  109.69   10.00
  -5  -4  -3  124.59   11.00
  -5  -4  -3  128.09   11.30
  -5  -4  -3  122.99   10.90
   5   4   3  112.39   11.00
   5   4   3  108.89   11.10
   5   4   3  110.39   10.60
  -6  -4  -3   29.90    4.30
  -6  -4  -3   29.20    3.00
  -6  -4  -3   34.80    4.30
  -6  -4  -3   38.30    4.80
   6   4   3   34.50    4.10
   6   4   3   26.50    4.50
  -7  -4  -3    2.30    1.70
  -7  -4  -3    3.00    1.10
  -7  -4  -3    1.00    2.70
  -7  -4  -3    3.70    2.30
  -7  -4  -3    3.20    2.40
   7   4   3    1.40    3.10
   7   4   3    2.30    2.80
   7   4   3    4.50    2.10
   7   4   3    5.10    3.40
  -8  -4  -3    8.60    3.50
  -8  -4  -3   19.70    2.00
  -8  -4  -3   10.50    3.70
  -8  -4  -3   18.00    2.20
   8   4   3   29.20    4.20
   8   4   3   19.60    4.50
   8   4   3   26.60    3.40
  -9  -4  -3    1.50    1.40
  -9  -4  -3    0.70    1.10
  -9  -4  -3    0.10    2.60
  -9  -4  -3    4.40    2.30
   9   4   3    6.80    3.00
   9   4   3    3.10    3.30
   9   4   3    1.30    1.90
 -10  -4  -3   16.40    2.10
 -10  -4  -3   19.00    2.40
  10   4   3   23.30    3.40
  10   4   3   17.70    3.00
 -11  -4  -3   10.70    1.40
  11   4   3   11.10    2.10
  12  -5  -3   31.00    3.50
  12  -5  -3   26.10    3.30
  11  -5  -3   66.29    6.60
  11  -5  -3   50.79    5.90
  10  -5  -3    2.50    2.10
  10  -5  -3    1.70    2.10
   9  -5  -3    8.30    3.10
   9  -5  -3    7.40    3.30
   8  -5  -3   32.00    4.80
   8  -5  -3   19.60    7.60
   8  -5  -3   28.30    4.00
   7  -5  -3    4.60    2.30
  -7   5   3    9.60    2.70
  -7   5   3    5.90    2.20
   6  -5  -3   37.30    4.30
  -6   5   3   34.40    4.20
   5  -5  -3   26.30    3.20
   5  -5  -3   26.00    3.50
  -5   5   3   22.80    3.80
  -5   5   3   21.10    3.10
  -5   5   3   22.90    3.30
   4  -5  -3   21.40    2.80
   4  -5  -3   22.00    3.70
   4  -5  -3   32.30    3.70
  -4   5   3   19.60    2.70
  -4   5   3   15.50    3.40
  -4   5   3   20.10    2.70
   3  -5  -3  103.39    9.80
   3  -5  -3  109.79   10.40
   3  -5  -3  105.99    9.90
  -3   5   3  116.39   10.30
  -3   5   3  106.69    9.70
  -3   5   3  106.49    9.90
  -3   5   3  115.59    9.50
  -3   5   3  106.19    9.40
  -3   5   3  111.29    9.80
   2  -5  -3  186.38   16.30
   2  -5  -3  190.28   16.10
   2  -5  -3  172.88   15.70
   2  -5  -3  177.58   15.70
  -2   5   3  180.38   15.70
  -2   5   3  166.18   15.60
  -2   5   3  188.78   15.50
  -2   5   3  201.08   16.00
  -2   5   3  163.48   15.90
  -2   5   3  187.98   15.40
   1  -5  -3   17.70    3.10
   1  -5  -3   15.60    2.10
   1  -5  -3   17.80    2.70
   1  -5  -3   23.40    2.90
  -1   5   3   16.50    2.70
  -1   5   3   16.20    2.40
  -1   5   3   13.80    2.30
  -1   5   3   13.80    2.30
  -1   5   3   16.00    2.00
  -1   5   3   13.30    2.00
  -1   5   3   18.70    1.70
   0  -5  -3  125.79   11.90
   0  -5  -3  111.39   11.40
   0  -5  -3  114.59   11.60
   0  -5  -3  138.39   11.70
   0   5   3  149.79   11.60
   0   5   3  133.59   11.30
   0   5   3  143.29   11.10
   0   5   3  149.88   11.20
   0   5   3  119.79   11.30
   0   5   3  108.89   11.30
  -1  -5  -3    5.30    1.70
  -1  -5  -3    8.20    2.10
  -1  -5  -3    6.50    2.30
  -1  -5  -3    5.20    1.80
  -1  -5  -3    6.30    2.50
  -1  -5  -3    8.20    2.40
   1   5   3    6.90    1.20
   1   5   3    8.40    2.10
   1   5   3    6.20    2.00
   1   5   3    8.90    1.60
   1   5   3    9.00    1.90
   1   5   3    7.00    2.00
  -2  -5  -3  153.18   13.90
  -2  -5  -3  164.58   13.90
  -2  -5  -3  136.99   13.80
  -2  -5  -3  148.69   14.00
  -2  -5  -3  159.08   13.60
  -2  -5  -3  167.18   14.00
  -2  -5  -3  143.09   14.10
   2   5   3  162.58   13.50
   2   5   3  145.69   13.40
   2   5   3  159.28   13.80
   2   5   3  170.58   14.00
   2   5   3  149.99   13.80
   2   5   3  174.68   13.70
  -3  -5  -3  200.38   16.30
  -3  -5  -3  188.48   16.60
  -3  -5  -3  175.78   15.80
  -3  -5  -3  187.38   16.20
   3   5   3  181.38   16.20
   3   5   3  178.78   16.00
   3   5   3  178.28   15.90
   3   5   3  171.38   16.10
   3   5   3  176.08   15.70
   3   5   3  192.18   16.40
  -4  -5  -3   -0.90    1.60
  -4  -5  -3   -0.50    2.20
  -4  -5  -3   -1.00    2.00
  -4  -5  -3    1.70    0.90
  -4  -5  -3    2.60    1.50
   4   5   3   -0.60    1.80
   4   5   3    1.00    2.10
   4   5   3    1.60    2.00
   4   5   3    1.30    2.50
  -5  -5  -3    7.70    2.70
  -5  -5  -3    7.00    2.80
  -5  -5  -3    5.20    1.20
  -5  -5  -3    5.50    2.80
   5   5   3    5.50    3.10
   5   5   3    6.90    2.50
   5   5   3    6.40    2.40
  -6  -5  -3    4.40    3.00
  -6  -5  -3    0.80    2.60
  -6  -5  -3    5.00    1.30
  -6  -5  -3    4.40    2.90
  -6  -5  -3    5.90    1.30
  -6  -5  -3    1.50    2.80
  -6  -5  -3    5.30    2.00
   6   5   3    3.30    2.80
   6   5   3    3.10    2.60
   6   5   3    5.40    1.70
   6   5   3    3.80    3.20
   6   5   3    3.00    3.30
   6   5   3    5.90    2.10
  -7  -5  -3   53.39    7.40
  -7  -5  -3   79.99    8.20
  -7  -5  -3   80.39    6.50
  -7  -5  -3   82.79    8.10
  -7  -5  -3   70.99    6.60
  -7  -5  -3   66.09    7.40
  -7  -5  -3   66.89    7.90
   7   5   3   55.29    7.70
   7   5   3   75.49    7.70
   7   5   3   79.99    7.30
   7   5   3   72.69    8.20
   7   5   3   72.29    7.20
  -8  -5  -3  101.09   10.30
  -8  -5  -3  101.89    9.30
  -8  -5  -3   99.19    9.40
   8   5   3  109.49   10.40
   8   5   3  125.49   11.60
   8   5   3  102.79   10.00
  -9  -5  -3    0.70    0.80
  -9  -5  -3   -0.10    0.90
  -9  -5  -3   -0.40    2.00
   9   5   3   -1.80    3.00
   9   5   3   -0.70    1.60
   9   5   3    0.90    2.00
 -10  -5  -3    0.30    1.20
 -10  -5  -3    0.10    0.90
  10   5   3    0.50    1.70
  10   5   3    0.60    1.70
  10   5   3    0.20    1.50
  12  -6  -3    6.50    1.80
  12  -6  -3    7.80    1.70
  11  -6  -3   62.39    6.40
  10  -6  -3   41.40    5.30
  10  -6  -3   52.99    6.10
   9  -6  -3   46.50    5.50
   9  -6  -3   45.80    6.20
   9  -6  -3   47.80    5.50
   8  -6  -3    2.70    2.20
   8  -6  -3    3.20    2.90
   8  -6  -3   -1.70    5.10
   8  -6  -3    2.80    2.20
   7  -6  -3   24.60    3.90
   7  -6  -3   12.10    4.60
   7  -6  -3   21.00    3.10
   7  -6  -3   22.00    3.30
   6  -6  -3   60.29    6.00
   6  -6  -3   45.90    5.70
  -6   6   3   49.40    5.80
  -6   6   3   63.49    5.10
   5  -6  -3    3.70    2.10
   5  -6  -3    6.50    2.70
   5  -6  -3    9.10    3.30
  -5   6   3    7.80    1.20
  -5   6   3    5.40    2.00
  -5   6   3    4.10    1.90
   4  -6  -3   53.09    5.30
   4  -6  -3   54.79    5.40
   4  -6  -3   60.09    6.20
  -4   6   3   51.29    5.20
  -4   6   3   44.60    5.60
  -4   6   3   41.60    5.10
   3  -6  -3  133.89   11.70
   3  -6  -3  131.19   11.40
   3  -6  -3  123.09   11.00
   3  -6  -3  128.49   11.00
  -3   6   3  119.49   10.50
  -3   6   3  123.49   10.80
  -3   6   3  128.29   10.60
  -3   6   3  115.19   10.90
  -3   6   3  103.79   11.00
  -3   6   3  109.09   11.30
   2  -6  -3  257.17   21.70
   2  -6  -3  242.68   21.00
   2  -6  -3  260.57   21.40
   2  -6  -3  243.78   21.00
  -2   6   3  243.78   20.60
  -2   6   3  227.08   21.00
  -2   6   3  227.58   20.90
  -2   6   3  242.68   20.70
  -2   6   3  218.08   21.10
  -2   6   3  241.28   20.80
  -2   6   3  267.67   21.20
   1  -6  -3   15.50    2.80
   1  -6  -3   13.40    3.10
   1  -6  -3   13.50    2.80
   1  -6  -3   15.20    3.50
  -1   6   3   11.40    1.60
  -1   6   3   14.80    2.00
  -1   6   3   12.70    2.30
  -1   6   3   17.20    2.50
  -1   6   3   12.90    2.20
  -1   6   3   14.40    2.80
  -1   6   3   13.00    2.10
  -1   6   3    9.50    2.20
   0  -6  -3  125.59   11.20
   0  -6  -3  105.89   11.00
   0  -6  -3  125.39   11.50
   0  -6  -3  112.89   10.80
   0   6   3  129.09   10.50
   0   6   3  119.69   10.90
   0   6   3  128.79   10.90
   0   6   3  125.39   10.70
   0   6   3  127.19   10.40
   0   6   3  103.29   10.70
  -1  -6  -3   76.79    8.20
  -1  -6  -3   84.89    8.80
  -1  -6  -3   79.39    7.90
  -1  -6  -3   90.39    8.40
   1   6   3   89.49    7.60
   1   6   3   88.39    8.10
   1   6   3   82.79    7.40
   1   6   3   91.29    7.80
   1   6   3   80.79    7.90
   1   6   3   84.99    8.10
  -2  -6  -3    2.90    2.50
  -2  -6  -3    4.90    3.30
  -2  -6  -3    3.00    2.10
  -2  -6  -3    3.70    2.50
   2   6   3    1.50    1.90
   2   6   3    1.70    1.90
   2   6   3    3.50    2.30
   2   6   3    2.40    1.10
   2   6   3    4.90    2.10
   2   6   3    1.70    1.30
  -3  -6  -3  224.28   20.70
  -3  -6  -3  255.97   21.20
  -3  -6  -3  251.47   20.90
  -3  -6  -3  196.18   20.00
  -3  -6  -3  239.28   20.80
   3   6   3  242.58   20.80
   3   6   3  252.57   21.00
   3   6   3  222.38   20.30
   3   6   3  253.87   20.60
  -4  -6  -3    0.90    1.00
  -4  -6  -3    2.60    2.50
  -4  -6  -3    0.80    2.80
  -4  -6  -3    0.60    2.30
   4   6   3    1.20    2.80
   4   6   3   -0.80    2.00
   4   6   3    1.10    1.60
   4   6   3    0.80    2.30
  -5  -6  -3   15.80    3.70
  -5  -6  -3    9.70    2.30
  -5  -6  -3   10.10    1.90
  -5  -6  -3   16.20    3.60
  -5  -6  -3   12.70    4.00
  -5  -6  -3   10.70    2.60
  -5  -6  -3   11.20    3.60
  -5  -6  -3   10.90    1.70
   5   6   3   13.90    3.20
   5   6   3   10.60    3.70
   5   6   3    6.30    2.70
   5   6   3   10.50    3.80
   5   6   3   11.90    2.10
   5   6   3    8.50    2.30
   5   6   3   10.50    2.60
  -6  -6  -3   18.40    2.20
  -6  -6  -3   13.50    4.00
  -6  -6  -3   14.30    3.50
  -6  -6  -3   17.80    3.90
  -6  -6  -3   10.20    3.50
  -6  -6  -3   16.20    2.30
  -6  -6  -3   19.50    3.00
   6   6   3   18.10    2.70
   6   6   3   17.80    3.20
   6   6   3   12.70    3.40
   6   6   3   18.00    4.40
   6   6   3   18.40    2.90
   6   6   3   17.40    4.30
  -7  -6  -3    3.00    3.00
  -7  -6  -3    2.70    2.90
  -7  -6  -3    5.20    1.30
  -7  -6  -3   -0.70    2.90
  -7  -6  -3    3.00    1.50
  -7  -6  -3    2.10    1.80
   7   6   3    3.00    2.50
   7   6   3    1.80    1.80
   7   6   3    4.10    2.70
   7   6   3    3.00    3.10
   7   6   3    0.60    2.20
  -8  -6  -3   60.09    7.90
  -8  -6  -3   81.39    6.70
  -8  -6  -3   68.19    7.90
  -8  -6  -3   74.79    6.80
  -8  -6  -3   68.29    8.00
   8   6   3   83.29    8.50
   8   6   3   75.69    7.50
   8   6   3   79.99    7.50
  -9  -6  -3    3.90    1.10
  -9  -6  -3    3.10    1.30
   9   6   3    2.40    1.70
   9   6   3    1.60    3.00
   9   6   3    3.20    1.90
 -10  -6  -3    7.70    1.10
  10   6   3    6.20    1.70
  10   6   3    4.00    2.40
  10   6   3    4.40    1.60
  12  -7  -3   24.90    3.00
  11  -7  -3    1.40    1.70
  10  -7  -3   -0.10    2.20
  10  -7  -3   -1.80    1.90
  10  -7  -3    1.50    1.90
 -10   7   3    0.60    0.70
   9  -7  -3   24.00    3.70
   9  -7  -3   20.20    3.40
   9  -7  -3   21.80    3.30
  -9   7   3   17.50    2.10
   8  -7  -3    3.40    2.20
   8  -7  -3    3.70    2.30
   8  -7  -3    4.20    2.40
  -8   7   3    4.90    1.10
   7  -7  -3   14.80    5.50
   7  -7  -3   19.40    3.90
   7  -7  -3   22.30    3.40
   7  -7  -3   17.80    3.10
   7  -7  -3   15.30    3.50
  -7   7   3   17.80    2.10
   6  -7  -3   25.90    3.70
   6  -7  -3   26.70    4.20
   6  -7  -3   24.50    4.00
   6  -7  -3   21.10    6.10
   6  -7  -3   25.50    3.40
  -6   7   3   15.80    3.50
  -6   7   3   23.40    2.40
   5  -7  -3   22.80    3.50
   5  -7  -3   27.40    3.50
   5  -7  -3   29.90    4.30
  -5   7   3   23.20    3.50
  -5   7   3   28.10    3.80
  -5   7   3   29.30    2.70
   4  -7  -3  135.99   12.40
   4  -7  -3  157.38   13.50
   4  -7  -3  119.39   12.40
  -4   7   3  136.89   11.80
   3  -7  -3  119.69   11.50
   3  -7  -3  120.89   11.00
   3  -7  -3  140.09   12.00
   3  -7  -3  132.99   11.10
  -3   7   3  115.49   10.60
  -3   7   3  107.29   11.30
  -3   7   3  127.79   10.80
  -3   7   3  122.39   11.20
  -3   7   3  105.79   11.10
  -3   7   3   98.19   10.40
  -3   7   3  131.99   10.40
  -3   7   3  122.79   11.00
   2  -7  -3   12.00    2.90
   2  -7  -3   10.50    3.70
   2  -7  -3   10.30    3.20
  -2   7   3    8.10    2.30
  -2   7   3    8.60    2.20
  -2   7   3    6.60    1.80
  -2   7   3   11.20    2.80
  -2   7   3   10.40    1.60
  -2   7   3    9.20    1.40
  -2   7   3    8.70    2.40
  -2   7   3   10.50    2.80
   1  -7  -3   42.80    5.10
   1  -7  -3   46.00    5.70
   1  -7  -3   44.80    4.90
  -1   7   3   44.00    4.10
  -1   7   3   33.80    4.50
  -1   7   3   36.00    4.60
  -1   7   3   42.20    4.70
  -1   7   3   43.00    4.40
  -1   7   3   46.10    4.00
   0  -7  -3    7.80    2.50
   0  -7  -3    7.90    3.00
   0  -7  -3    8.50    3.50
   0  -7  -3    6.80    2.70
   0   7   3    9.20    2.60
   0   7   3    9.10    1.90
   0   7   3   13.10    2.60
   0   7   3   10.50    2.60
   0   7   3    8.90    1.60
   0   7   3    8.10    2.40
  -1  -7  -3  159.38   15.30
  -1  -7  -3  167.28   15.00
  -1  -7  -3  178.28   15.80
  -1  -7  -3  162.28   15.30
   1   7   3  171.68   15.10
   1   7   3  177.58   14.90
   1   7   3  161.18   14.60
   1   7   3  159.98   14.50
   1   7   3  175.78   15.20
  -2  -7  -3  258.97   22.80
  -2  -7  -3  225.88   23.10
  -2  -7  -3  265.07   23.30
  -2  -7  -3  248.28   23.60
   2   7   3  289.57   23.00
   2   7   3  280.47   23.20
   2   7   3  281.37   22.70
   2   7   3  245.78   22.80
  -3  -7  -3  299.87   23.80
   3   7   3  264.27   22.90
   3   7   3  262.67   23.00
   3   7   3  231.58   22.90
   3   7   3  264.17   23.40
  -4  -7  -3   26.00    2.80
  -4  -7  -3   23.10    2.80
  -4  -7  -3   26.80    3.90
  -4  -7  -3   26.20    3.30
  -4  -7  -3   33.90    4.40
   4   7   3   33.20    4.20
   4   7   3   31.70    4.30
   4   7   3   31.30    5.20
   4   7   3   36.20    5.50
   4   7   3   22.90    3.20
   4   7   3   22.50    3.70
   4   7   3   23.60    3.70
   4   7   3   25.20    4.30
  -5  -7  -3   91.69    9.30
  -5  -7  -3   94.89    8.80
  -5  -7  -3  105.69    9.70
  -5  -7  -3   89.39    8.20
  -5  -7  -3   80.39    8.90
  -5  -7  -3   97.69    8.20
   5   7   3   90.89    8.90
   5   7   3   91.39    8.70
   5   7   3   95.89    8.70
   5   7   3   77.09    8.70
   5   7   3   82.69    9.40
   5   7   3   97.99   10.00
   5   7   3   97.99    9.00
  -6  -7  -3    2.60    1.50
  -6  -7  -3    1.80    3.20
  -6  -7  -3    2.80    2.80
  -6  -7  -3    1.60    1.20
  -6  -7  -3    2.20    1.10
  -6  -7  -3    2.80    2.80
   6   7   3    0.70    1.90
   6   7   3   -1.00    2.00
   6   7   3    1.40    2.20
   6   7   3    3.10    3.20
   6   7   3    1.90    3.50
   6   7   3    2.10    1.70
  -7  -7  -3    8.60    1.50
  -7  -7  -3    5.30    1.40
  -7  -7  -3    6.70    2.80
  -7  -7  -3    4.30    2.10
  -7  -7  -3    3.90    2.90
   7   7   3   10.10    3.90
   7   7   3    8.40    2.40
   7   7   3    8.20    1.70
   7   7   3    4.80    2.60
   7   7   3    8.20    2.20
  -8  -7  -3   21.00    2.20
  -8  -7  -3   23.80    2.60
  -8  -7  -3   19.00    2.60
   8   7   3   14.30    3.50
   8   7   3   23.70    3.40
  -9  -7  -3   13.30    1.60
   9   7   3    9.60    2.50
  11  -8  -3    0.90    1.50
  10  -8  -3   24.70    3.30
  10  -8  -3   17.80    3.50
  10  -8  -3   24.30    3.30
 -10   8   3   17.70    2.10
   9  -8  -3    3.80    2.20
   9  -8  -3    2.80    2.30
   9  -8  -3    2.30    2.70
  -9   8   3    4.30    1.10
   8  -8  -3    0.30    2.90
   8  -8  -3    1.70    1.70
   8  -8  -3    3.50    2.90
  -8   8   3    0.10    1.00
   7  -8  -3    2.30    2.80
   7  -8  -3    2.10    4.70
   7  -8  -3   -0.70    1.90
   7  -8  -3   -1.50    2.20
   7  -8  -3    2.80    2.90
  -7   8   3    1.40    0.80
   6  -8  -3    3.70    4.80
   6  -8  -3    9.90    3.40
   6  -8  -3    7.90    2.40
   6  -8  -3   10.90    3.20
   6  -8  -3    4.30    2.40
  -6   8   3    9.40    1.50
   5  -8  -3   49.99    6.20
   5  -8  -3   64.29    6.60
   5  -8  -3   61.69    5.90
   5  -8  -3   51.29    8.30
   5  -8  -3   60.19    7.40
  -5   8   3   53.29    5.90
  -5   8   3   65.49    5.90
  -5   8   3   65.29    5.50
   4  -8  -3   14.00    2.80
   4  -8  -3   14.80    3.00
   4  -8  -3   16.10    4.50
   4  -8  -3   13.80    5.80
  -4   8   3   11.10    1.70
  -4   8   3    6.10    2.30
   3  -8  -3   -1.30    2.40
   3  -8  -3   -1.20    2.50
   3  -8  -3    2.40    3.20
  -3   8   3    2.70    1.00
  -3   8   3   -0.80    2.00
  -3   8   3    0.10    1.70
  -3   8   3    1.00    2.20
  -3   8   3    1.10    1.70
  -3   8   3   -1.40    2.10
   2  -8  -3   68.59    7.60
   2  -8  -3   65.49    6.70
   2  -8  -3   50.49    6.80
  -2   8   3   65.69    6.60
  -2   8   3   63.69    6.10
  -2   8   3   64.79    6.30
  -2   8   3   63.59    5.80
  -2   8   3   61.59    5.70
   1  -8  -3  151.38   12.80
   1  -8  -3  159.98   13.80
   1  -8  -3  114.39   12.90
  -1   8   3  144.39   12.40
  -1   8   3  135.69   12.50
  -1   8   3  150.18   12.80
  -1   8   3  125.69   12.60
  -1   8   3  121.19   12.10
   0  -8  -3  139.79   12.70
   0  -8  -3  126.89   12.00
   0  -8  -3  126.99   11.50
   0   8   3  114.79   11.00
   0   8   3  112.49   11.50
   0   8   3  138.19   11.40
   0   8   3  104.39   10.80
   0   8   3  135.09   11.80
   0   8   3  127.69   11.60
  -1  -8  -3   44.30    6.30
  -1  -8  -3   60.79    6.40
  -1  -8  -3   61.29    7.20
  -1  -8  -3   47.20    6.30
   1   8   3   53.39    5.30
   1   8   3   62.59    6.30
   1   8   3   58.59    5.60
   1   8   3   62.89    6.40
   1   8   3   66.99    6.00
  -2  -8  -3   91.19    9.30
  -2  -8  -3   92.39    8.90
  -2  -8  -3   82.09    8.50
  -2  -8  -3   88.89    9.60
   2   8   3  105.29    9.50
   2   8   3   88.29    8.80
   2   8   3   99.79    9.00
   2   8   3   97.69    8.50
   2   8   3   82.49    8.20
   2   8   3   86.39    8.50
   2   8   3   80.09    8.70
   2   8   3   97.79    8.80
   2   8   3   80.59    8.20
  -3  -8  -3  108.59   10.60
  -3  -8  -3  113.09   11.40
  -3  -8  -3  100.09   10.30
   3   8   3  121.99   10.70
   3   8   3  124.59   11.30
   3   8   3  115.29   10.60
   3   8   3  118.49   10.60
   3   8   3  122.29   10.60
   3   8   3  111.59   10.40
   3   8   3   98.69   10.70
   3   8   3  108.49   11.90
  -4  -8  -3   16.90    2.30
  -4  -8  -3   12.60    2.70
  -4  -8  -3   21.10    2.90
  -4  -8  -3   25.30    4.60
   4   8   3   14.60    4.40
   4   8   3   15.70    3.70
   4   8   3   16.30    3.00
   4   8   3   13.50    4.20
   4   8   3   22.60    3.60
   4   8   3   12.00    3.30
   4   8   3   15.50    2.90
  -5  -8  -3    9.70    4.00
  -5  -8  -3    8.20    2.50
  -5  -8  -3   13.80    3.70
  -5  -8  -3   12.00    2.80
  -5  -8  -3   10.60    1.80
   5   8   3   10.00    3.30
   5   8   3   11.40    2.50
   5   8   3    2.50    2.60
   5   8   3   12.90    3.50
   5   8   3   10.90    2.70
   5   8   3    9.60    2.50
   5   8   3    6.90    3.70
  -6  -8  -3    9.30    3.00
  -6  -8  -3   15.30    2.50
  -6  -8  -3   15.70    3.60
  -6  -8  -3   11.80    1.90
   6   8   3    1.30    3.30
   6   8   3   14.00    4.10
   6   8   3    8.80    2.50
   6   8   3    9.20    2.60
   6   8   3   11.20    2.00
   6   8   3   20.90    3.10
  -7  -8  -3   21.10    2.90
  -7  -8  -3   24.10    2.60
  -7  -8  -3   17.00    3.60
   7   8   3   20.60    3.10
   7   8   3   24.40    4.20
   7   8   3   15.50    3.50
   7   8   3   27.10    3.20
   8   8   3   59.09    6.30
   8   8   3   68.99    7.10
  -9  -8  -3    5.00    1.60
  -9  -8  -3    2.60    0.70
   9   8   3    3.50    1.40
   9   8   3    2.40    1.70
  10  -9  -3   -0.10    1.60
  10  -9  -3    0.70    1.50
  10  -9  -3    1.00    1.80
 -10   9   3    1.30    0.90
 -10   9   3   -0.40    0.50
   9  -9  -3    2.60    2.00
   9  -9  -3    1.60    2.30
   9  -9  -3    2.90    2.10
  -9   9   3    2.60    1.20
  -9   9   3    0.50    0.70
   8  -9  -3    5.80    1.90
   8  -9  -3    3.10    2.10
  -8   9   3    4.60    1.40
  -8   9   3    2.90    1.20
   7  -9  -3   32.20    4.40
   7  -9  -3   40.50    5.50
   7  -9  -3   41.60    4.40
  -7   9   3   39.90    4.00
  -7   9   3   35.20    3.60
   6  -9  -3    0.30    2.90
   6  -9  -3   -0.20    2.90
   6  -9  -3    1.90    1.70
   6  -9  -3    0.90    4.50
  -6   9   3    1.30    1.10
   5  -9  -3   21.00    3.50
   5  -9  -3   10.60    2.10
   5  -9  -3   16.40    4.70
   5  -9  -3   15.80    5.00
   5  -9  -3   15.20    2.60
   5  -9  -3   12.10    2.80
  -5   9   3   19.20    2.10
  -5   9   3   14.50    2.20
  -5   9   3   10.30    3.30
  -5   9   3   14.10    2.40
   4  -9  -3    1.00    2.60
   4  -9  -3   -1.20    1.40
   4  -9  -3    0.80    1.20
   4  -9  -3   -0.50    3.30
   4  -9  -3    1.70    2.90
   4  -9  -3    0.60    3.20
  -4   9   3    0.20    1.20
  -4   9   3   -0.40    1.00
  -4   9   3   -1.00    1.80
  -4   9   3    0.50    2.80
   3  -9  -3  216.38   19.50
   3  -9  -3  224.48   20.60
   3  -9  -3  215.48   19.60
   3  -9  -3  255.17   23.20
   3  -9  -3  218.58   19.40
  -3   9   3  218.78   19.50
  -3   9   3  230.28   19.10
  -3   9   3  216.18   19.00
  -3   9   3  210.48   19.80
   2  -9  -3    3.60    2.30
   2  -9  -3    2.50    2.10
   2  -9  -3    3.70    2.20
   2  -9  -3    3.10    2.80
   2  -9  -3    3.60    2.30
   2  -9  -3    2.90    3.60
  -2   9   3    3.40    2.20
  -2   9   3    1.70    1.80
  -2   9   3    0.40    2.10
  -2   9   3    1.40    1.90
  -2   9   3    1.70    2.20
  -2   9   3    5.00    2.70
  -2   9   3    1.40    1.20
   1  -9  -3    4.20    2.30
   1  -9  -3    2.80    2.90
   1  -9  -3    1.80    2.80
   1  -9  -3    0.60    3.40
   1  -9  -3    2.80    2.10
  -1   9   3    1.00    1.60
  -1   9   3    6.00    2.00
  -1   9   3    5.30    2.80
  -1   9   3    4.10    2.40
  -1   9   3    3.90    2.30
  -1   9   3    4.50    2.50
   0  -9  -3   17.70    3.00
   0  -9  -3   12.20    3.80
   0  -9  -3   17.10    3.00
   0  -9  -3   11.20    2.40
   0  -9  -3   12.10    3.60
   0  -9  -3   19.20    4.80
   0   9   3   13.10    2.90
   0   9   3    7.40    2.20
   0   9   3   10.80    2.70
   0   9   3   12.20    2.50
   0   9   3   11.80    2.80
   0   9   3   16.90    2.90
   0   9   3   11.00    2.90
   0   9   3   10.00    3.20
  -1  -9  -3   36.80    4.60
  -1  -9  -3   39.40    5.20
  -1  -9  -3   35.10    4.10
  -1  -9  -3   38.40    5.80
  -1  -9  -3   35.70    4.40
   1   9   3   37.90    4.70
   1   9   3   35.70    4.50
   1   9   3   42.10    4.80
   1   9   3   36.80    4.70
   1   9   3   39.20    5.00
   1   9   3   32.30    4.30
   1   9   3   35.00    4.70
  -2  -9  -3  680.73   62.59
  -2  -9  -3  618.14   63.29
  -2  -9  -3  705.33   62.39
  -2  -9  -3  760.32   62.49
  -2  -9  -3  813.62   65.49
   2   9   3  738.63   62.49
   2   9   3  754.92   62.29
   2   9   3  712.13   62.49
   2   9   3  806.52   62.89
   2   9   3  706.43   63.49
   2   9   3  818.22   63.19
  -3  -9  -3  780.62   71.39
  -3  -9  -3  795.72   71.59
  -3  -9  -3  840.32   71.49
   3   9   3  891.21   71.79
   3   9   3  940.51   71.69
   3   9   3  769.72   72.29
   3   9   3  891.81   71.39
  -4  -9  -3  197.78   18.10
  -4  -9  -3  197.78   17.30
  -4  -9  -3  170.98   17.40
  -4  -9  -3  182.38   17.30
   4   9   3  197.78   17.30
   4   9   3  195.78   18.40
   4   9   3  208.88   17.10
   4   9   3  209.08   17.70
  -5  -9  -3    1.90    1.60
  -5  -9  -3    1.40    2.30
   5   9   3    0.60    2.90
   5   9   3    2.10    2.70
   5   9   3    0.60    1.40
   5   9   3    4.10    1.60
   5   9   3    3.10    2.60
   5   9   3    1.20    2.10
  -6  -9  -3   55.59    5.30
   6   9   3   51.09    5.00
   6   9   3   41.90    4.80
   6   9   3   53.39    5.50
   6   9   3   50.39    6.30
   6   9   3   51.89    5.40
  -7  -9  -3    7.00    2.30
   7   9   3   19.40    3.30
   7   9   3   10.80    1.70
  -8  -9  -3    1.00    1.20
  -8  -9  -3    2.60    1.00
   8   9   3    3.10    1.90
  10 -10  -3    7.30    1.40
  10 -10  -3   11.80    1.70
  10 -10  -3    6.40    1.60
 -10  10   3    7.00    1.10
   9 -10  -3    3.10    1.50
   9 -10  -3    4.50    1.80
   9 -10  -3    5.40    1.70
  -9  10   3    4.80    1.10
  -9  10   3    5.60    1.30
   8 -10  -3    9.30    2.70
   8 -10  -3   12.00    2.10
   8 -10  -3   12.10    3.10
  -8  10   3   11.80    1.70
  -8  10   3    9.20    1.60
   7 -10  -3   45.20    4.90
   7 -10  -3   35.90    5.20
  -7  10   3   37.10    5.00
  -7  10   3   37.60    3.90
  -7  10   3   37.70    4.10
   6 -10  -3    7.90    2.40
   6 -10  -3    4.50    2.90
   6 -10  -3    0.60    2.90
   6 -10  -3    7.20    2.50
  -6  10   3   10.50    2.70
  -6  10   3    6.40    1.40
  -6  10   3    6.40    1.70
  -6  10   3    5.50    2.00
   5 -10  -3    0.30    2.80
   5 -10  -3   -0.10    1.40
   5 -10  -3    0.30    1.60
   5 -10  -3   -0.90    1.80
   5 -10  -3    2.00    3.30
   5 -10  -3   -2.20    2.80
  -5  10   3   -0.10    1.30
  -5  10   3   -1.60    1.90
  -5  10   3    3.00    3.30
  -5  10   3   -0.80    1.00
   4 -10  -3    3.70    2.80
   4 -10  -3    3.40    2.40
   4 -10  -3    2.90    2.80
   4 -10  -3    5.40    3.90
   4 -10  -3    4.90    2.00
   4 -10  -3    6.30    2.40
  -4  10   3    5.80    2.60
  -4  10   3    3.90    1.70
  -4  10   3    4.30    1.20
  -4  10   3    4.00    1.20
   3 -10  -3   14.50    2.40
   3 -10  -3   16.40    2.60
   3 -10  -3    9.70    2.90
   3 -10  -3   12.40    4.50
  -3  10   3    6.80    5.30
  -3  10   3   10.80    1.90
  -3  10   3    9.10    2.70
  -3  10   3   16.40    3.90
   2 -10  -3   39.80    5.40
   2 -10  -3   40.20    4.60
   2 -10  -3   34.10    4.80
   2 -10  -3   35.20    4.50
  -2  10   3   33.20    4.40
  -2  10   3   33.90    4.60
  -2  10   3   39.30    4.20
  -2  10   3   32.00    4.00
  -2  10   3   37.60    4.50
   1 -10  -3   42.90    4.80
   1 -10  -3   33.90    5.10
   1 -10  -3   38.10    5.00
   1 -10  -3   28.90    5.70
  -1  10   3   41.10    4.60
  -1  10   3   37.30    5.30
  -1  10   3   38.00    4.70
  -1  10   3   41.40    4.60
  -1  10   3   35.70    4.70
   0 -10  -3   24.40    3.40
   0 -10  -3   20.70    3.40
   0 -10  -3   10.50    3.70
   0  10   3   13.80    4.00
   0  10   3   31.00    3.40
   0  10   3   21.60    3.70
   0  10   3   25.80    3.50
   0  10   3   26.30    3.70
   0  10   3   20.80    3.40
  -1 -10  -3    3.00    3.20
  -1 -10  -3   -0.30    1.30
  -1 -10  -3   -0.30    2.30
  -1 -10  -3    3.80    2.50
  -1 -10  -3    3.20    3.70
   1  10   3    0.00    1.60
   1  10   3    1.10    1.90
   1  10   3   -1.90    2.30
   1  10   3   -0.10    1.60
   1  10   3    0.40    2.40
   1  10   3    1.00    2.60
   1  10   3    1.40    3.20
  -2 -10  -3    2.60    2.30
  -2 -10  -3   -1.40    2.80
  -2 -10  -3    0.40    2.50
  -2 -10  -3    3.50    4.70
   2  10   3    2.10    2.50
   2  10   3   -0.30    3.40
   2  10   3    5.00    1.80
   2  10   3    4.20    2.20
  -3 -10  -3    0.70    1.60
  -3 -10  -3    0.80    1.70
   3  10   3    2.90    3.30
   3  10   3    0.50    2.30
   3  10   3    2.10    2.90
   3  10   3    2.40    1.70
   3  10   3    0.70    2.50
  -4 -10  -3    6.50    1.90
  -4 -10  -3    1.00    3.50
  -4 -10  -3    3.50    2.40
   4  10   3    2.10    3.10
   4  10   3    5.50    3.20
   4  10   3    5.50    1.80
   4  10   3    6.20    1.70
   4  10   3    4.50    2.70
  -5 -10  -3   -0.70    1.40
  -5 -10  -3   -1.60    1.40
   5  10   3    2.10    2.40
   5  10   3    0.40    1.30
   5  10   3    0.90    2.00
   5  10   3    0.10    2.80
[truncated: 693,531 more chars]
