# Supplementary material for: Towards triptycene functionalization and triptycene-linked porphyrin arrays
Source: Beilstein J Org Chem. 2020 Apr 17;16:763–77. doi: 10.3762/bjoc.16.70 (PMC7176921; doi:10.3762/bjoc.16.70)
Supplement: File 3 — Crystal structure determination of compound 16. [file Beilstein_J_Org_Chem-16-763-s003.cif]

data_kjf275
_audit_creation_date               2019-07-17
_audit_creation_method
;
Olex2 1.2
(compiled 2018.05.29 svn.r3508 for OlexSys, GUI svn.r5506)
;
_shelx_SHELXL_version_number       '2014/7'
_audit_contact_author_address      ?
_audit_contact_author_email        ?
_audit_contact_author_name         ''
_audit_contact_author_phone        ?
_publ_contact_author_id_orcid      ?
_publ_section_references
;
1.	Bruker (2013). SAINT v8.37A, Bruker AXS Inc., Madison, WI, USA. 
2.	Bruker (2016). APEX3 v2016.9-0, Bruker AXS Inc., Madison, WI, USA. 
3.	Bruker (2016/2). SADABS, Bruker AXS Inc., Madison, WI, USA. 
4.	Dolomanov, O.V., Bourhis, L.J., Gildea, R.J, Howard, J.A.K. and Puschmann, H. (2009), J. Appl. Cryst. 42, 339-341. 
5.	Sheldrick, G.M. (2008). Acta Cryst. A64, 112-122. 
6.	Sheldrick, G.M. (2015). Acta Cryst. A71, 3-8.
;
_chemical_name_common              ?
_chemical_name_systematic         
 '9-((10,20-dihexyl-15-phenylporphyrinato-5-yl)ethynyl)zinc(II)-10-((10,20-dihexyl-15-phenylporphyrinato-5-yl)ethynyl) nickel(II) triptycene'
_chemical_formula_moiety           'C100 H90 N8 Ni Zn'
_chemical_formula_sum              'C100 H90 N8 Ni Zn'
_chemical_formula_weight           1527.87
_chemical_melting_point            ?
loop_
  _atom_type_symbol
  _atom_type_description
  _atom_type_scat_dispersion_real
  _atom_type_scat_dispersion_imag
  _atom_type_scat_source
 'C' 'C' 0.0033 0.0016 'International Tables Vol C Tables 4.2.6.8 and 6.1.1.4'
 'H' 'H' 0.0000 0.0000 'International Tables Vol C Tables 4.2.6.8 and 6.1.1.4'
 'N' 'N' 0.0061 0.0033 'International Tables Vol C Tables 4.2.6.8 and 6.1.1.4'
 'Ni' 'Ni' 0.3393 1.1124 'International Tables Vol C Tables 4.2.6.8 and 6.1.1.4'
 'Zn' 'Zn' 0.2839 1.4301 'International Tables Vol C Tables 4.2.6.8 and 6.1.1.4'

_shelx_space_group_comment
;
The symmetry employed for this shelxl refinement is uniquely defined
by the following loop, which should always be used as a source of
symmetry information in preference to the above space-group names.
They are only intended as comments.
;
_space_group_crystal_system        'triclinic'
_space_group_IT_number             2
_space_group_name_H-M_alt          'P -1'
_space_group_name_Hall             '-P 1'
loop_
  _space_group_symop_operation_xyz
 'x, y, z'
 '-x, -y, -z'

_cell_length_a                     10.5794(9)
_cell_length_b                     12.0811(10)
_cell_length_c                     31.213(3)
_cell_angle_alpha                  90.007(2)
_cell_angle_beta                   94.017(2)
_cell_angle_gamma                  90.367(2)
_cell_volume                       3979.4(6)
_cell_formula_units_Z              2
_cell_measurement_reflns_used      9463
_cell_measurement_temperature      100(2)
_cell_measurement_theta_max        25.99
_cell_measurement_theta_min        2.55
_shelx_estimated_absorpt_T_max     0.842
_shelx_estimated_absorpt_T_min     0.842
_exptl_absorpt_coefficient_mu      0.593
_exptl_absorpt_correction_T_max    0.7453
_exptl_absorpt_correction_T_min    0.6637
_exptl_absorpt_correction_type     multi-scan
_exptl_absorpt_process_details    
 'SADABS-2016/2 (Bruker,2016/2) was used for absorption correction. wR2(int) was 0.0597 before and 0.0469 after correction. The Ratio of minimum to maximum transmission is 0.8905. The \l/2 correction factor is Not present.'
_exptl_absorpt_special_details     ?
_exptl_crystal_colour              purple
_exptl_crystal_density_diffrn      1.275
_exptl_crystal_density_meas        ?
_exptl_crystal_density_method      'not measured'
_exptl_crystal_description         Block
_exptl_crystal_F_000               1608
_exptl_crystal_recrystallization_method  ?
_exptl_crystal_size_max            0.3
_exptl_crystal_size_mid            0.3
_exptl_crystal_size_min            0.3
_exptl_transmission_factor_max     ?
_exptl_transmission_factor_min     ?
_diffrn_reflns_av_R_equivalents    0.0383
_diffrn_reflns_av_unetI/netI       0.0279
_diffrn_reflns_Laue_measured_fraction_full  1.000
_diffrn_reflns_Laue_measured_fraction_max  1.000
_diffrn_reflns_limit_h_max         12
_diffrn_reflns_limit_h_min         -12
_diffrn_reflns_limit_k_max         14
_diffrn_reflns_limit_k_min         -14
_diffrn_reflns_limit_l_max         37
_diffrn_reflns_limit_l_min         -37
_diffrn_reflns_number              85838
_diffrn_reflns_point_group_measured_fraction_full  1.000
_diffrn_reflns_point_group_measured_fraction_max  1.000
_diffrn_reflns_theta_full          25.242
_diffrn_reflns_theta_max           25.250
_diffrn_reflns_theta_min           0.654
_diffrn_ambient_temperature        100(2)
_diffrn_detector                   'Bruker APEX2 area detector'
_diffrn_detector_area_resol_mean   7.9
_diffrn_detector_type              'CCD area detector'
_diffrn_measured_fraction_theta_full  1.000
_diffrn_measured_fraction_theta_max  1.000
_diffrn_measurement_device         'three-circle diffractometer'
_diffrn_measurement_device_type    'Bruker SMART APEX2 area detector'
_diffrn_measurement_method         '\w and \f scans'
_diffrn_radiation_monochromator    'mirror optics'
_diffrn_radiation_probe            x-ray
_diffrn_radiation_type             MoK\a
_diffrn_radiation_wavelength       0.71073
_diffrn_source                     'microfocus sealed X-ray tube'
_diffrn_source_type                'graphite-monochromated'
_diffrn_special_details            ?
_diffrn_standards_number           0
_reflns_Friedel_coverage           0.000
_reflns_Friedel_fraction_full      .
_reflns_Friedel_fraction_max       .
_reflns_number_gt                  11116
_reflns_number_total               14446
_reflns_special_details
;
 Reflections were merged by SHELXL according to the crystal
 class for the calculation of statistics and refinement.
 
 Structure factors included contributions from the .fab file.
 
 _reflns_Friedel_fraction is defined as the number of unique
 Friedel pairs measured divided by the number that would be
 possible theoretically, ignoring centric projections and
 systematic absences.
;
_reflns_threshold_expression       'I > 2\s(I)'
_computing_cell_refinement         'SAINT v8.37A (Bruker, 2015)'
_computing_data_collection         'APEX 3 (Bruker, 2016) '
_computing_data_reduction          'SAINT v8.37A (Bruker, 2015)'
_computing_molecular_graphics      'Olex2 (Dolomanov et al., 2009)'
_computing_publication_material    'Olex2 (Dolomanov et al., 2009)'
_computing_structure_refinement    'XL (Sheldrick, 2008)'
_computing_structure_solution      'XT (Sheldrick, 2015)'
_refine_diff_density_max           0.984
_refine_diff_density_min           -0.937
_refine_diff_density_rms           0.078
_refine_ls_extinction_coef         .
_refine_ls_extinction_method       none
_refine_ls_goodness_of_fit_ref     1.053
_refine_ls_hydrogen_treatment      constr
_refine_ls_matrix_type             full
_refine_ls_number_parameters       891
_refine_ls_number_reflns           14446
_refine_ls_number_restraints       40
_refine_ls_R_factor_all            0.0920
_refine_ls_R_factor_gt             0.0695
_refine_ls_restrained_S_all        1.055
_refine_ls_shift/su_max            0.001
_refine_ls_shift/su_mean           0.000
_refine_ls_structure_factor_coef   Fsqd
_refine_ls_weighting_details      
 'w=1/[\s^2^(Fo^2^)+(0.0599P)^2^+13.2408P] where P=(Fo^2^+2Fc^2^)/3'
_refine_ls_weighting_scheme        calc
_refine_ls_wR_factor_gt            0.1631
_refine_ls_wR_factor_ref           0.1797
_refine_special_details           
 'Both phenyl moieties at C15_1 and C15_2 were modelled over two positions in a 56:44% occupancy using the constrain EADP. The porphyrin ring from C17 to C3 in both residues 1 and two were modelled over two positions in a 50:50% occupancy using the restraint SADI and the constraint EADP. The hexyl groups at the C20_1 and C20_2 positions were modelled over two positions in a 50:50% occupancy using restraints (SADI, ISOR, DFIX) and the constraint EADP. The structure contained a highly disordered chloroform molecule, however as no reasonable solution could be modelled the solvent molecules were omitted using a squeeze protocol'
_olex2_refinement_description
;
1. Fixed Uiso
 At 1.2 times of:
  All C(H) groups, All C(H,H) groups
 At 1.5 times of:
  All C(H,H,H) groups
2. Restrained distances
 C9B-C10B = C20_1-C201_1 = C202_1-C201_1 = C11B-C10B = C12B-C11B = C202_1-
 C203_1 = C13B-C12B = C204_1-C203_1 = C205_1-C204_1 = C14B-C13B = C205_1-C206_1
 = C15B-C14B
 1.52 with sigma of 0.01
 C3_1-C4_1 = C4_1-C18B
 1.42 with sigma of 0.01
 C20_2-C201_2 = C21B-C22B = C23B-C22B = C202_2-C201_2 = C203_2-C202_2 = C23B-
 C24B = C24B-C25B = C204_2-C203_2 = C204_2-C205_2 = C26B-C25B = C206_2-C205_2 =
 C26B-C27B
 1.52 with sigma of 0.01
 C1B-C15_1 \\sim C151_1-C15_1
 with sigma of 0.02
 C31B-C15_2 \\sim C151_2-C15_2
 with sigma of 0
3. Uiso/Uaniso restraints and constraints
Uanis(C26B) \\sim Ueq, Uanis(C204_2) \\sim Ueq: with sigma of 0.001 and sigma
for terminal atoms of 0.002
Uanis(C3_1) = Uanis(C18B)
Uanis(C15B) = Uanis(C206_1) = Uanis(C14B) = Uanis(C205_1) = Uanis(C204_1) =
Uanis(C13B) = Uanis(C203_1) = Uanis(C12B) = Uanis(C11B) = Uanis(C202_1) =
Uanis(C201_1) = Uanis(C10B)
Uanis(C2_1) = Uanis(C17B) = Uanis(C16B) = Uanis(C1_1) = Uanis(C9B) =
Uanis(C20_1) = Uanis(C19_1) = Uanis(C8B) = Uanis(C7B) = Uanis(C18_1)
Uanis(C1B) = Uanis(C151_1) = Uanis(C2B) = Uanis(C156_1) = Uanis(C3B) =
Uanis(C155_1) = Uanis(C4B) = Uanis(C154_1) = Uanis(C5B) = Uanis(C153_1) =
Uanis(C6B) = Uanis(C152_1)
Uanis(C30B) = Uanis(C17_2)
Uanis(C201_2) = Uanis(C22B) = Uanis(C202_2) = Uanis(C23B) = Uanis(C203_2) =
Uanis(C24B) = Uanis(C204_2) = Uanis(C25B) = Uanis(C26B) = Uanis(C206_2) =
Uanis(C27B) = Uanis(C205_2)
Uanis(C151_2) = Uanis(C31B) = Uanis(C32B) = Uanis(C156_2) = Uanis(C33B) =
Uanis(C155_2) = Uanis(C34B) = Uanis(C154_2) = Uanis(C35B) = Uanis(C153_2) =
Uanis(C36B) = Uanis(C152_2)
Uanis(C18_2) = Uanis(C29B) = Uanis(C19_2) = Uanis(C28B) = Uanis(C20_2) =
Uanis(C21B) = Uanis(C1_2) = Uanis(C20B) = Uanis(C2_2) = Uanis(C19B)
4. Others
 Sof(C18B)=Sof(H18B)=1-FVAR(1)
 Sof(C3)=Sof(H3)=FVAR(1)
 Sof(C17)=1-FVAR(2)
 Sof(C30B)=FVAR(2)
 Fixed Sof: C2B(0.44) H2B(0.44) C1B(0.44) C6B(0.44) H6B(0.44) C5B(0.44)
 H5B(0.44) C4B(0.44) H4B(0.44) C3B(0.44) H3B(0.44) C22B(0.5) H22A(0.5)
 H22B(0.5) C24B(0.5) H24A(0.5) H24B(0.5) C27B(0.5) H27A(0.5) H27B(0.5)
 H27C(0.5) C23B(0.5) H23A(0.5) H23B(0.5) C26B(0.5) H26A(0.5) H26B(0.5)
 C21B(0.5) H30B(0.5) C28B(0.5) C29B(0.5) H29B(0.5) C20B(0.5) C8B(0.5) C10B(0.5)
 H10A(0.5) H10B(0.5) C16B(0.5) C17B(0.5) H17B(0.5) C9B(0.5) C19B(0.5) H19B(0.5)
 C13B(0.5) H13A(0.5) H13B(0.5) C7B(0.5) H7B(0.5) C14B(0.5) H14A(0.5) H14B(0.5)
 C25B(0.5) H25A(0.5) H25B(0.5) C15B(0.5) H15A(0.5) H15B(0.5) H15C(0.5)
 C32B(0.56) H32B(0.56) C33B(0.56) H33B(0.56) C34B(0.56) H34B(0.56) C35B(0.56)
 H35B(0.56) C36B(0.56) H36B(0.56) C31B(0.56) C11B(0.5) H11A(0.5) H11B(0.5)
 C12B(0.5) H12A(0.5) H12B(0.5) C1(0.5) C2(0.5) H2(0.5) H17A(0.5) H17(0.5)
 C18(0.5) H18(0.5) C19(0.5) C20(0.5) C156(0.56) H156(0.56) C151(0.56)
 C152(0.56) H152(0.56) C153(0.56) H153(0.56) C154(0.56) H154(0.56) C155(0.56)
 H155(0.56) C201(0.5) H20A(0.5) H20B(0.5) C202(0.5) H20C(0.5) H20D(0.5)
 C203(0.5) H20E(0.5) H20F(0.5) C204(0.5) H20G(0.5) H20H(0.5) C205(0.5)
 H20I(0.5) H20J(0.5) C206(0.5) H20K(0.5) H20L(0.5) H20M(0.5) C1(0.5) C2(0.5)
 H2(0.5) H3A(0.5) H3B(0.5) H17(0.5) C18(0.5) H18(0.5) C19(0.5) C20(0.5)
 C156(0.44) H156(0.44) C155(0.44) H155(0.44) C154(0.44) H154(0.44) C153(0.44)
 H153(0.44) C152(0.44) H152(0.44) C151(0.44) C201(0.5) H20A(0.5) H20B(0.5)
 C202(0.5) H20C(0.5) H20D(0.5) C203(0.5) H20E(0.5) H20F(0.5) C204(0.5)
 H20G(0.5) H20H(0.5) C205(0.5) H20I(0.5) H20J(0.5) C206(0.5) H20K(0.5)
 H20L(0.5) H20M(0.5)
5.a Secondary CH2 refined with riding coordinates:
 C22B(H22A,H22B), C24B(H24A,H24B), C23B(H23A,H23B), C26B(H26A,H26B), C10B(H10A,
 H10B), C13B(H13A,H13B), C14B(H14A,H14B), C25B(H25A,H25B), C11B(H11A,H11B),
 C12B(H12A,H12B), C101(H10A,H10B), C102(H10C,H10D), C103(H10E,H10F), C104(H10G,
 H10H), C105(H10I,H10J), C201(H20A,H20B), C202(H20C,H20D), C203(H20E,H20F),
 C204(H20G,H20H), C205(H20I,H20J), C101(H10A,H10B), C102(H10C,H10D), C103(H10E,
 H10F), C104(H10G,H10H), C105(H10I,H10J), C201(H20A,H20B), C202(H20C,H20D),
 C203(H20E,H20F), C204(H20G,H20H), C205(H20I,H20J)
5.b Aromatic/amide H refined with riding coordinates:
 C18B(H18B), C2B(H2B), C6B(H6B), C5B(H5B), C4B(H4B), C3B(H3B), C1'(H1'),
 C4'(H4'), C12'(H12'), C5'(H5'), C15'(H15'), C8'(H8'), C7'(H7'), C2'(H2'),
 C3'(H3'), C6'(H6'), C14'(H14'), C13'(H13'), C30B(H30B), C29B(H29B), C17B(H17B),
  C19B(H19B), C7B(H7B), C32B(H32B), C33B(H33B), C34B(H34B), C35B(H35B),
 C36B(H36B), C2(H2), C3(H3), C7(H7), C8(H8), C12(H12), C13(H13), C17(H17A),
 C17(H17), C18(H18), C156(H156), C152(H152), C153(H153), C154(H154), C155(H155),
  C2(H2), C3(H3A), C3(H3B), C7(H7), C8(H8), C12(H12), C13(H13), C17(H17),
 C18(H18), C156(H156), C155(H155), C154(H154), C153(H153), C152(H152)
5.c Fitted hexagon refined as free rotating group:
 C2B(C1B,C6B,C5B,C4B,C3B), C32B(C33B,C34B,C35B,C36B,C31B), C156(C151,C152,C153,
 C154,C155), C156(C155,C154,C153,C152,C151)
5.d Idealised Me refined as rotating group:
 C27B(H27A,H27B,H27C), C15B(H15A,H15B,H15C), C106(H10K,H10L,H10M), C206(H20K,
 H20L,H20M), C106(H10K,H10L,H10M), C206(H20K,H20L,H20M)
;
_atom_sites_solution_hydrogens     geom
_atom_sites_solution_primary       dual
_atom_sites_solution_secondary     ?
loop_
  _atom_site_label
  _atom_site_type_symbol
  _atom_site_fract_x
  _atom_site_fract_y
  _atom_site_fract_z
  _atom_site_U_iso_or_equiv
  _atom_site_adp_type
  _atom_site_occupancy
  _atom_site_site_symmetry_order
  _atom_site_calc_flag
  _atom_site_refinement_flags_posn
  _atom_site_refinement_flags_adp
  _atom_site_refinement_flags_occupancy
  _atom_site_disorder_assembly
  _atom_site_disorder_group
 C18B C 0.538(11) 0.851(7) 0.104(4) 0.0390(13) Uani 0.47(18) 1 d D . P A 2
 H18B H 0.5350 0.8523 0.1339 0.047 Uiso 0.47(18) 1 calc R . P A 2
 C2B C 0.3909(9) 0.7664(9) -0.1969(2) 0.0795(13) Uani 0.44 1 d . . P B 2
 H2B H 0.3171 0.7879 -0.1834 0.095 Uiso 0.44 1 calc R . P B 2
 C1B C 0.4945(11) 0.7244(9) -0.17240(17) 0.0795(13) Uani 0.44 1 d DG . P B 2
 C6B C 0.6025(10) 0.6929(9) -0.1921(3) 0.0795(13) Uani 0.44 1 d G . P B 2
 H6B H 0.6732 0.6642 -0.1754 0.095 Uiso 0.44 1 calc R . P B 2
 C5B C 0.6069(9) 0.7034(9) -0.2363(3) 0.0795(13) Uani 0.44 1 d G . P B 2
 H5B H 0.6807 0.6819 -0.2498 0.095 Uiso 0.44 1 calc R . P B 2
 C4B C 0.5034(10) 0.7454(9) -0.26083(17) 0.0795(13) Uani 0.44 1 d G . P B 2
 H4B H 0.5064 0.7526 -0.2911 0.095 Uiso 0.44 1 calc R . P B 2
 C3B C 0.3954(9) 0.7769(8) -0.2411(2) 0.0795(13) Uani 0.44 1 d G . P B 2
 H3B H 0.3246 0.8056 -0.2579 0.095 Uiso 0.44 1 calc R . P B 2
 C22B C -0.2046(9) 1.0467(8) 0.4888(4) 0.0606(9) Uani 0.5 1 d D . P C 2
 H22A H -0.1602 1.0897 0.4673 0.073 Uiso 0.5 1 calc R . P C 2
 H22B H -0.2001 1.0905 0.5157 0.073 Uiso 0.5 1 calc R . P C 2
 C9A C 0.2264(4) 0.8017(3) 0.27034(12) 0.0278(8) Uani 1 1 d . . . . .
 C4A C 0.2731(4) 0.8017(3) 0.22919(12) 0.0283(8) Uani 1 1 d . . . . .
 C1' C 0.2029(4) 0.9004(3) 0.29043(12) 0.0332(9) Uani 1 1 d . . . . .
 H1' H 0.1703 0.9006 0.3180 0.040 Uiso 1 1 calc R . . . .
 C4' C 0.2985(4) 0.9010(3) 0.20934(12) 0.0329(9) Uani 1 1 d . . . . .
 H4' H 0.3310 0.9015 0.1817 0.039 Uiso 1 1 calc R . . . .
 C16' C 0.3354(4) 0.6261(3) 0.28582(12) 0.0276(8) Uani 1 1 d . . . . .
 C10A C 0.1618(4) 0.6263(3) 0.21350(12) 0.0284(8) Uani 1 1 d . . . . .
 C9' C 0.2078(4) 0.6850(3) 0.28850(12) 0.0277(8) Uani 1 1 d . . . . .
 C12' C 0.4928(4) 0.5782(3) 0.23700(13) 0.0342(9) Uani 1 1 d . . . . .
 H12' H 0.5226 0.5792 0.2090 0.041 Uiso 1 1 calc R . . . .
 C8A C 0.1172(4) 0.6267(3) 0.25476(12) 0.0275(8) Uani 1 1 d . . . . .
 C11' C 0.3798(4) 0.6265(3) 0.24454(12) 0.0274(8) Uani 1 1 d . . . . .
 C5' C 0.0911(4) 0.5760(3) 0.18009(12) 0.0314(9) Uani 1 1 d . . . . .
 H5' H 0.1209 0.5755 0.1521 0.038 Uiso 1 1 calc R . . . .
 C15' C 0.4055(4) 0.5757(3) 0.31914(13) 0.0320(9) Uani 1 1 d . . . . .
 H15' H 0.3758 0.5749 0.3472 0.038 Uiso 1 1 calc R . . . .
 C10' C 0.2902(4) 0.6852(3) 0.21097(12) 0.0281(8) Uani 1 1 d . . . . .
 C8' C 0.0031(4) 0.5782(3) 0.26231(13) 0.0336(9) Uani 1 1 d . . . . .
 H8' H -0.0270 0.5791 0.2903 0.040 Uiso 1 1 calc R . . . .
 C7' C -0.0680(4) 0.5276(4) 0.22823(14) 0.0382(10) Uani 1 1 d . . . . .
 H7' H -0.1472 0.4941 0.2330 0.046 Uiso 1 1 calc R . . . .
 C2' C 0.2273(5) 0.9993(4) 0.27004(13) 0.0400(10) Uani 1 1 d . . . . .
 H2' H 0.2104 1.0675 0.2836 0.048 Uiso 1 1 calc R . . . .
 C3' C 0.2760(5) 0.9996(4) 0.23004(13) 0.0397(10) Uani 1 1 d . . . . .
 H3' H 0.2942 1.0679 0.2167 0.048 Uiso 1 1 calc R . . . .
 C6' C -0.0238(4) 0.5261(4) 0.18757(14) 0.0355(9) Uani 1 1 d . . . . .
 H6' H -0.0723 0.4907 0.1647 0.043 Uiso 1 1 calc R . . . .
 C14' C 0.5195(4) 0.5261(4) 0.31160(14) 0.0364(10) Uani 1 1 d . . . . .
 H14' H 0.5679 0.4909 0.3345 0.044 Uiso 1 1 calc R . . . .
 C13' C 0.5634(4) 0.5278(4) 0.27059(14) 0.0386(10) Uani 1 1 d . . . . .
 H13' H 0.6420 0.4942 0.2656 0.046 Uiso 1 1 calc R . . . .
 C24B C -0.4064(11) 1.1413(9) 0.4551(3) 0.0606(9) Uani 0.5 1 d D . P C 2
 H24A H -0.3951 1.1999 0.4772 0.073 Uiso 0.5 1 calc R . P C 2
 H24B H -0.4985 1.1276 0.4497 0.073 Uiso 0.5 1 calc R . P C 2
 C27B C -0.5601(11) 1.2650(12) 0.3771(4) 0.0606(9) Uani 0.5 1 d D . P C 2
 H27A H -0.5448 1.2083 0.3557 0.091 Uiso 0.5 1 calc GR . P C 2
 H27B H -0.5885 1.3332 0.3625 0.091 Uiso 0.5 1 calc GR . P C 2
 H27C H -0.6256 1.2388 0.3954 0.091 Uiso 0.5 1 calc GR . P C 2
 C23B C -0.3435(9) 1.0347(9) 0.4727(4) 0.0606(9) Uani 0.5 1 d D . P C 2
 H23A H -0.3917 1.0071 0.4966 0.073 Uiso 0.5 1 calc R . P C 2
 H23B H -0.3500 0.9779 0.4498 0.073 Uiso 0.5 1 calc R . P C 2
 C26B C -0.4372(10) 1.2880(9) 0.4048(4) 0.0606(9) Uani 0.5 1 d D U P C 2
 H26A H -0.4590 1.3182 0.4328 0.073 Uiso 0.5 1 calc R . P C 2
 H26B H -0.3877 1.3452 0.3905 0.073 Uiso 0.5 1 calc R . P C 2
 C21B C -0.1343(9) 0.9399(8) 0.4973(3) 0.0429(12) Uani 0.5 1 d D . P C 2
 C30B C -0.145(3) 0.898(3) 0.6097(8) 0.045(4) Uani 0.60(5) 1 d . . P C 2
 H30B H -0.1658 0.9160 0.6380 0.054 Uiso 0.5 1 calc R . P C 2
 C28B C -0.1243(12) 0.9012(11) 0.5398(4) 0.0429(12) Uani 0.5 1 d . . P C 2
 C29B C -0.1779(11) 0.9519(11) 0.5756(4) 0.0429(12) Uani 0.5 1 d . . P C 2
 H29B H -0.2297 1.0159 0.5743 0.052 Uiso 0.5 1 calc R . P C 2
 C20B C -0.0852(14) 0.8887(12) 0.4622(5) 0.0429(12) Uani 0.5 1 d . . P C 2
 C8B C 0.6250(12) 0.8986(11) -0.0409(4) 0.0409(12) Uani 0.5 1 d . . P A 2
 C10B C 0.7052(8) 1.0481(8) 0.0103(4) 0.0550(8) Uani 0.5 1 d D . P A 2
 H10A H 0.7005 1.0920 -0.0165 0.066 Uiso 0.5 1 calc R . P A 2
 H10B H 0.6614 1.0904 0.0320 0.066 Uiso 0.5 1 calc R . P A 2
 C16B C 0.5853(13) 0.8877(12) 0.0367(5) 0.0409(12) Uani 0.5 1 d . . P A 2
 C17B C 0.5962(12) 0.9284(13) 0.0798(5) 0.0409(12) Uani 0.5 1 d . . P A 2
 H17B H 0.6357 0.9953 0.0897 0.049 Uiso 0.5 1 calc R . P A 2
 C9B C 0.6350(9) 0.9395(8) 0.0019(3) 0.0409(12) Uani 0.5 1 d D . P A 2
 C19B C -0.0935(12) 0.9279(13) 0.4193(5) 0.0429(12) Uani 0.5 1 d . . P C 2
 H19B H -0.1305 0.9953 0.4091 0.052 Uiso 0.5 1 calc R . P C 2
 C13B C 0.8500(15) 1.1760(10) 0.0857(4) 0.0550(8) Uani 0.5 1 d D . P A 2
 H13A H 0.7596 1.1939 0.0791 0.066 Uiso 0.5 1 calc R . P A 2
 H13B H 0.8529 1.1102 0.1047 0.066 Uiso 0.5 1 calc R . P A 2
 C7B C 0.6759(11) 0.9499(11) -0.0773(4) 0.0409(12) Uani 0.5 1 d . . P A 2
 H7B H 0.7223 1.0174 -0.0776 0.049 Uiso 0.5 1 calc R . P A 2
 C14B C 0.9104(9) 1.2722(9) 0.1114(4) 0.0550(8) Uani 0.5 1 d D . P A 2
 H14A H 0.8713 1.3413 0.0999 0.066 Uiso 0.5 1 calc R . P A 2
 H14B H 0.8868 1.2646 0.1414 0.066 Uiso 0.5 1 calc R . P A 2
 C25B C -0.3526(15) 1.1837(12) 0.4130(4) 0.0606(9) Uani 0.5 1 d D . P C 2
 H25A H -0.3652 1.1291 0.3894 0.073 Uiso 0.5 1 calc R . P C 2
 H25B H -0.2616 1.2035 0.4173 0.073 Uiso 0.5 1 calc R . P C 2
 C15B C 1.0508(10) 1.2868(10) 0.1126(5) 0.0550(8) Uani 0.5 1 d D . P A 2
 H15A H 1.0792 1.2769 0.0836 0.083 Uiso 0.5 1 calc GR . P A 2
 H15B H 1.0915 1.2318 0.1319 0.083 Uiso 0.5 1 calc GR . P A 2
 H15C H 1.0737 1.3614 0.1229 0.083 Uiso 0.5 1 calc GR . P A 2
 C32B C 0.0586(7) 0.8527(5) 0.68810(10) 0.0774(13) Uani 0.56 1 d . . P D 2
 H32B H 0.1024 0.9001 0.6698 0.093 Uiso 0.56 1 calc R . P D 2
 C33B C 0.0626(7) 0.8737(5) 0.73196(10) 0.0774(13) Uani 0.56 1 d G . P D 2
 H33B H 0.1090 0.9355 0.7437 0.093 Uiso 0.56 1 calc R . P D 2
 C34B C -0.0015(7) 0.8042(5) 0.75870(8) 0.0774(13) Uani 0.56 1 d G . P D 2
 H34B H 0.0012 0.8186 0.7887 0.093 Uiso 0.56 1 calc R . P D 2
 C35B C -0.0694(7) 0.7138(6) 0.74159(14) 0.0774(13) Uani 0.56 1 d G . P D 2
 H35B H -0.1132 0.6663 0.7599 0.093 Uiso 0.56 1 calc R . P D 2
 C36B C -0.0734(7) 0.6928(6) 0.69773(15) 0.0774(13) Uani 0.56 1 d G . P D 2
 H36B H -0.1198 0.6310 0.6860 0.093 Uiso 0.56 1 calc R . P D 2
 C31B C -0.0093(7) 0.7622(5) 0.67098(9) 0.0774(13) Uani 0.56 1 d DG . P D 2
 C11B C 0.8428(9) 1.0357(8) 0.0260(4) 0.0550(8) Uani 0.5 1 d D . P A 2
 H11A H 0.8903 1.0082 0.0020 0.066 Uiso 0.5 1 calc R . P A 2
 H11B H 0.8490 0.9792 0.0490 0.066 Uiso 0.5 1 calc R . P A 2
 C12B C 0.9055(11) 1.1421(8) 0.0432(3) 0.0550(8) Uani 0.5 1 d D . P A 2
 H12A H 0.8913 1.2020 0.0218 0.066 Uiso 0.5 1 calc R . P A 2
 H12B H 0.9980 1.1309 0.0481 0.066 Uiso 0.5 1 calc R . P A 2
 Ni1 Ni 0.46828(5) 0.69353(5) -0.01722(2) 0.03173(15) Uani 1 1 d . . . . .
 N21_1 N 0.5205(3) 0.7833(3) 0.03463(10) 0.0356(8) Uani 1 1 d . . . . .
 N22_1 N 0.3715(3) 0.5904(3) 0.01816(10) 0.0333(8) Uani 1 1 d . . . . .
 N23_1 N 0.4089(3) 0.6089(3) -0.06941(10) 0.0386(9) Uani 1 1 d . . . . .
 N24_1 N 0.5625(4) 0.7992(4) -0.05271(11) 0.0433(10) Uani 1 1 d . . . . .
 C1_1 C 0.6143(13) 0.8613(12) 0.0377(5) 0.0409(12) Uani 0.5 1 d . . P A 1
 C2_1 C 0.6278(13) 0.9037(12) 0.0818(5) 0.0409(12) Uani 0.5 1 d . . P A 1
 H2_1 H 0.6880 0.9568 0.0930 0.049 Uiso 0.5 1 calc R . P A 1
 C3_1 C 0.537(9) 0.852(6) 0.104(3) 0.0390(13) Uani 0.53(18) 1 d D . P A 1
 H3_1 H 0.5141 0.8675 0.1320 0.047 Uiso 0.53(18) 1 calc R . P A 1
 C4_1 C 0.4826(4) 0.7692(3) 0.07528(12) 0.0322(9) Uani 1 1 d D . . . .
 C5_1 C 0.4039(4) 0.6839(4) 0.08807(12) 0.0315(9) Uani 1 1 d . . . . .
 C6_1 C 0.3564(4) 0.5983(4) 0.06132(12) 0.0311(9) Uani 1 1 d . . . . .
 C7_1 C 0.2841(4) 0.5069(4) 0.07550(13) 0.0359(10) Uani 1 1 d . . . . .
 H7_1 H 0.2610 0.4941 0.1040 0.043 Uiso 1 1 calc R . . . .
 C8_1 C 0.2546(4) 0.4423(4) 0.04112(13) 0.0400(10) Uani 1 1 d . . . . .
 H8_1 H 0.2078 0.3749 0.0407 0.048 Uiso 1 1 calc R . . . .
 C9_1 C 0.3076(4) 0.4948(4) 0.00521(13) 0.0372(10) Uani 1 1 d . . . . .
 C10_1 C 0.2920(4) 0.4554(4) -0.03717(13) 0.0426(11) Uani 1 1 d . . . . .
 C11_1 C 0.3400(4) 0.5122(4) -0.07162(13) 0.0408(11) Uani 1 1 d . . . . .
 C12_1 C 0.3164(4) 0.4786(5) -0.11593(14) 0.0480(13) Uani 1 1 d . . . . .
 H12_1 H 0.2728 0.4137 -0.1261 0.058 Uiso 1 1 calc R . . . .
 C13_1 C 0.3677(5) 0.5561(5) -0.13978(14) 0.0562(15) Uani 1 1 d . . . . .
 H13_1 H 0.3652 0.5574 -0.1703 0.067 Uiso 1 1 calc R . . . .
 C14_1 C 0.4273(4) 0.6371(5) -0.11147(13) 0.0464(12) Uani 1 1 d . . . . .
 C15_1 C 0.4972(5) 0.7281(5) -0.12445(14) 0.0541(14) Uani 1 1 d D . . . .
 C16_1 C 0.5636(5) 0.8001(4) -0.09670(14) 0.0453(12) Uani 1 1 d . . . . .
 C17_1 C 0.6464(5) 0.8862(5) -0.10987(16) 0.0578(14) Uani 1 1 d . . . . .
 H17A_1 H 0.6749 0.8950 -0.1379 0.069 Uiso 0.5 1 calc R . P A 2
 H17_1 H 0.6542 0.9125 -0.1382 0.069 Uiso 0.5 1 calc R . P A 1
 C18_1 C 0.7138(11) 0.9235(11) -0.0721(4) 0.0409(12) Uani 0.5 1 d . . P A 1
 H18_1 H 0.7829 0.9743 -0.0701 0.049 Uiso 0.5 1 calc R . P A 1
 C19_1 C 0.6570(12) 0.8693(11) -0.0368(4) 0.0409(12) Uani 0.5 1 d . . P A 1
 C20_1 C 0.6888(9) 0.9006(8) 0.0053(3) 0.0409(12) Uani 0.5 1 d D . P A 1
 C51_1 C 0.3683(4) 0.6837(3) 0.13179(12) 0.0312(9) Uani 1 1 d . . . . .
 C52_1 C 0.3348(4) 0.6855(3) 0.16750(12) 0.0312(9) Uani 1 1 d . . . . .
 C101_1 C 0.2139(4) 0.3528(5) -0.04651(15) 0.0484(12) Uani 1 1 d . . . . .
 H10A_1 H 0.2213 0.3044 -0.0209 0.058 Uiso 1 1 calc R . . . .
 H10B_1 H 0.2499 0.3124 -0.0704 0.058 Uiso 1 1 calc R . . . .
 C102_1 C 0.0738(5) 0.3734(5) -0.05848(15) 0.0510(13) Uani 1 1 d . . . . .
 H10C_1 H 0.0659 0.4249 -0.0832 0.061 Uiso 1 1 calc R . . . .
 H10D_1 H 0.0360 0.4095 -0.0340 0.061 Uiso 1 1 calc R . . . .
 C103_1 C -0.0009(5) 0.2671(5) -0.07022(16) 0.0524(13) Uani 1 1 d . . . . .
 H10E_1 H 0.0067 0.2159 -0.0454 0.063 Uiso 1 1 calc R . . . .
 H10F_1 H -0.0916 0.2858 -0.0756 0.063 Uiso 1 1 calc R . . . .
 C104_1 C 0.0430(5) 0.2075(4) -0.10956(14) 0.0439(11) Uani 1 1 d . . . . .
 H10G_1 H 0.1319 0.1842 -0.1034 0.053 Uiso 1 1 calc R . . . .
 H10H_1 H 0.0412 0.2604 -0.1338 0.053 Uiso 1 1 calc R . . . .
 C105_1 C -0.0367(5) 0.1060(5) -0.12332(17) 0.0562(14) Uani 1 1 d . . . . .
 H10I_1 H -0.0322 0.0514 -0.0996 0.067 Uiso 1 1 calc R . . . .
 H10J_1 H -0.1263 0.1284 -0.1286 0.067 Uiso 1 1 calc R . . . .
 C106_1 C 0.0071(6) 0.0515(5) -0.1637(2) 0.0690(17) Uani 1 1 d . . . . .
 H10K_1 H 0.0006 0.1045 -0.1875 0.104 Uiso 1 1 calc GR . . . .
 H10L_1 H -0.0466 -0.0132 -0.1710 0.104 Uiso 1 1 calc GR . . . .
 H10M_1 H 0.0953 0.0280 -0.1585 0.104 Uiso 1 1 calc GR . . . .
 C156_1 C 0.4312(8) 0.8573(6) -0.18647(18) 0.0795(13) Uani 0.56 1 d . . P B 1
 H156_1 H 0.3890 0.9015 -0.1668 0.095 Uiso 0.56 1 calc R . P B 1
 C151_1 C 0.5028(9) 0.7672(7) -0.17168(14) 0.0795(13) Uani 0.56 1 d DG . P B 1
 C152_1 C 0.5645(8) 0.7024(6) -0.2004(2) 0.0795(13) Uani 0.56 1 d G . P B 1
 H152_1 H 0.6134 0.6409 -0.1903 0.095 Uiso 0.56 1 calc R . P B 1
 C153_1 C 0.5545(8) 0.7277(7) -0.24398(19) 0.0795(13) Uani 0.56 1 d G . P B 1
 H153_1 H 0.5967 0.6834 -0.2636 0.095 Uiso 0.56 1 calc R . P B 1
 C154_1 C 0.4829(8) 0.8177(6) -0.25877(14) 0.0795(13) Uani 0.56 1 d G . P B 1
 H154_1 H 0.4762 0.8350 -0.2885 0.095 Uiso 0.56 1 calc R . P B 1
 C155_1 C 0.4213(8) 0.8825(6) -0.23002(19) 0.0795(13) Uani 0.56 1 d G . P B 1
 H155_1 H 0.3723 0.9441 -0.2401 0.095 Uiso 0.56 1 calc R . P B 1
 C201_1 C 0.7948(9) 0.9836(7) 0.0166(4) 0.0550(8) Uani 0.5 1 d D . P A 1
 H20A_1 H 0.8635 0.9721 -0.0029 0.066 Uiso 0.5 1 calc R . P A 1
 H20B_1 H 0.8300 0.9691 0.0463 0.066 Uiso 0.5 1 calc R . P A 1
 C202_1 C 0.7520(10) 1.1043(7) 0.0133(4) 0.0550(8) Uani 0.5 1 d D . P A 1
 H20C_1 H 0.6713 1.1119 0.0273 0.066 Uiso 0.5 1 calc R . P A 1
 H20D_1 H 0.7357 1.1238 -0.0174 0.066 Uiso 0.5 1 calc R . P A 1
 C203_1 C 0.8493(10) 1.1859(8) 0.0342(3) 0.0550(8) Uani 0.5 1 d D . P A 1
 H20E_1 H 0.9341 1.1643 0.0257 0.066 Uiso 0.5 1 calc R . P A 1
 H20F_1 H 0.8310 1.2601 0.0219 0.066 Uiso 0.5 1 calc R . P A 1
 C204_1 C 0.8565(16) 1.1963(10) 0.0820(3) 0.0550(8) Uani 0.5 1 d D . P A 1
 H20G_1 H 0.8936 1.1278 0.0949 0.066 Uiso 0.5 1 calc R . P A 1
 H20H_1 H 0.7697 1.2035 0.0916 0.066 Uiso 0.5 1 calc R . P A 1
 C205_1 C 0.9354(9) 1.2949(9) 0.0984(4) 0.0550(8) Uani 0.5 1 d D . P A 1
 H20I_1 H 0.8895 1.3357 0.1199 0.066 Uiso 0.5 1 calc R . P A 1
 H20J_1 H 0.9492 1.3458 0.0743 0.066 Uiso 0.5 1 calc R . P A 1
 C206_1 C 1.0634(11) 1.2563(10) 0.1188(5) 0.0550(8) Uani 0.5 1 d D . P A 1
 H20K_1 H 1.0499 1.1954 0.1387 0.083 Uiso 0.5 1 calc GR . P A 1
 H20L_1 H 1.1058 1.3180 0.1344 0.083 Uiso 0.5 1 calc GR . P A 1
 H20M_1 H 1.1163 1.2309 0.0962 0.083 Uiso 0.5 1 calc GR . P A 1
 Zn1_1 Zn 0.03076(5) 0.69312(5) 0.51691(2) 0.04097(16) Uani 1 1 d . . . . .
 N21_2 N -0.0202(3) 0.7828(3) 0.46486(10) 0.0390(9) Uani 1 1 d . . . . .
 N22_2 N 0.1284(3) 0.5900(3) 0.48152(10) 0.0350(8) Uani 1 1 d . . . . .
 N23_2 N 0.0904(3) 0.6096(4) 0.56958(10) 0.0400(9) Uani 1 1 d . . . . .
 N24_2 N -0.0638(4) 0.7994(4) 0.55232(11) 0.0466(10) Uani 1 1 d . . . . .
 C1_2 C -0.1114(14) 0.8603(12) 0.4619(5) 0.0429(12) Uani 0.5 1 d . . P C 1
 C2_2 C -0.1261(12) 0.9028(13) 0.4180(5) 0.0429(12) Uani 0.5 1 d . . P C 1
 H2_2 H -0.1851 0.9567 0.4072 0.052 Uiso 0.5 1 calc R . P C 1
 C3_2 C -0.0378(4) 0.8497(4) 0.39555(13) 0.0414(11) Uani 1 1 d . . . . .
 H3A_2 H -0.0171 0.8644 0.3670 0.050 Uiso 0.5 1 calc R . P C 1
 H3B_2 H -0.0355 0.8497 0.3652 0.050 Uiso 0.5 1 calc R . P C 2
 C4_2 C 0.0169(4) 0.7675(4) 0.42408(12) 0.0336(9) Uani 1 1 d . . . . .
 C5_2 C 0.0944(4) 0.6825(4) 0.41129(12) 0.0321(9) Uani 1 1 d . . . . .
 C6_2 C 0.1426(4) 0.5976(4) 0.43832(12) 0.0314(9) Uani 1 1 d . . . . .
 C7_2 C 0.2153(4) 0.5069(4) 0.42435(13) 0.0369(10) Uani 1 1 d . . . . .
 H7_2 H 0.2381 0.4937 0.3959 0.044 Uiso 1 1 calc R . . . .
 C8_2 C 0.2456(4) 0.4435(4) 0.45889(14) 0.0405(10) Uani 1 1 d . . . . .
 H8_2 H 0.2932 0.3770 0.4595 0.049 Uiso 1 1 calc R . . . .
 C9_2 C 0.1923(4) 0.4956(4) 0.49480(13) 0.0384(10) Uani 1 1 d . . . . .
 C10_2 C 0.2087(4) 0.4571(4) 0.53733(13) 0.0440(12) Uani 1 1 d . . . . .
 C11_2 C 0.1605(4) 0.5144(5) 0.57192(13) 0.0428(12) Uani 1 1 d . . . . .
 C12_2 C 0.1843(4) 0.4812(5) 0.61624(14) 0.0494(13) Uani 1 1 d . . . . .
 H12_2 H 0.2290 0.4174 0.6265 0.059 Uiso 1 1 calc R . . . .
 C13_2 C 0.1309(5) 0.5577(5) 0.63997(14) 0.0560(15) Uani 1 1 d . . . . .
 H13_2 H 0.1327 0.5591 0.6704 0.067 Uiso 1 1 calc R . . . .
 C14_2 C 0.0702(4) 0.6377(5) 0.61136(13) 0.0479(13) Uani 1 1 d . . . . .
 C15_2 C -0.0009(5) 0.7275(4) 0.62428(14) 0.0564(15) Uani 1 1 d D . . . .
 C16_2 C -0.0670(5) 0.7987(5) 0.59640(14) 0.0482(13) Uani 1 1 d . . . . .
 C17_2 C -0.156(4) 0.863(3) 0.6086(13) 0.045(4) Uani 0.40(5) 1 d . . P C 1
 H17_2 H -0.1791 0.8714 0.6373 0.054 Uiso 0.5 1 calc R . P C 1
 C18_2 C -0.2127(11) 0.9201(11) 0.5725(4) 0.0429(12) Uani 0.5 1 d . . P C 1
 H18_2 H -0.2733 0.9778 0.5718 0.052 Uiso 0.5 1 calc R . P C 1
 C19_2 C -0.1553(12) 0.8678(11) 0.5369(4) 0.0429(12) Uani 0.5 1 d . . P C 1
 C20_2 C -0.1866(9) 0.8978(9) 0.4944(3) 0.0429(12) Uani 0.5 1 d D . P C 1
 C51_2 C 0.1292(4) 0.6826(4) 0.36761(12) 0.0311(9) Uani 1 1 d . . . . .
 C52_2 C 0.1630(4) 0.6844(3) 0.33187(12) 0.0310(9) Uani 1 1 d . . . . .
 C101_2 C 0.2865(4) 0.3559(5) 0.54671(14) 0.0484(13) Uani 1 1 d . . . . .
 H10A_2 H 0.2786 0.3071 0.5212 0.058 Uiso 1 1 calc R . . . .
 H10B_2 H 0.2507 0.3155 0.5707 0.058 Uiso 1 1 calc R . . . .
 C102_2 C 0.4268(4) 0.3773(5) 0.55844(15) 0.0536(14) Uani 1 1 d . . . . .
 H10C_2 H 0.4354 0.4286 0.5832 0.064 Uiso 1 1 calc R . . . .
 H10D_2 H 0.4644 0.4141 0.5340 0.064 Uiso 1 1 calc R . . . .
 C103_2 C 0.5012(5) 0.2711(5) 0.56982(17) 0.0570(14) Uani 1 1 d . . . . .
 H10E_2 H 0.4930 0.2205 0.5448 0.068 Uiso 1 1 calc R . . . .
 H10F_2 H 0.5920 0.2906 0.5750 0.068 Uiso 1 1 calc R . . . .
 C104_2 C 0.4587(5) 0.2104(4) 0.60872(15) 0.0468(12) Uani 1 1 d . . . . .
 H10G_2 H 0.3698 0.1860 0.6025 0.056 Uiso 1 1 calc R . . . .
 H10H_2 H 0.4601 0.2631 0.6330 0.056 Uiso 1 1 calc R . . . .
 C105_2 C 0.5381(5) 0.1091(5) 0.6229(2) 0.0687(18) Uani 1 1 d . . . . .
 H10I_2 H 0.5342 0.0545 0.5992 0.082 Uiso 1 1 calc R . . . .
 H10J_2 H 0.6276 0.1324 0.6284 0.082 Uiso 1 1 calc R . . . .
 C106_2 C 0.4938(6) 0.0537(5) 0.6630(2) 0.082(2) Uani 1 1 d . . . . .
 H10K_2 H 0.4057 0.0289 0.6575 0.123 Uiso 1 1 calc GR . . . .
 H10L_2 H 0.4995 0.1066 0.6868 0.123 Uiso 1 1 calc GR . . . .
 H10M_2 H 0.5476 -0.0103 0.6703 0.123 Uiso 1 1 calc GR . . . .
 C156_2 C 0.0887(8) 0.7702(8) 0.69942(10) 0.0774(13) Uani 0.44 1 d . . P D 1
 H156_2 H 0.1631 0.7975 0.6876 0.093 Uiso 0.44 1 calc R . P D 1
 C155_2 C 0.0754(8) 0.7793(8) 0.74326(10) 0.0774(13) Uani 0.44 1 d G . P D 1
 H155_2 H 0.1406 0.8129 0.7614 0.093 Uiso 0.44 1 calc R . P D 1
 C154_2 C -0.0335(8) 0.7393(7) 0.76060(10) 0.0774(13) Uani 0.44 1 d G . P D 1
 H154_2 H -0.0426 0.7455 0.7906 0.093 Uiso 0.44 1 calc R . P D 1
 C153_2 C -0.1289(8) 0.6901(9) 0.73409(15) 0.0774(13) Uani 0.44 1 d G . P D 1
 H153_2 H -0.2033 0.6627 0.7459 0.093 Uiso 0.44 1 calc R . P D 1
 C152_2 C -0.1155(8) 0.6810(9) 0.69024(15) 0.0774(13) Uani 0.44 1 d G . P D 1
 H152_2 H -0.1807 0.6474 0.6721 0.093 Uiso 0.44 1 calc R . P D 1
 C151_2 C -0.0067(8) 0.7210(7) 0.67291(8) 0.0774(13) Uani 0.44 1 d DG . P D 1
 C201_2 C -0.2935(10) 0.9794(7) 0.4832(4) 0.0606(9) Uani 0.5 1 d D . P C 1
 H20A_2 H -0.3292 0.9658 0.4535 0.073 Uiso 0.5 1 calc R . P C 1
 H20B_2 H -0.3621 0.9681 0.5028 0.073 Uiso 0.5 1 calc R . P C 1
 C202_2 C -0.2448(10) 1.0971(7) 0.4871(4) 0.0606(9) Uani 0.5 1 d D . P C 1
 H20C_2 H -0.1683 1.1052 0.4709 0.073 Uiso 0.5 1 calc R . P C 1
 H20D_2 H -0.2208 1.1140 0.5176 0.073 Uiso 0.5 1 calc R . P C 1
 C203_2 C -0.3465(11) 1.1793(9) 0.4697(3) 0.0606(9) Uani 0.5 1 d D . P C 1
 H20E_2 H -0.4290 1.1560 0.4800 0.073 Uiso 0.5 1 calc R . P C 1
 H20F_2 H -0.3257 1.2530 0.4822 0.073 Uiso 0.5 1 calc R . P C 1
 C204_2 C -0.3620(16) 1.1910(12) 0.4213(3) 0.0606(9) Uani 0.5 1 d D U P C 1
 H20G_2 H -0.4133 1.1250 0.4125 0.073 Uiso 0.5 1 calc R . P C 1
 H20H_2 H -0.2759 1.1750 0.4125 0.073 Uiso 0.5 1 calc R . P C 1
 C205_2 C -0.4098(10) 1.2786(10) 0.3887(4) 0.0606(9) Uani 0.5 1 d D . P C 1
 H20I_2 H -0.3726 1.3519 0.3963 0.073 Uiso 0.5 1 calc R . P C 1
 H20J_2 H -0.3868 1.2586 0.3595 0.073 Uiso 0.5 1 calc R . P C 1
 C206_2 C -0.5501(10) 1.2806(12) 0.3906(4) 0.0606(9) Uani 0.5 1 d D . P C 1
 H20K_2 H -0.5721 1.2627 0.4197 0.091 Uiso 0.5 1 calc GR . P C 1
 H20L_2 H -0.5889 1.2260 0.3704 0.091 Uiso 0.5 1 calc GR . P C 1
 H20M_2 H -0.5816 1.3545 0.3827 0.091 Uiso 0.5 1 calc GR . P C 1

loop_
  _atom_site_aniso_label
  _atom_site_aniso_U_11
  _atom_site_aniso_U_22
  _atom_site_aniso_U_33
  _atom_site_aniso_U_23
  _atom_site_aniso_U_13
  _atom_site_aniso_U_12
 C18B 0.047(3) 0.050(3) 0.020(2) 0.0022(18) 0.006(2) -0.001(2)
 C2B 0.120(3) 0.093(3) 0.0253(16) 0.0025(17) 0.0021(16) -0.031(3)
 C1B 0.120(3) 0.093(3) 0.0253(16) 0.0025(17) 0.0021(16) -0.031(3)
 C6B 0.120(3) 0.093(3) 0.0253(16) 0.0025(17) 0.0021(16) -0.031(3)
 C5B 0.120(3) 0.093(3) 0.0253(16) 0.0025(17) 0.0021(16) -0.031(3)
 C4B 0.120(3) 0.093(3) 0.0253(16) 0.0025(17) 0.0021(16) -0.031(3)
 C3B 0.120(3) 0.093(3) 0.0253(16) 0.0025(17) 0.0021(16) -0.031(3)
 C22B 0.0613(10) 0.0605(10) 0.0603(11) -0.0016(7) 0.0055(7) -0.0007(6)
 C9A 0.030(2) 0.036(2) 0.0175(18) 0.0009(16) 0.0024(15) -0.0006(17)
 C4A 0.032(2) 0.035(2) 0.0172(18) -0.0012(16) 0.0025(15) -0.0004(17)
 C1' 0.041(2) 0.040(2) 0.0185(19) -0.0028(17) 0.0006(17) 0.0035(19)
 C4' 0.042(2) 0.039(2) 0.0172(18) 0.0035(16) 0.0023(17) -0.0051(19)
 C16' 0.029(2) 0.033(2) 0.0210(18) 0.0001(16) 0.0045(15) -0.0034(16)
 C10A 0.030(2) 0.033(2) 0.0230(19) -0.0006(16) 0.0048(16) 0.0027(17)
 C9' 0.032(2) 0.035(2) 0.0165(18) -0.0002(15) 0.0056(15) 0.0008(17)
 C12' 0.035(2) 0.040(2) 0.029(2) -0.0019(18) 0.0118(17) -0.0030(18)
 C8A 0.033(2) 0.029(2) 0.0209(18) 0.0017(15) 0.0044(16) 0.0008(16)
 C11' 0.032(2) 0.030(2) 0.0205(18) -0.0020(15) 0.0051(15) -0.0025(16)
 C5' 0.035(2) 0.038(2) 0.0209(19) -0.0005(16) 0.0013(16) 0.0049(18)
 C15' 0.036(2) 0.036(2) 0.024(2) 0.0017(17) 0.0038(17) -0.0064(18)
 C10' 0.033(2) 0.036(2) 0.0163(18) 0.0000(15) 0.0071(15) -0.0017(17)
 C8' 0.036(2) 0.040(2) 0.025(2) 0.0029(17) 0.0086(17) 0.0026(18)
 C7' 0.032(2) 0.044(3) 0.040(2) 0.002(2) 0.0064(19) -0.0048(19)
 C2' 0.056(3) 0.036(2) 0.027(2) -0.0030(18) -0.001(2) 0.002(2)
 C3' 0.057(3) 0.035(2) 0.026(2) 0.0034(18) -0.0015(19) -0.004(2)
 C6' 0.034(2) 0.040(2) 0.033(2) -0.0036(18) 0.0008(18) -0.0023(18)
 C14' 0.033(2) 0.041(2) 0.035(2) 0.0049(19) -0.0014(18) 0.0006(19)
 C13' 0.032(2) 0.043(3) 0.041(2) 0.002(2) 0.0084(19) 0.0047(19)
 C24B 0.0613(10) 0.0605(10) 0.0603(11) -0.0016(7) 0.0055(7) -0.0007(6)
 C27B 0.0613(10) 0.0605(10) 0.0603(11) -0.0016(7) 0.0055(7) -0.0007(6)
 C23B 0.0613(10) 0.0605(10) 0.0603(11) -0.0016(7) 0.0055(7) -0.0007(6)
 C26B 0.0613(10) 0.0605(10) 0.0603(11) -0.0016(7) 0.0055(7) -0.0007(6)
 C21B 0.042(4) 0.061(4) 0.0264(14) -0.012(2) 0.005(2) -0.008(2)
 C30B 0.065(6) 0.043(13) 0.029(3) -0.018(8) 0.017(3) -0.025(9)
 C28B 0.042(4) 0.061(4) 0.0264(14) -0.012(2) 0.005(2) -0.008(2)
 C29B 0.042(4) 0.061(4) 0.0264(14) -0.012(2) 0.005(2) -0.008(2)
 C20B 0.042(4) 0.061(4) 0.0264(14) -0.012(2) 0.005(2) -0.008(2)
 C8B 0.042(4) 0.054(4) 0.0274(16) 0.013(2) 0.006(2) 0.007(2)
 C10B 0.063(2) 0.039(2) 0.064(2) 0.0117(16) 0.0117(15) 0.0042(14)
 C16B 0.042(4) 0.054(4) 0.0274(16) 0.013(2) 0.006(2) 0.007(2)
 C17B 0.042(4) 0.054(4) 0.0274(16) 0.013(2) 0.006(2) 0.007(2)
 C9B 0.042(4) 0.054(4) 0.0274(16) 0.013(2) 0.006(2) 0.007(2)
 C19B 0.042(4) 0.061(4) 0.0264(14) -0.012(2) 0.005(2) -0.008(2)
 C13B 0.063(2) 0.039(2) 0.064(2) 0.0117(16) 0.0117(15) 0.0042(14)
 C7B 0.042(4) 0.054(4) 0.0274(16) 0.013(2) 0.006(2) 0.007(2)
 C14B 0.063(2) 0.039(2) 0.064(2) 0.0117(16) 0.0117(15) 0.0042(14)
 C25B 0.0613(10) 0.0605(10) 0.0603(11) -0.0016(7) 0.0055(7) -0.0007(6)
 C15B 0.063(2) 0.039(2) 0.064(2) 0.0117(16) 0.0117(15) 0.0042(14)
 C32B 0.112(3) 0.095(3) 0.0260(15) 0.0011(16) 0.0050(16) 0.029(3)
 C33B 0.112(3) 0.095(3) 0.0260(15) 0.0011(16) 0.0050(16) 0.029(3)
 C34B 0.112(3) 0.095(3) 0.0260(15) 0.0011(16) 0.0050(16) 0.029(3)
 C35B 0.112(3) 0.095(3) 0.0260(15) 0.0011(16) 0.0050(16) 0.029(3)
 C36B 0.112(3) 0.095(3) 0.0260(15) 0.0011(16) 0.0050(16) 0.029(3)
 C31B 0.112(3) 0.095(3) 0.0260(15) 0.0011(16) 0.0050(16) 0.029(3)
 C11B 0.063(2) 0.039(2) 0.064(2) 0.0117(16) 0.0117(15) 0.0042(14)
 C12B 0.063(2) 0.039(2) 0.064(2) 0.0117(16) 0.0117(15) 0.0042(14)
 Ni1 0.0287(3) 0.0563(4) 0.0106(2) 0.0028(2) 0.00390(19) 0.0090(2)
 N21_1 0.0327(19) 0.055(2) 0.0192(16) 0.0075(15) 0.0029(14) 0.0026(16)
 N22_1 0.0279(18) 0.054(2) 0.0182(16) -0.0046(15) -0.0003(13) 0.0097(16)
 N23_1 0.0301(19) 0.070(3) 0.0162(16) -0.0001(16) 0.0030(14) 0.0162(18)
 N24_1 0.044(2) 0.070(3) 0.0178(17) 0.0062(17) 0.0105(15) 0.0151(19)
 C1_1 0.042(4) 0.054(4) 0.0274(16) 0.013(2) 0.006(2) 0.007(2)
 C2_1 0.042(4) 0.054(4) 0.0274(16) 0.013(2) 0.006(2) 0.007(2)
 C3_1 0.047(3) 0.050(3) 0.020(2) 0.0022(18) 0.006(2) -0.001(2)
 C4_1 0.031(2) 0.047(3) 0.0196(19) 0.0037(17) 0.0037(16) 0.0061(18)
 C5_1 0.027(2) 0.049(3) 0.0195(19) 0.0018(17) 0.0038(15) 0.0063(18)
 C6_1 0.025(2) 0.050(3) 0.0184(18) 0.0002(17) 0.0014(15) 0.0085(18)
 C7_1 0.034(2) 0.051(3) 0.023(2) -0.0010(18) 0.0054(17) 0.0038(19)
 C8_1 0.035(2) 0.055(3) 0.029(2) -0.003(2) 0.0011(18) 0.000(2)
 C9_1 0.032(2) 0.057(3) 0.022(2) -0.0048(19) -0.0023(17) 0.009(2)
 C10_1 0.035(2) 0.068(3) 0.024(2) -0.009(2) -0.0030(18) 0.010(2)
 C11_1 0.030(2) 0.072(3) 0.020(2) -0.010(2) -0.0023(16) 0.013(2)
 C12_1 0.032(2) 0.087(4) 0.025(2) -0.016(2) -0.0030(18) 0.014(2)
 C13_1 0.041(3) 0.112(5) 0.016(2) -0.009(2) 0.0023(19) 0.014(3)
 C14_1 0.037(2) 0.084(4) 0.018(2) -0.002(2) 0.0007(18) 0.018(2)
 C15_1 0.047(3) 0.096(4) 0.020(2) 0.007(2) 0.009(2) 0.012(3)
 C16_1 0.045(3) 0.068(3) 0.024(2) 0.011(2) 0.0100(19) 0.016(2)
 C17_1 0.071(4) 0.075(4) 0.031(3) 0.014(2) 0.021(2) 0.010(3)
 C18_1 0.042(4) 0.054(4) 0.0274(16) 0.013(2) 0.006(2) 0.007(2)
 C19_1 0.042(4) 0.054(4) 0.0274(16) 0.013(2) 0.006(2) 0.007(2)
 C20_1 0.042(4) 0.054(4) 0.0274(16) 0.013(2) 0.006(2) 0.007(2)
 C51_1 0.032(2) 0.040(2) 0.022(2) -0.0015(17) 0.0033(16) -0.0003(17)
 C52_1 0.035(2) 0.036(2) 0.023(2) -0.0010(16) 0.0067(17) -0.0037(18)
 C101_1 0.042(3) 0.074(4) 0.028(2) -0.014(2) -0.0041(19) 0.004(2)
 C102_1 0.042(3) 0.081(4) 0.031(2) -0.011(2) 0.004(2) 0.003(2)
 C103_1 0.037(3) 0.082(4) 0.038(3) 0.011(2) 0.001(2) -0.004(2)
 C104_1 0.046(3) 0.049(3) 0.036(2) 0.011(2) -0.004(2) -0.010(2)
 C105_1 0.043(3) 0.067(4) 0.056(3) 0.020(3) -0.014(2) -0.008(2)
 C106_1 0.062(4) 0.062(4) 0.080(4) -0.016(3) -0.017(3) -0.005(3)
 C156_1 0.120(3) 0.093(3) 0.0253(16) 0.0025(17) 0.0021(16) -0.031(3)
 C151_1 0.120(3) 0.093(3) 0.0253(16) 0.0025(17) 0.0021(16) -0.031(3)
 C152_1 0.120(3) 0.093(3) 0.0253(16) 0.0025(17) 0.0021(16) -0.031(3)
 C153_1 0.120(3) 0.093(3) 0.0253(16) 0.0025(17) 0.0021(16) -0.031(3)
 C154_1 0.120(3) 0.093(3) 0.0253(16) 0.0025(17) 0.0021(16) -0.031(3)
 C155_1 0.120(3) 0.093(3) 0.0253(16) 0.0025(17) 0.0021(16) -0.031(3)
 C201_1 0.063(2) 0.039(2) 0.064(2) 0.0117(16) 0.0117(15) 0.0042(14)
 C202_1 0.063(2) 0.039(2) 0.064(2) 0.0117(16) 0.0117(15) 0.0042(14)
 C203_1 0.063(2) 0.039(2) 0.064(2) 0.0117(16) 0.0117(15) 0.0042(14)
 C204_1 0.063(2) 0.039(2) 0.064(2) 0.0117(16) 0.0117(15) 0.0042(14)
 C205_1 0.063(2) 0.039(2) 0.064(2) 0.0117(16) 0.0117(15) 0.0042(14)
 C206_1 0.063(2) 0.039(2) 0.064(2) 0.0117(16) 0.0117(15) 0.0042(14)
 Zn1_1 0.0339(3) 0.0734(4) 0.0157(2) -0.0028(2) 0.00401(19) -0.0108(2)
 N21_2 0.0322(19) 0.066(3) 0.0194(17) -0.0090(16) 0.0032(14) -0.0069(17)
 N22_2 0.0252(17) 0.061(2) 0.0180(16) 0.0025(15) 0.0007(13) -0.0104(16)
 N23_2 0.0288(19) 0.077(3) 0.0140(16) 0.0022(16) 0.0010(13) -0.0168(19)
 N24_2 0.042(2) 0.081(3) 0.0183(17) -0.0075(18) 0.0095(15) -0.015(2)
 C1_2 0.042(4) 0.061(4) 0.0264(14) -0.012(2) 0.005(2) -0.008(2)
 C2_2 0.042(4) 0.061(4) 0.0264(14) -0.012(2) 0.005(2) -0.008(2)
 C3_2 0.043(3) 0.060(3) 0.022(2) -0.0041(19) 0.0042(18) -0.001(2)
 C4_2 0.030(2) 0.052(3) 0.0188(19) -0.0047(17) 0.0029(16) -0.0095(19)
 C5_2 0.025(2) 0.052(3) 0.0192(19) -0.0008(17) 0.0034(15) -0.0072(18)
 C6_2 0.0213(19) 0.054(3) 0.0187(18) -0.0008(17) 0.0016(15) -0.0110(18)
 C7_2 0.032(2) 0.059(3) 0.021(2) 0.0030(19) 0.0043(16) -0.008(2)
 C8_2 0.034(2) 0.058(3) 0.030(2) 0.003(2) 0.0016(18) -0.002(2)
 C9_2 0.029(2) 0.066(3) 0.020(2) 0.0054(19) -0.0035(16) -0.010(2)
 C10_2 0.032(2) 0.077(3) 0.023(2) 0.009(2) -0.0028(17) -0.011(2)
 C11_2 0.026(2) 0.084(4) 0.018(2) 0.012(2) -0.0012(16) -0.016(2)
 C12_2 0.029(2) 0.094(4) 0.025(2) 0.014(2) -0.0027(18) -0.015(2)
 C13_2 0.039(3) 0.114(5) 0.014(2) 0.008(2) 0.0025(19) -0.018(3)
 C14_2 0.035(2) 0.090(4) 0.018(2) 0.001(2) -0.0013(18) -0.022(2)
 C15_2 0.052(3) 0.098(4) 0.021(2) -0.007(2) 0.008(2) -0.016(3)
 C16_2 0.045(3) 0.081(4) 0.019(2) -0.010(2) 0.0083(19) -0.015(3)
 C17_2 0.065(6) 0.043(13) 0.029(3) -0.018(8) 0.017(3) -0.025(9)
 C18_2 0.042(4) 0.061(4) 0.0264(14) -0.012(2) 0.005(2) -0.008(2)
 C19_2 0.042(4) 0.061(4) 0.0264(14) -0.012(2) 0.005(2) -0.008(2)
 C20_2 0.042(4) 0.061(4) 0.0264(14) -0.012(2) 0.005(2) -0.008(2)
 C51_2 0.028(2) 0.043(2) 0.022(2) 0.0007(17) 0.0043(16) -0.0006(17)
 C52_2 0.034(2) 0.038(2) 0.021(2) 0.0023(16) 0.0059(16) 0.0017(18)
 C101_2 0.036(2) 0.083(4) 0.025(2) 0.016(2) -0.0028(18) -0.005(2)
 C102_2 0.035(3) 0.095(4) 0.031(2) 0.013(2) 0.002(2) -0.006(3)
 C103_2 0.031(2) 0.094(4) 0.046(3) -0.016(3) -0.001(2) 0.006(3)
 C104_2 0.045(3) 0.054(3) 0.040(3) -0.013(2) -0.011(2) 0.008(2)
 C105_2 0.048(3) 0.075(4) 0.080(4) -0.030(3) -0.023(3) 0.010(3)
 C106_2 0.073(4) 0.060(4) 0.108(6) 0.025(4) -0.025(4) 0.000(3)
 C156_2 0.112(3) 0.095(3) 0.0260(15) 0.0011(16) 0.0050(16) 0.029(3)
 C155_2 0.112(3) 0.095(3) 0.0260(15) 0.0011(16) 0.0050(16) 0.029(3)
 C154_2 0.112(3) 0.095(3) 0.0260(15) 0.0011(16) 0.0050(16) 0.029(3)
 C153_2 0.112(3) 0.095(3) 0.0260(15) 0.0011(16) 0.0050(16) 0.029(3)
 C152_2 0.112(3) 0.095(3) 0.0260(15) 0.0011(16) 0.0050(16) 0.029(3)
 C151_2 0.112(3) 0.095(3) 0.0260(15) 0.0011(16) 0.0050(16) 0.029(3)
 C201_2 0.0613(10) 0.0605(10) 0.0603(11) -0.0016(7) 0.0055(7) -0.0007(6)
 C202_2 0.0613(10) 0.0605(10) 0.0603(11) -0.0016(7) 0.0055(7) -0.0007(6)
 C203_2 0.0613(10) 0.0605(10) 0.0603(11) -0.0016(7) 0.0055(7) -0.0007(6)
 C204_2 0.0613(10) 0.0605(10) 0.0603(11) -0.0016(7) 0.0055(7) -0.0007(6)
 C205_2 0.0613(10) 0.0605(10) 0.0603(11) -0.0016(7) 0.0055(7) -0.0007(6)
 C206_2 0.0613(10) 0.0605(10) 0.0603(11) -0.0016(7) 0.0055(7) -0.0007(6)

_geom_special_details
;
 All esds (except the esd in the dihedral angle between two l.s. planes)
 are estimated using the full covariance matrix.  The cell esds are taken
 into account individually in the estimation of esds in distances, angles
 and torsion angles; correlations between esds in cell parameters are only
 used when they are defined by crystal symmetry.  An approximate (isotropic)
 treatment of cell esds is used for estimating esds involving l.s. planes.
;
loop_
  _geom_bond_atom_site_label_1
  _geom_bond_atom_site_label_2
  _geom_bond_distance
  _geom_bond_site_symmetry_2
  _geom_bond_publ_flag
 C18B H18B 0.9500 . ?
 C18B C17B 1.36(14) . ?
 C18B C4_1 1.425(9) . ?
 C2B H2B 0.9500 . ?
 C2B C1B 1.3900 . ?
 C2B C3B 1.3900 . ?
 C1B C6B 1.3900 . ?
 C1B C15_1 1.496(7) . ?
 C6B H6B 0.9500 . ?
 C6B C5B 1.3900 . ?
 C5B H5B 0.9500 . ?
 C5B C4B 1.3900 . ?
 C4B H4B 0.9500 . ?
 C4B C3B 1.3900 . ?
 C3B H3B 0.9500 . ?
 C22B H22A 0.9900 . ?
 C22B H22B 0.9900 . ?
 C22B C23B 1.525(9) . ?
 C22B C21B 1.508(9) . ?
 C9A C4A 1.408(5) . ?
 C9A C1' 1.379(6) . ?
 C9A C9' 1.537(6) . ?
 C4A C4' 1.384(6) . ?
 C4A C10' 1.535(6) . ?
 C1' H1' 0.9500 . ?
 C1' C2' 1.385(6) . ?
 C4' H4' 0.9500 . ?
 C4' C3' 1.385(6) . ?
 C16' C9' 1.537(5) . ?
 C16' C11' 1.402(5) . ?
 C16' C15' 1.379(6) . ?
 C10A C8A 1.403(5) . ?
 C10A C5' 1.379(6) . ?
 C10A C10' 1.536(5) . ?
 C9' C8A 1.541(5) . ?
 C9' C52_2 1.465(5) . ?
 C12' H12' 0.9500 . ?
 C12' C11' 1.368(6) . ?
 C12' C13' 1.388(6) . ?
 C8A C8' 1.373(6) . ?
 C11' C10' 1.539(5) . ?
 C5' H5' 0.9500 . ?
 C5' C6' 1.388(6) . ?
 C15' H15' 0.9500 . ?
 C15' C14' 1.385(6) . ?
 C10' C52_1 1.467(5) . ?
 C8' H8' 0.9500 . ?
 C8' C7' 1.398(6) . ?
 C7' H7' 0.9500 . ?
 C7' C6' 1.383(6) . ?
 C2' H2' 0.9500 . ?
 C2' C3' 1.384(6) . ?
 C3' H3' 0.9500 . ?
 C6' H6' 0.9500 . ?
 C14' H14' 0.9500 . ?
 C14' C13' 1.392(6) . ?
 C13' H13' 0.9500 . ?
 C24B H24A 0.9900 . ?
 C24B H24B 0.9900 . ?
 C24B C23B 1.537(9) . ?
 C24B C25B 1.554(9) . ?
 C27B H27A 0.9800 . ?
 C27B H27B 0.9800 . ?
 C27B H27C 0.9800 . ?
 C27B C26B 1.534(9) . ?
 C23B H23A 0.9900 . ?
 C23B H23B 0.9900 . ?
 C26B H26A 0.9900 . ?
 C26B H26B 0.9900 . ?
 C26B C25B 1.560(9) . ?
 C21B C28B 1.403(15) . ?
 C21B C20B 1.391(16) . ?
 C30B H30B 0.9500 . ?
 C30B C29B 1.27(3) . ?
 C30B C16_2 1.54(3) . ?
 C28B C29B 1.430(14) . ?
 C28B N24_2 1.432(15) . ?
 C29B H29B 0.9500 . ?
 C20B C19B 1.418(16) . ?
 C20B N21_2 1.457(18) . ?
 C8B C9B 1.420(15) . ?
 C8B C7B 1.432(13) . ?
 C8B N24_1 1.404(15) . ?
 C10B H10A 0.9900 . ?
 C10B H10B 0.9900 . ?
 C10B C9B 1.517(9) . ?
 C10B C11B 1.512(9) . ?
 C16B C17B 1.428(16) . ?
 C16B C9B 1.388(15) . ?
 C16B N21_1 1.431(17) . ?
 C17B H17B 0.9500 . ?
 C19B H19B 0.9500 . ?
 C19B C3_2 1.363(16) . ?
 C13B H13A 0.9900 . ?
 C13B H13B 0.9900 . ?
 C13B C14B 1.524(9) . ?
 C13B C12B 1.544(9) . ?
 C7B H7B 0.9500 . ?
 C7B C17_1 1.293(14) . ?
 C14B H14A 0.9900 . ?
 C14B H14B 0.9900 . ?
 C14B C15B 1.492(9) . ?
 C25B H25A 0.9900 . ?
 C25B H25B 0.9900 . ?
 C15B H15A 0.9800 . ?
 C15B H15B 0.9800 . ?
 C15B H15C 0.9800 . ?
 C32B H32B 0.9500 . ?
 C32B C33B 1.3900 . ?
 C32B C31B 1.3900 . ?
 C33B H33B 0.9500 . ?
 C33B C34B 1.3900 . ?
 C34B H34B 0.9500 . ?
 C34B C35B 1.3900 . ?
 C35B H35B 0.9500 . ?
 C35B C36B 1.3900 . ?
 C36B H36B 0.9500 . ?
 C36B C31B 1.3900 . ?
 C31B C15_2 1.525(5) . ?
 C11B H11A 0.9900 . ?
 C11B H11B 0.9900 . ?
 C11B C12B 1.523(9) . ?
 C12B H12A 0.9900 . ?
 C12B H12B 0.9900 . ?
 Ni1 N21_1 1.992(4) . ?
 Ni1 N22_1 1.990(4) . ?
 Ni1 N23_1 1.985(4) . ?
 Ni1 N24_1 1.997(4) . ?
 N21_1 C1_1 1.362(17) . ?
 N21_1 C4_1 1.368(5) . ?
 N22_1 C6_1 1.371(5) . ?
 N22_1 C9_1 1.381(6) . ?
 N23_1 C11_1 1.373(6) . ?
 N23_1 C14_1 1.383(5) . ?
 N24_1 C16_1 1.374(5) . ?
 N24_1 C19_1 1.373(15) . ?
 C1_1 C2_1 1.464(16) . ?
 C1_1 C20_1 1.408(15) . ?
 C2_1 H2_1 0.9500 . ?
 C2_1 C3_1 1.37(13) . ?
 C3_1 H3_1 0.9500 . ?
 C3_1 C4_1 1.426(8) . ?
 C4_1 C5_1 1.396(6) . ?
 C5_1 C6_1 1.398(6) . ?
 C5_1 C51_1 1.441(5) . ?
 C6_1 C7_1 1.427(6) . ?
 C7_1 H7_1 0.9500 . ?
 C7_1 C8_1 1.344(6) . ?
 C8_1 H8_1 0.9500 . ?
 C8_1 C9_1 1.434(6) . ?
 C9_1 C10_1 1.404(6) . ?
 C10_1 C11_1 1.399(7) . ?
 C10_1 C101_1 1.501(7) . ?
 C11_1 C12_1 1.446(6) . ?
 C12_1 H12_1 0.9500 . ?
 C12_1 C13_1 1.333(8) . ?
 C13_1 H13_1 0.9500 . ?
 C13_1 C14_1 1.432(7) . ?
 C14_1 C15_1 1.396(8) . ?
 C15_1 C16_1 1.381(8) . ?
 C15_1 C151_1 1.553(6) . ?
 C16_1 C17_1 1.434(7) . ?
 C17_1 H17A_1 0.9500 . ?
 C17_1 H17_1 0.9500 . ?
 C17_1 C18_1 1.408(14) . ?
 C18_1 H18_1 0.9500 . ?
 C18_1 C19_1 1.444(13) . ?
 C19_1 C20_1 1.385(15) . ?
 C20_1 C201_1 1.522(9) . ?
 C51_1 C52_1 1.193(5) . ?
 C101_1 H10A_1 0.9900 . ?
 C101_1 H10B_1 0.9900 . ?
 C101_1 C102_1 1.525(7) . ?
 C102_1 H10C_1 0.9900 . ?
 C102_1 H10D_1 0.9900 . ?
 C102_1 C103_1 1.535(7) . ?
 C103_1 H10E_1 0.9900 . ?
 C103_1 H10F_1 0.9900 . ?
 C103_1 C104_1 1.525(7) . ?
 C104_1 H10G_1 0.9900 . ?
 C104_1 H10H_1 0.9900 . ?
 C104_1 C105_1 1.528(7) . ?
 C105_1 H10I_1 0.9900 . ?
 C105_1 H10J_1 0.9900 . ?
 C105_1 C106_1 1.523(8) . ?
 C106_1 H10K_1 0.9800 . ?
 C106_1 H10L_1 0.9800 . ?
 C106_1 H10M_1 0.9800 . ?
 C156_1 H156_1 0.9500 . ?
 C156_1 C151_1 1.3900 . ?
 C156_1 C155_1 1.3900 . ?
 C151_1 C152_1 1.3900 . ?
 C152_1 H152_1 0.9500 . ?
 C152_1 C153_1 1.3900 . ?
 C153_1 H153_1 0.9500 . ?
 C153_1 C154_1 1.3900 . ?
 C154_1 H154_1 0.9500 . ?
 C154_1 C155_1 1.3900 . ?
 C155_1 H155_1 0.9500 . ?
 C201_1 H20A_1 0.9900 . ?
 C201_1 H20B_1 0.9900 . ?
 C201_1 C202_1 1.531(8) . ?
 C202_1 H20C_1 0.9900 . ?
 C202_1 H20D_1 0.9900 . ?
 C202_1 C203_1 1.533(9) . ?
 C203_1 H20E_1 0.9900 . ?
 C203_1 H20F_1 0.9900 . ?
 C203_1 C204_1 1.495(9) . ?
 C204_1 H20G_1 0.9900 . ?
 C204_1 H20H_1 0.9900 . ?
 C204_1 C205_1 1.518(9) . ?
 C205_1 H20I_1 0.9900 . ?
 C205_1 H20J_1 0.9900 . ?
 C205_1 C206_1 1.530(9) . ?
 C206_1 H20K_1 0.9800 . ?
 C206_1 H20L_1 0.9800 . ?
 C206_1 H20M_1 0.9800 . ?
 Zn1_1 N21_2 1.997(4) . ?
 Zn1_1 N22_2 2.004(4) . ?
 Zn1_1 N23_2 1.996(4) . ?
 Zn1_1 N24_2 2.011(4) . ?
 N21_2 C1_2 1.347(18) . ?
 N21_2 C4_2 1.371(5) . ?
 N22_2 C6_2 1.370(5) . ?
 N22_2 C9_2 1.379(6) . ?
 N23_2 C11_2 1.372(7) . ?
 N23_2 C14_2 1.379(5) . ?
 N24_2 C16_2 1.378(5) . ?
 N24_2 C19_2 1.340(15) . ?
 C1_2 C2_2 1.461(16) . ?
 C1_2 C20_2 1.408(16) . ?
 C2_2 H2_2 0.9500 . ?
 C2_2 C3_2 1.370(16) . ?
 C3_2 H3A_2 0.9500 . ?
 C3_2 H3B_2 0.9500 . ?
 C3_2 C4_2 1.432(6) . ?
 C4_2 C5_2 1.394(6) . ?
 C5_2 C6_2 1.403(6) . ?
 C5_2 C51_2 1.437(5) . ?
 C6_2 C7_2 1.429(6) . ?
 C7_2 H7_2 0.9500 . ?
 C7_2 C8_2 1.344(6) . ?
 C8_2 H8_2 0.9500 . ?
 C8_2 C9_2 1.436(6) . ?
 C9_2 C10_2 1.406(6) . ?
 C10_2 C11_2 1.409(7) . ?
 C10_2 C101_2 1.496(7) . ?
 C11_2 C12_2 1.446(6) . ?
 C12_2 H12_2 0.9500 . ?
 C12_2 C13_2 1.337(8) . ?
 C13_2 H13_2 0.9500 . ?
 C13_2 C14_2 1.439(7) . ?
 C14_2 C15_2 1.400(8) . ?
 C15_2 C16_2 1.382(7) . ?
 C15_2 C151_2 1.525(5) . ?
 C16_2 C17_2 1.30(4) . ?
 C17_2 H17_2 0.9500 . ?
 C17_2 C18_2 1.42(5) . ?
 C18_2 H18_2 0.9500 . ?
 C18_2 C19_2 1.448(14) . ?
 C19_2 C20_2 1.395(15) . ?
 C20_2 C201_2 1.527(9) . ?
 C51_2 C52_2 1.195(5) . ?
 C101_2 H10A_2 0.9900 . ?
 C101_2 H10B_2 0.9900 . ?
 C101_2 C102_2 1.524(6) . ?
 C102_2 H10C_2 0.9900 . ?
 C102_2 H10D_2 0.9900 . ?
 C102_2 C103_2 1.538(8) . ?
 C103_2 H10E_2 0.9900 . ?
 C103_2 H10F_2 0.9900 . ?
 C103_2 C104_2 1.512(7) . ?
 C104_2 H10G_2 0.9900 . ?
 C104_2 H10H_2 0.9900 . ?
 C104_2 C105_2 1.537(7) . ?
 C105_2 H10I_2 0.9900 . ?
 C105_2 H10J_2 0.9900 . ?
 C105_2 C106_2 1.520(9) . ?
 C106_2 H10K_2 0.9800 . ?
 C106_2 H10L_2 0.9800 . ?
 C106_2 H10M_2 0.9800 . ?
 C156_2 H156_2 0.9500 . ?
 C156_2 C155_2 1.3900 . ?
 C156_2 C151_2 1.3900 . ?
 C155_2 H155_2 0.9500 . ?
 C155_2 C154_2 1.3900 . ?
 C154_2 H154_2 0.9500 . ?
 C154_2 C153_2 1.3900 . ?
 C153_2 H153_2 0.9500 . ?
 C153_2 C152_2 1.3900 . ?
 C152_2 H152_2 0.9500 . ?
 C152_2 C151_2 1.3900 . ?
 C201_2 H20A_2 0.9900 . ?
 C201_2 H20B_2 0.9900 . ?
 C201_2 C202_2 1.511(9) . ?
 C202_2 H20C_2 0.9900 . ?
 C202_2 H20D_2 0.9900 . ?
 C202_2 C203_2 1.540(9) . ?
 C203_2 H20E_2 0.9900 . ?
 C203_2 H20F_2 0.9900 . ?
 C203_2 C204_2 1.512(9) . ?
 C204_2 H20G_2 0.9900 . ?
 C204_2 H20H_2 0.9900 . ?
 C204_2 C205_2 1.532(9) . ?
 C205_2 H20I_2 0.9900 . ?
 C205_2 H20J_2 0.9900 . ?
 C205_2 C206_2 1.490(9) . ?
 C206_2 H20K_2 0.9800 . ?
 C206_2 H20L_2 0.9800 . ?
 C206_2 H20M_2 0.9800 . ?

loop_
  _geom_angle_atom_site_label_1
  _geom_angle_atom_site_label_2
  _geom_angle_atom_site_label_3
  _geom_angle
  _geom_angle_site_symmetry_1
  _geom_angle_site_symmetry_3
  _geom_angle_publ_flag
 C17B C18B H18B 125.7 . . ?
 C17B C18B C4_1 109(8) . . ?
 C4_1 C18B H18B 125.7 . . ?
 C1B C2B H2B 120.0 . . ?
 C1B C2B C3B 120.0 . . ?
 C3B C2B H2B 120.0 . . ?
 C2B C1B C15_1 119.9(7) . . ?
 C6B C1B C2B 120.0 . . ?
 C6B C1B C15_1 119.5(7) . . ?
 C1B C6B H6B 120.0 . . ?
 C5B C6B C1B 120.0 . . ?
 C5B C6B H6B 120.0 . . ?
 C6B C5B H5B 120.0 . . ?
 C4B C5B C6B 120.0 . . ?
 C4B C5B H5B 120.0 . . ?
 C5B C4B H4B 120.0 . . ?
 C3B C4B C5B 120.0 . . ?
 C3B C4B H4B 120.0 . . ?
 C2B C3B H3B 120.0 . . ?
 C4B C3B C2B 120.0 . . ?
 C4B C3B H3B 120.0 . . ?
 H22A C22B H22B 107.4 . . ?
 C23B C22B H22A 108.4 . . ?
 C23B C22B H22B 108.4 . . ?
 C21B C22B H22A 108.4 . . ?
 C21B C22B H22B 108.4 . . ?
 C21B C22B C23B 115.6(9) . . ?
 C4A C9A C9' 113.3(3) . . ?
 C1' C9A C4A 120.2(4) . . ?
 C1' C9A C9' 126.5(3) . . ?
 C9A C4A C10' 113.5(3) . . ?
 C4' C4A C9A 119.8(4) . . ?
 C4' C4A C10' 126.7(3) . . ?
 C9A C1' H1' 120.3 . . ?
 C9A C1' C2' 119.4(4) . . ?
 C2' C1' H1' 120.3 . . ?
 C4A C4' H4' 120.3 . . ?
 C4A C4' C3' 119.4(4) . . ?
 C3' C4' H4' 120.3 . . ?
 C11' C16' C9' 113.7(3) . . ?
 C15' C16' C9' 126.6(3) . . ?
 C15' C16' C11' 119.7(4) . . ?
 C8A C10A C10' 113.6(3) . . ?
 C5' C10A C8A 119.8(4) . . ?
 C5' C10A C10' 126.6(3) . . ?
 C9A C9' C8A 104.7(3) . . ?
 C16' C9' C9A 105.9(3) . . ?
 C16' C9' C8A 104.9(3) . . ?
 C52_2 C9' C9A 113.7(3) . . ?
 C52_2 C9' C16' 113.0(3) . . ?
 C52_2 C9' C8A 113.8(3) . . ?
 C11' C12' H12' 120.3 . . ?
 C11' C12' C13' 119.5(4) . . ?
 C13' C12' H12' 120.3 . . ?
 C10A C8A C9' 113.3(3) . . ?
 C8' C8A C10A 120.8(4) . . ?
 C8' C8A C9' 125.8(3) . . ?
 C16' C11' C10' 113.3(3) . . ?
 C12' C11' C16' 120.7(4) . . ?
 C12' C11' C10' 125.9(3) . . ?
 C10A C5' H5' 120.2 . . ?
 C10A C5' C6' 119.7(4) . . ?
 C6' C5' H5' 120.2 . . ?
 C16' C15' H15' 120.1 . . ?
 C16' C15' C14' 119.7(4) . . ?
 C14' C15' H15' 120.1 . . ?
 C4A C10' C10A 105.8(3) . . ?
 C4A C10' C11' 104.9(3) . . ?
 C10A C10' C11' 104.9(3) . . ?
 C52_1 C10' C4A 113.3(3) . . ?
 C52_1 C10' C10A 113.0(3) . . ?
 C52_1 C10' C11' 114.1(3) . . ?
 C8A C8' H8' 120.5 . . ?
 C8A C8' C7' 119.0(4) . . ?
 C7' C8' H8' 120.5 . . ?
 C8' C7' H7' 119.8 . . ?
 C6' C7' C8' 120.4(4) . . ?
 C6' C7' H7' 119.8 . . ?
 C1' C2' H2' 119.7 . . ?
 C3' C2' C1' 120.5(4) . . ?
 C3' C2' H2' 119.7 . . ?
 C4' C3' H3' 119.7 . . ?
 C2' C3' C4' 120.5(4) . . ?
 C2' C3' H3' 119.7 . . ?
 C5' C6' H6' 119.9 . . ?
 C7' C6' C5' 120.3(4) . . ?
 C7' C6' H6' 119.9 . . ?
 C15' C14' H14' 119.9 . . ?
 C15' C14' C13' 120.1(4) . . ?
 C13' C14' H14' 119.9 . . ?
 C12' C13' C14' 120.2(4) . . ?
 C12' C13' H13' 119.9 . . ?
 C14' C13' H13' 119.9 . . ?
 H24A C24B H24B 107.7 . . ?
 C23B C24B H24A 108.8 . . ?
 C23B C24B H24B 108.8 . . ?
 C23B C24B C25B 113.8(9) . . ?
 C25B C24B H24A 108.8 . . ?
 C25B C24B H24B 108.8 . . ?
 H27A C27B H27B 109.5 . . ?
 H27A C27B H27C 109.5 . . ?
 H27B C27B H27C 109.5 . . ?
 C26B C27B H27A 109.5 . . ?
 C26B C27B H27B 109.5 . . ?
 C26B C27B H27C 109.5 . . ?
 C22B C23B C24B 115.2(9) . . ?
 C22B C23B H23A 108.5 . . ?
 C22B C23B H23B 108.5 . . ?
 C24B C23B H23A 108.5 . . ?
 C24B C23B H23B 108.5 . . ?
 H23A C23B H23B 107.5 . . ?
 C27B C26B H26A 108.8 . . ?
 C27B C26B H26B 108.8 . . ?
 C27B C26B C25B 113.8(11) . . ?
 H26A C26B H26B 107.7 . . ?
 C25B C26B H26A 108.8 . . ?
 C25B C26B H26B 108.8 . . ?
 C28B C21B C22B 117.2(9) . . ?
 C20B C21B C22B 116.9(10) . . ?
 C20B C21B C28B 126.0(11) . . ?
 C29B C30B H30B 126.4 . . ?
 C29B C30B C16_2 107.3(17) . . ?
 C16_2 C30B H30B 126.4 . . ?
 C21B C28B C29B 126.0(11) . . ?
 C21B C28B N24_2 123.3(9) . . ?
 C29B C28B N24_2 110.6(9) . . ?
 C30B C29B C28B 109.5(16) . . ?
 C30B C29B H29B 125.3 . . ?
 C28B C29B H29B 125.3 . . ?
 C21B C20B C19B 126.4(12) . . ?
 C21B C20B N21_2 123.3(12) . . ?
 C19B C20B N21_2 110.3(10) . . ?
 C9B C8B C7B 126.1(10) . . ?
 N24_1 C8B C9B 123.1(9) . . ?
 N24_1 C8B C7B 110.8(9) . . ?
 H10A C10B H10B 107.6 . . ?
 C9B C10B H10A 108.6 . . ?
 C9B C10B H10B 108.6 . . ?
 C11B C10B H10A 108.6 . . ?
 C11B C10B H10B 108.6 . . ?
 C11B C10B C9B 114.5(8) . . ?
 C17B C16B N21_1 110.6(9) . . ?
 C9B C16B C17B 125.0(11) . . ?
 C9B C16B N21_1 124.4(11) . . ?
 C18B C17B C16B 106(2) . . ?
 C18B C17B H17B 127.2 . . ?
 C16B C17B H17B 127.2 . . ?
 C8B C9B C10B 117.8(9) . . ?
 C16B C9B C8B 125.0(11) . . ?
 C16B C9B C10B 117.2(10) . . ?
 C20B C19B H19B 126.9 . . ?
 C3_2 C19B C20B 106.3(11) . . ?
 C3_2 C19B H19B 126.9 . . ?
 H13A C13B H13B 107.0 . . ?
 C14B C13B H13A 107.6 . . ?
 C14B C13B H13B 107.6 . . ?
 C14B C13B C12B 119.0(10) . . ?
 C12B C13B H13A 107.6 . . ?
 C12B C13B H13B 107.6 . . ?
 C8B C7B H7B 126.7 . . ?
 C17_1 C7B C8B 106.6(10) . . ?
 C17_1 C7B H7B 126.7 . . ?
 C13B C14B H14A 107.7 . . ?
 C13B C14B H14B 107.7 . . ?
 H14A C14B H14B 107.1 . . ?
 C15B C14B C13B 118.5(11) . . ?
 C15B C14B H14A 107.7 . . ?
 C15B C14B H14B 107.7 . . ?
 C24B C25B C26B 99.4(9) . . ?
 C24B C25B H25A 111.9 . . ?
 C24B C25B H25B 111.9 . . ?
 C26B C25B H25A 111.9 . . ?
 C26B C25B H25B 111.9 . . ?
 H25A C25B H25B 109.6 . . ?
 C14B C15B H15A 109.5 . . ?
 C14B C15B H15B 109.5 . . ?
 C14B C15B H15C 109.5 . . ?
 H15A C15B H15B 109.5 . . ?
 H15A C15B H15C 109.5 . . ?
 H15B C15B H15C 109.5 . . ?
 C33B C32B H32B 120.0 . . ?
 C33B C32B C31B 120.0 . . ?
 C31B C32B H32B 120.0 . . ?
 C32B C33B H33B 120.0 . . ?
 C34B C33B C32B 120.0 . . ?
 C34B C33B H33B 120.0 . . ?
 C33B C34B H34B 120.0 . . ?
 C33B C34B C35B 120.0 . . ?
 C35B C34B H34B 120.0 . . ?
 C34B C35B H35B 120.0 . . ?
 C34B C35B C36B 120.0 . . ?
 C36B C35B H35B 120.0 . . ?
 C35B C36B H36B 120.0 . . ?
 C31B C36B C35B 120.0 . . ?
 C31B C36B H36B 120.0 . . ?
 C32B C31B C15_2 121.3(4) . . ?
 C36B C31B C32B 120.0 . . ?
 C36B C31B C15_2 118.2(4) . . ?
 C10B C11B H11A 108.7 . . ?
 C10B C11B H11B 108.7 . . ?
 C10B C11B C12B 114.3(8) . . ?
 H11A C11B H11B 107.6 . . ?
 C12B C11B H11A 108.7 . . ?
 C12B C11B H11B 108.7 . . ?
 C13B C12B H12A 109.6 . . ?
 C13B C12B H12B 109.6 . . ?
 C11B C12B C13B 110.2(8) . . ?
 C11B C12B H12A 109.6 . . ?
 C11B C12B H12B 109.6 . . ?
 H12A C12B H12B 108.1 . . ?
 N21_1 Ni1 N24_1 89.13(15) . . ?
 N22_1 Ni1 N21_1 90.64(14) . . ?
 N22_1 Ni1 N24_1 178.86(15) . . ?
 N23_1 Ni1 N21_1 177.17(14) . . ?
 N23_1 Ni1 N22_1 89.46(15) . . ?
 N23_1 Ni1 N24_1 90.72(16) . . ?
 C16B N21_1 Ni1 128.2(6) . . ?
 C1_1 N21_1 Ni1 126.1(7) . . ?
 C1_1 N21_1 C4_1 106.1(7) . . ?
 C4_1 N21_1 C16B 103.7(7) . . ?
 C4_1 N21_1 Ni1 127.2(3) . . ?
 C6_1 N22_1 Ni1 127.0(3) . . ?
 C6_1 N22_1 C9_1 104.9(3) . . ?
 C9_1 N22_1 Ni1 128.1(3) . . ?
 C11_1 N23_1 Ni1 127.8(3) . . ?
 C11_1 N23_1 C14_1 105.7(4) . . ?
 C14_1 N23_1 Ni1 126.6(4) . . ?
 C8B N24_1 Ni1 129.8(6) . . ?
 C16_1 N24_1 C8B 102.6(6) . . ?
 C16_1 N24_1 Ni1 126.8(4) . . ?
 C19_1 N24_1 Ni1 124.7(5) . . ?
 C19_1 N24_1 C16_1 107.4(6) . . ?
 N21_1 C1_1 C2_1 109.2(10) . . ?
 N21_1 C1_1 C20_1 128.3(12) . . ?
 C20_1 C1_1 C2_1 122.4(11) . . ?
 C1_1 C2_1 H2_1 126.7 . . ?
 C3_1 C2_1 C1_1 107(2) . . ?
 C3_1 C2_1 H2_1 126.7 . . ?
 C2_1 C3_1 H3_1 127.2 . . ?
 C2_1 C3_1 C4_1 106(7) . . ?
 C4_1 C3_1 H3_1 127.2 . . ?
 N21_1 C4_1 C18B 111(6) . . ?
 N21_1 C4_1 C3_1 111(5) . . ?
 N21_1 C4_1 C5_1 125.1(4) . . ?
 C5_1 C4_1 C18B 124(6) . . ?
 C5_1 C4_1 C3_1 124(5) . . ?
 C4_1 C5_1 C6_1 124.6(4) . . ?
 C4_1 C5_1 C51_1 118.2(4) . . ?
 C6_1 C5_1 C51_1 117.3(4) . . ?
 N22_1 C6_1 C5_1 125.2(4) . . ?
 N22_1 C6_1 C7_1 110.6(4) . . ?
 C5_1 C6_1 C7_1 124.1(4) . . ?
 C6_1 C7_1 H7_1 126.3 . . ?
 C8_1 C7_1 C6_1 107.3(4) . . ?
 C8_1 C7_1 H7_1 126.3 . . ?
 C7_1 C8_1 H8_1 126.6 . . ?
 C7_1 C8_1 C9_1 106.7(4) . . ?
 C9_1 C8_1 H8_1 126.6 . . ?
 N22_1 C9_1 C8_1 110.4(4) . . ?
 N22_1 C9_1 C10_1 125.5(4) . . ?
 C10_1 C9_1 C8_1 124.1(4) . . ?
 C9_1 C10_1 C101_1 119.2(4) . . ?
 C11_1 C10_1 C9_1 122.3(5) . . ?
 C11_1 C10_1 C101_1 118.4(4) . . ?
 N23_1 C11_1 C10_1 126.6(4) . . ?
 N23_1 C11_1 C12_1 109.9(4) . . ?
 C10_1 C11_1 C12_1 123.4(5) . . ?
 C11_1 C12_1 H12_1 126.6 . . ?
 C13_1 C12_1 C11_1 106.8(5) . . ?
 C13_1 C12_1 H12_1 126.6 . . ?
 C12_1 C13_1 H13_1 125.9 . . ?
 C12_1 C13_1 C14_1 108.1(4) . . ?
 C14_1 C13_1 H13_1 125.9 . . ?
 N23_1 C14_1 C13_1 109.5(5) . . ?
 N23_1 C14_1 C15_1 125.5(4) . . ?
 C15_1 C14_1 C13_1 125.0(4) . . ?
 C14_1 C15_1 C1B 107.1(6) . . ?
 C14_1 C15_1 C151_1 124.8(5) . . ?
 C16_1 C15_1 C1B 128.3(6) . . ?
 C16_1 C15_1 C14_1 124.4(4) . . ?
 C16_1 C15_1 C151_1 110.7(5) . . ?
 N24_1 C16_1 C15_1 125.6(5) . . ?
 N24_1 C16_1 C17_1 109.9(5) . . ?
 C15_1 C16_1 C17_1 124.5(4) . . ?
 C7B C17_1 C16_1 108.8(7) . . ?
 C7B C17_1 H17A_1 125.6 . . ?
 C16_1 C17_1 H17A_1 125.6 . . ?
 C16_1 C17_1 H17_1 127.1 . . ?
 C18_1 C17_1 C16_1 105.8(6) . . ?
 C18_1 C17_1 H17_1 127.1 . . ?
 C17_1 C18_1 H18_1 126.8 . . ?
 C17_1 C18_1 C19_1 106.4(9) . . ?
 C19_1 C18_1 H18_1 126.8 . . ?
 N24_1 C19_1 C18_1 109.4(9) . . ?
 N24_1 C19_1 C20_1 129.1(10) . . ?
 C20_1 C19_1 C18_1 120.9(10) . . ?
 C1_1 C20_1 C201_1 119.5(10) . . ?
 C19_1 C20_1 C1_1 118.8(11) . . ?
 C19_1 C20_1 C201_1 121.5(9) . . ?
 C52_1 C51_1 C5_1 177.6(5) . . ?
 C51_1 C52_1 C10' 178.1(4) . . ?
 C10_1 C101_1 H10A_1 108.6 . . ?
 C10_1 C101_1 H10B_1 108.6 . . ?
 C10_1 C101_1 C102_1 114.9(4) . . ?
 H10A_1 C101_1 H10B_1 107.5 . . ?
 C102_1 C101_1 H10A_1 108.6 . . ?
 C102_1 C101_1 H10B_1 108.6 . . ?
 C101_1 C102_1 H10C_1 108.9 . . ?
 C101_1 C102_1 H10D_1 108.9 . . ?
 C101_1 C102_1 C103_1 113.2(4) . . ?
 H10C_1 C102_1 H10D_1 107.8 . . ?
 C103_1 C102_1 H10C_1 108.9 . . ?
 C103_1 C102_1 H10D_1 108.9 . . ?
 C102_1 C103_1 H10E_1 108.8 . . ?
 C102_1 C103_1 H10F_1 108.8 . . ?
 H10E_1 C103_1 H10F_1 107.7 . . ?
 C104_1 C103_1 C102_1 114.0(4) . . ?
 C104_1 C103_1 H10E_1 108.8 . . ?
 C104_1 C103_1 H10F_1 108.8 . . ?
 C103_1 C104_1 H10G_1 108.7 . . ?
 C103_1 C104_1 H10H_1 108.7 . . ?
 C103_1 C104_1 C105_1 114.3(4) . . ?
 H10G_1 C104_1 H10H_1 107.6 . . ?
 C105_1 C104_1 H10G_1 108.7 . . ?
 C105_1 C104_1 H10H_1 108.7 . . ?
 C104_1 C105_1 H10I_1 109.0 . . ?
 C104_1 C105_1 H10J_1 109.0 . . ?
 H10I_1 C105_1 H10J_1 107.8 . . ?
 C106_1 C105_1 C104_1 112.7(4) . . ?
 C106_1 C105_1 H10I_1 109.0 . . ?
 C106_1 C105_1 H10J_1 109.0 . . ?
 C105_1 C106_1 H10K_1 109.5 . . ?
 C105_1 C106_1 H10L_1 109.5 . . ?
 C105_1 C106_1 H10M_1 109.5 . . ?
 H10K_1 C106_1 H10L_1 109.5 . . ?
 H10K_1 C106_1 H10M_1 109.5 . . ?
 H10L_1 C106_1 H10M_1 109.5 . . ?
 C151_1 C156_1 H156_1 120.0 . . ?
 C151_1 C156_1 C155_1 120.0 . . ?
 C155_1 C156_1 H156_1 120.0 . . ?
 C156_1 C151_1 C15_1 119.9(5) . . ?
 C152_1 C151_1 C15_1 119.4(5) . . ?
 C152_1 C151_1 C156_1 120.0 . . ?
 C151_1 C152_1 H152_1 120.0 . . ?
 C151_1 C152_1 C153_1 120.0 . . ?
 C153_1 C152_1 H152_1 120.0 . . ?
 C152_1 C153_1 H153_1 120.0 . . ?
 C154_1 C153_1 C152_1 120.0 . . ?
 C154_1 C153_1 H153_1 120.0 . . ?
 C153_1 C154_1 H154_1 120.0 . . ?
 C155_1 C154_1 C153_1 120.0 . . ?
 C155_1 C154_1 H154_1 120.0 . . ?
 C156_1 C155_1 H155_1 120.0 . . ?
 C154_1 C155_1 C156_1 120.0 . . ?
 C154_1 C155_1 H155_1 120.0 . . ?
 C20_1 C201_1 H20A_1 108.9 . . ?
 C20_1 C201_1 H20B_1 108.9 . . ?
 C20_1 C201_1 C202_1 113.5(8) . . ?
 H20A_1 C201_1 H20B_1 107.7 . . ?
 C202_1 C201_1 H20A_1 108.9 . . ?
 C202_1 C201_1 H20B_1 108.9 . . ?
 C201_1 C202_1 H20C_1 108.9 . . ?
 C201_1 C202_1 H20D_1 108.9 . . ?
 C201_1 C202_1 C203_1 113.3(8) . . ?
 H20C_1 C202_1 H20D_1 107.7 . . ?
 C203_1 C202_1 H20C_1 108.9 . . ?
 C203_1 C202_1 H20D_1 108.9 . . ?
 C202_1 C203_1 H20E_1 107.9 . . ?
 C202_1 C203_1 H20F_1 107.9 . . ?
 H20E_1 C203_1 H20F_1 107.2 . . ?
 C204_1 C203_1 C202_1 117.6(9) . . ?
 C204_1 C203_1 H20E_1 107.9 . . ?
 C204_1 C203_1 H20F_1 107.9 . . ?
 C203_1 C204_1 H20G_1 109.0 . . ?
 C203_1 C204_1 H20H_1 109.0 . . ?
 C203_1 C204_1 C205_1 112.9(9) . . ?
 H20G_1 C204_1 H20H_1 107.8 . . ?
 C205_1 C204_1 H20G_1 109.0 . . ?
 C205_1 C204_1 H20H_1 109.0 . . ?
 C204_1 C205_1 H20I_1 109.6 . . ?
 C204_1 C205_1 H20J_1 109.6 . . ?
 C204_1 C205_1 C206_1 110.3(10) . . ?
 H20I_1 C205_1 H20J_1 108.1 . . ?
 C206_1 C205_1 H20I_1 109.6 . . ?
 C206_1 C205_1 H20J_1 109.6 . . ?
 C205_1 C206_1 H20K_1 109.5 . . ?
 C205_1 C206_1 H20L_1 109.5 . . ?
 C205_1 C206_1 H20M_1 109.5 . . ?
 H20K_1 C206_1 H20L_1 109.5 . . ?
 H20K_1 C206_1 H20M_1 109.5 . . ?
 H20L_1 C206_1 H20M_1 109.5 . . ?
 N21_2 Zn1_1 N22_2 90.68(14) . . ?
 N21_2 Zn1_1 N24_2 88.95(16) . . ?
 N22_2 Zn1_1 N24_2 178.59(15) . . ?
 N23_2 Zn1_1 N21_2 176.61(15) . . ?
 N23_2 Zn1_1 N22_2 89.50(15) . . ?
 N23_2 Zn1_1 N24_2 90.79(16) . . ?
 C20B N21_2 Zn1_1 128.7(6) . . ?
 C1_2 N21_2 Zn1_1 126.0(7) . . ?
 C1_2 N21_2 C4_2 106.4(7) . . ?
 C4_2 N21_2 C20B 103.4(7) . . ?
 C4_2 N21_2 Zn1_1 127.0(3) . . ?
 C6_2 N22_2 Zn1_1 126.7(3) . . ?
 C6_2 N22_2 C9_2 105.4(4) . . ?
 C9_2 N22_2 Zn1_1 127.9(3) . . ?
 C11_2 N23_2 Zn1_1 127.6(3) . . ?
 C11_2 N23_2 C14_2 106.0(4) . . ?
 C14_2 N23_2 Zn1_1 126.4(4) . . ?
 C28B N24_2 Zn1_1 129.2(6) . . ?
 C16_2 N24_2 C28B 103.7(6) . . ?
 C16_2 N24_2 Zn1_1 126.3(4) . . ?
 C19_2 N24_2 Zn1_1 125.2(6) . . ?
 C19_2 N24_2 C16_2 107.1(6) . . ?
 N21_2 C1_2 C2_2 109.9(10) . . ?
 N21_2 C1_2 C20_2 128.0(12) . . ?
 C20_2 C1_2 C2_2 122.1(12) . . ?
 C1_2 C2_2 H2_2 126.8 . . ?
 C3_2 C2_2 C1_2 106.4(11) . . ?
 C3_2 C2_2 H2_2 126.8 . . ?
 C19B C3_2 H3B_2 125.7 . . ?
 C19B C3_2 C4_2 108.6(8) . . ?
 C2_2 C3_2 H3A_2 127.1 . . ?
 C2_2 C3_2 C4_2 105.7(8) . . ?
 C4_2 C3_2 H3A_2 127.1 . . ?
 C4_2 C3_2 H3B_2 125.7 . . ?
 N21_2 C4_2 C3_2 110.7(4) . . ?
 N21_2 C4_2 C5_2 125.4(4) . . ?
 C5_2 C4_2 C3_2 123.9(4) . . ?
 C4_2 C5_2 C6_2 124.5(4) . . ?
 C4_2 C5_2 C51_2 117.9(4) . . ?
 C6_2 C5_2 C51_2 117.6(4) . . ?
 N22_2 C6_2 C5_2 125.5(4) . . ?
 N22_2 C6_2 C7_2 110.3(4) . . ?
 C5_2 C6_2 C7_2 124.2(4) . . ?
 C6_2 C7_2 H7_2 126.3 . . ?
 C8_2 C7_2 C6_2 107.4(4) . . ?
 C8_2 C7_2 H7_2 126.3 . . ?
 C7_2 C8_2 H8_2 126.6 . . ?
 C7_2 C8_2 C9_2 106.8(4) . . ?
 C9_2 C8_2 H8_2 126.6 . . ?
 N22_2 C9_2 C8_2 110.0(4) . . ?
 N22_2 C9_2 C10_2 125.8(4) . . ?
 C10_2 C9_2 C8_2 124.2(5) . . ?
 C9_2 C10_2 C11_2 122.2(5) . . ?
 C9_2 C10_2 C101_2 119.1(4) . . ?
 C11_2 C10_2 C101_2 118.6(4) . . ?
 N23_2 C11_2 C10_2 126.7(4) . . ?
 N23_2 C11_2 C12_2 110.0(4) . . ?
 C10_2 C11_2 C12_2 123.2(5) . . ?
 C11_2 C12_2 H12_2 126.7 . . ?
 C13_2 C12_2 C11_2 106.5(5) . . ?
 C13_2 C12_2 H12_2 126.7 . . ?
 C12_2 C13_2 H13_2 125.9 . . ?
 C12_2 C13_2 C14_2 108.1(4) . . ?
 C14_2 C13_2 H13_2 125.9 . . ?
 N23_2 C14_2 C13_2 109.2(5) . . ?
 N23_2 C14_2 C15_2 125.9(5) . . ?
 C15_2 C14_2 C13_2 124.9(4) . . ?
 C14_2 C15_2 C31B 123.9(5) . . ?
 C14_2 C15_2 C151_2 107.9(5) . . ?
 C16_2 C15_2 C31B 111.6(5) . . ?
 C16_2 C15_2 C14_2 124.4(4) . . ?
 C16_2 C15_2 C151_2 127.2(5) . . ?
 N24_2 C16_2 C30B 108.4(10) . . ?
 N24_2 C16_2 C15_2 125.9(5) . . ?
 C15_2 C16_2 C30B 125.5(10) . . ?
 C17_2 C16_2 N24_2 111(2) . . ?
 C17_2 C16_2 C15_2 122.5(19) . . ?
 C16_2 C17_2 H17_2 125.2 . . ?
 C16_2 C17_2 C18_2 110(3) . . ?
 C18_2 C17_2 H17_2 125.2 . . ?
 C17_2 C18_2 H18_2 128.7 . . ?
 C17_2 C18_2 C19_2 102.7(19) . . ?
 C19_2 C18_2 H18_2 128.7 . . ?
 N24_2 C19_2 C18_2 109.2(9) . . ?
 N24_2 C19_2 C20_2 128.4(10) . . ?
 C20_2 C19_2 C18_2 122.0(11) . . ?
 C1_2 C20_2 C201_2 119.6(10) . . ?
 C19_2 C20_2 C1_2 119.5(11) . . ?
 C19_2 C20_2 C201_2 120.7(9) . . ?
 C52_2 C51_2 C5_2 177.2(4) . . ?
 C51_2 C52_2 C9' 178.4(5) . . ?
 C10_2 C101_2 H10A_2 108.5 . . ?
 C10_2 C101_2 H10B_2 108.5 . . ?
 C10_2 C101_2 C102_2 115.2(5) . . ?
 H10A_2 C101_2 H10B_2 107.5 . . ?
 C102_2 C101_2 H10A_2 108.5 . . ?
 C102_2 C101_2 H10B_2 108.5 . . ?
 C101_2 C102_2 H10C_2 109.0 . . ?
 C101_2 C102_2 H10D_2 109.0 . . ?
 C101_2 C102_2 C103_2 113.1(5) . . ?
 H10C_2 C102_2 H10D_2 107.8 . . ?
 C103_2 C102_2 H10C_2 109.0 . . ?
 C103_2 C102_2 H10D_2 109.0 . . ?
 C102_2 C103_2 H10E_2 108.6 . . ?
 C102_2 C103_2 H10F_2 108.6 . . ?
 H10E_2 C103_2 H10F_2 107.6 . . ?
 C104_2 C103_2 C102_2 114.5(4) . . ?
 C104_2 C103_2 H10E_2 108.6 . . ?
 C104_2 C103_2 H10F_2 108.6 . . ?
 C103_2 C104_2 H10G_2 108.4 . . ?
 C103_2 C104_2 H10H_2 108.4 . . ?
 C103_2 C104_2 C105_2 115.5(5) . . ?
 H10G_2 C104_2 H10H_2 107.5 . . ?
 C105_2 C104_2 H10G_2 108.4 . . ?
 C105_2 C104_2 H10H_2 108.4 . . ?
 C104_2 C105_2 H10I_2 108.9 . . ?
 C104_2 C105_2 H10J_2 108.9 . . ?
 H10I_2 C105_2 H10J_2 107.7 . . ?
 C106_2 C105_2 C104_2 113.2(5) . . ?
 C106_2 C105_2 H10I_2 108.9 . . ?
 C106_2 C105_2 H10J_2 108.9 . . ?
 C105_2 C106_2 H10K_2 109.5 . . ?
 C105_2 C106_2 H10L_2 109.5 . . ?
 C105_2 C106_2 H10M_2 109.5 . . ?
 H10K_2 C106_2 H10L_2 109.5 . . ?
 H10K_2 C106_2 H10M_2 109.5 . . ?
 H10L_2 C106_2 H10M_2 109.5 . . ?
 C155_2 C156_2 H156_2 120.0 . . ?
 C155_2 C156_2 C151_2 120.0 . . ?
 C151_2 C156_2 H156_2 120.0 . . ?
 C156_2 C155_2 H155_2 120.0 . . ?
 C156_2 C155_2 C154_2 120.0 . . ?
 C154_2 C155_2 H155_2 120.0 . . ?
 C155_2 C154_2 H154_2 120.0 . . ?
 C153_2 C154_2 C155_2 120.0 . . ?
 C153_2 C154_2 H154_2 120.0 . . ?
 C154_2 C153_2 H153_2 120.0 . . ?
 C152_2 C153_2 C154_2 120.0 . . ?
 C152_2 C153_2 H153_2 120.0 . . ?
 C153_2 C152_2 H152_2 120.0 . . ?
 C153_2 C152_2 C151_2 120.0 . . ?
 C151_2 C152_2 H152_2 120.0 . . ?
 C156_2 C151_2 C15_2 119.5(4) . . ?
 C152_2 C151_2 C15_2 119.8(4) . . ?
 C152_2 C151_2 C156_2 120.0 . . ?
 C20_2 C201_2 H20A_2 109.6 . . ?
 C20_2 C201_2 H20B_2 109.6 . . ?
 H20A_2 C201_2 H20B_2 108.1 . . ?
 C202_2 C201_2 C20_2 110.4(9) . . ?
 C202_2 C201_2 H20A_2 109.6 . . ?
 C202_2 C201_2 H20B_2 109.6 . . ?
 C201_2 C202_2 H20C_2 109.5 . . ?
 C201_2 C202_2 H20D_2 109.5 . . ?
 C201_2 C202_2 C203_2 110.8(9) . . ?
 H20C_2 C202_2 H20D_2 108.1 . . ?
 C203_2 C202_2 H20C_2 109.5 . . ?
 C203_2 C202_2 H20D_2 109.5 . . ?
 C202_2 C203_2 H20E_2 108.3 . . ?
 C202_2 C203_2 H20F_2 108.3 . . ?
 H20E_2 C203_2 H20F_2 107.4 . . ?
 C204_2 C203_2 C202_2 116.0(10) . . ?
 C204_2 C203_2 H20E_2 108.3 . . ?
 C204_2 C203_2 H20F_2 108.3 . . ?
 C203_2 C204_2 H20G_2 102.8 . . ?
 C203_2 C204_2 H20H_2 102.8 . . ?
 C203_2 C204_2 C205_2 137.4(11) . . ?
 H20G_2 C204_2 H20H_2 105.0 . . ?
 C205_2 C204_2 H20G_2 102.8 . . ?
 C205_2 C204_2 H20H_2 102.8 . . ?
 C204_2 C205_2 H20I_2 110.6 . . ?
 C204_2 C205_2 H20J_2 110.6 . . ?
 H20I_2 C205_2 H20J_2 108.7 . . ?
 C206_2 C205_2 C204_2 105.9(11) . . ?
 C206_2 C205_2 H20I_2 110.6 . . ?
 C206_2 C205_2 H20J_2 110.6 . . ?
 C205_2 C206_2 H20K_2 109.5 . . ?
 C205_2 C206_2 H20L_2 109.5 . . ?
 C205_2 C206_2 H20M_2 109.5 . . ?
 H20K_2 C206_2 H20L_2 109.5 . . ?
 H20K_2 C206_2 H20M_2 109.5 . . ?
 H20L_2 C206_2 H20M_2 109.5 . . ?

loop_
  _geom_torsion_atom_site_label_1
  _geom_torsion_atom_site_label_2
  _geom_torsion_atom_site_label_3
  _geom_torsion_atom_site_label_4
  _geom_torsion
  _geom_torsion_site_symmetry_1
  _geom_torsion_site_symmetry_2
  _geom_torsion_site_symmetry_3
  _geom_torsion_site_symmetry_4
  _geom_torsion_publ_flag
 C18B C4_1 C5_1 C6_1 -175(5) . . . . ?
 C18B C4_1 C5_1 C51_1 5(5) . . . . ?
 C2B C1B C6B C5B 0.0 . . . . ?
 C2B C1B C15_1 C14_1 82.4(7) . . . . ?
 C2B C1B C15_1 C16_1 -102.8(8) . . . . ?
 C1B C2B C3B C4B 0.0 . . . . ?
 C1B C6B C5B C4B 0.0 . . . . ?
 C1B C15_1 C16_1 N24_1 -179.8(7) . . . . ?
 C1B C15_1 C16_1 C17_1 -1.1(10) . . . . ?
 C6B C1B C15_1 C14_1 -106.3(6) . . . . ?
 C6B C1B C15_1 C16_1 68.5(9) . . . . ?
 C6B C5B C4B C3B 0.0 . . . . ?
 C5B C4B C3B C2B 0.0 . . . . ?
 C3B C2B C1B C6B 0.0 . . . . ?
 C3B C2B C1B C15_1 171.3(9) . . . . ?
 C22B C21B C28B C29B 2.1(15) . . . . ?
 C22B C21B C28B N24_2 178.0(8) . . . . ?
 C22B C21B C20B C19B 0.7(16) . . . . ?
 C22B C21B C20B N21_2 -177.1(8) . . . . ?
 C9A C4A C4' C3' -0.8(6) . . . . ?
 C9A C4A C10' C10A 53.7(4) . . . . ?
 C9A C4A C10' C11' -56.9(4) . . . . ?
 C9A C4A C10' C52_1 178.0(3) . . . . ?
 C9A C1' C2' C3' -0.7(7) . . . . ?
 C9A C9' C8A C10A 56.2(4) . . . . ?
 C9A C9' C8A C8' -123.9(4) . . . . ?
 C4A C9A C1' C2' -0.9(6) . . . . ?
 C4A C9A C9' C16' 53.6(4) . . . . ?
 C4A C9A C9' C8A -57.0(4) . . . . ?
 C4A C9A C9' C52_2 178.2(3) . . . . ?
 C4A C4' C3' C2' -0.7(7) . . . . ?
 C1' C9A C4A C4' 1.6(6) . . . . ?
 C1' C9A C4A C10' -178.3(4) . . . . ?
 C1' C9A C9' C16' -125.9(4) . . . . ?
 C1' C9A C9' C8A 123.5(4) . . . . ?
 C1' C9A C9' C52_2 -1.3(6) . . . . ?
 C1' C2' C3' C4' 1.5(7) . . . . ?
 C4' C4A C10' C10A -126.2(4) . . . . ?
 C4' C4A C10' C11' 123.1(4) . . . . ?
 C4' C4A C10' C52_1 -1.9(6) . . . . ?
 C16' C9' C8A C10A -55.1(4) . . . . ?
 C16' C9' C8A C8' 124.8(4) . . . . ?
 C16' C11' C10' C4A 55.9(4) . . . . ?
 C16' C11' C10' C10A -55.4(4) . . . . ?
 C16' C11' C10' C52_1 -179.5(3) . . . . ?
 C16' C15' C14' C13' 0.3(6) . . . . ?
 C10A C8A C8' C7' 0.4(6) . . . . ?
 C10A C5' C6' C7' 0.6(6) . . . . ?
 C9' C9A C4A C4' -177.9(4) . . . . ?
 C9' C9A C4A C10' 2.1(5) . . . . ?
 C9' C9A C1' C2' 178.6(4) . . . . ?
 C9' C16' C11' C12' 179.4(4) . . . . ?
 C9' C16' C11' C10' -0.4(5) . . . . ?
 C9' C16' C15' C14' -179.8(4) . . . . ?
 C9' C8A C8' C7' -179.5(4) . . . . ?
 C12' C11' C10' C4A -123.9(4) . . . . ?
 C12' C11' C10' C10A 124.8(4) . . . . ?
 C12' C11' C10' C52_1 0.7(6) . . . . ?
 C8A C10A C5' C6' 0.0(6) . . . . ?
 C8A C10A C10' C4A -54.6(4) . . . . ?
 C8A C10A C10' C11' 56.0(4) . . . . ?
 C8A C10A C10' C52_1 -179.2(3) . . . . ?
 C8A C8' C7' C6' 0.3(7) . . . . ?
 C11' C16' C9' C9A -54.6(4) . . . . ?
 C11' C16' C9' C8A 55.7(4) . . . . ?
 C11' C16' C9' C52_2 -179.7(3) . . . . ?
 C11' C16' C15' C14' 0.2(6) . . . . ?
 C11' C12' C13' C14' 0.1(7) . . . . ?
 C5' C10A C8A C9' 179.4(4) . . . . ?
 C5' C10A C8A C8' -0.5(6) . . . . ?
 C5' C10A C10' C4A 125.4(4) . . . . ?
 C5' C10A C10' C11' -124.0(4) . . . . ?
 C5' C10A C10' C52_1 0.8(6) . . . . ?
 C15' C16' C9' C9A 125.4(4) . . . . ?
 C15' C16' C9' C8A -124.2(4) . . . . ?
 C15' C16' C9' C52_2 0.4(6) . . . . ?
 C15' C16' C11' C12' -0.6(6) . . . . ?
 C15' C16' C11' C10' 179.5(3) . . . . ?
 C15' C14' C13' C12' -0.5(7) . . . . ?
 C10' C4A C4' C3' 179.1(4) . . . . ?
 C10' C10A C8A C9' -0.7(5) . . . . ?
 C10' C10A C8A C8' 179.5(4) . . . . ?
 C10' C10A C5' C6' -180.0(4) . . . . ?
 C8' C7' C6' C5' -0.8(7) . . . . ?
 C13' C12' C11' C16' 0.5(6) . . . . ?
 C13' C12' C11' C10' -179.7(4) . . . . ?
 C27B C26B C25B C24B -90.4(14) . . . . ?
 C23B C22B C21B C28B -96.6(12) . . . . ?
 C23B C22B C21B C20B 83.6(13) . . . . ?
 C23B C24B C25B C26B 179.3(10) . . . . ?
 C21B C22B C23B C24B -167.5(9) . . . . ?
 C21B C28B C29B C30B -176.9(17) . . . . ?
 C21B C28B N24_2 Zn1_1 5.0(13) . . . . ?
 C21B C28B N24_2 C16_2 175.5(9) . . . . ?
 C21B C20B C19B C3_2 -177.3(10) . . . . ?
 C21B C20B N21_2 Zn1_1 -6.8(14) . . . . ?
 C21B C20B N21_2 C4_2 -177.0(9) . . . . ?
 C28B C21B C20B C19B -179.1(10) . . . . ?
 C28B C21B C20B N21_2 3.0(18) . . . . ?
 C28B N24_2 C16_2 C30B 6.3(13) . . . . ?
 C28B N24_2 C16_2 C15_2 -167.9(6) . . . . ?
 C29B C30B C16_2 N24_2 -3(2) . . . . ?
 C29B C30B C16_2 C15_2 171.6(12) . . . . ?
 C29B C28B N24_2 Zn1_1 -178.6(5) . . . . ?
 C29B C28B N24_2 C16_2 -8.0(9) . . . . ?
 C20B C21B C28B C29B -178.1(10) . . . . ?
 C20B C21B C28B N24_2 -2.1(18) . . . . ?
 C20B C19B C3_2 C4_2 -5.9(8) . . . . ?
 C20B N21_2 C4_2 C3_2 -8.5(6) . . . . ?
 C20B N21_2 C4_2 C5_2 173.1(6) . . . . ?
 C8B C7B C17_1 C16_1 6.9(9) . . . . ?
 C8B N24_1 C16_1 C15_1 -169.9(6) . . . . ?
 C8B N24_1 C16_1 C17_1 11.3(6) . . . . ?
 C10B C11B C12B C13B 68.9(13) . . . . ?
 C16B N21_1 C4_1 C18B -9(5) . . . . ?
 C16B N21_1 C4_1 C5_1 173.0(6) . . . . ?
 C17B C18B C4_1 N21_1 9(8) . . . . ?
 C17B C18B C4_1 C5_1 -173(3) . . . . ?
 C17B C16B C9B C8B 179.5(9) . . . . ?
 C17B C16B C9B C10B -0.5(15) . . . . ?
 C17B C16B N21_1 Ni1 175.4(5) . . . . ?
 C17B C16B N21_1 C4_1 6.0(8) . . . . ?
 C9B C8B C7B C17_1 179.8(10) . . . . ?
 C9B C8B N24_1 Ni1 2.6(13) . . . . ?
 C9B C8B N24_1 C16_1 173.1(9) . . . . ?
 C9B C10B C11B C12B -168.0(9) . . . . ?
 C9B C16B C17B C18B -178(5) . . . . ?
 C9B C16B N21_1 Ni1 -7.0(13) . . . . ?
 C9B C16B N21_1 C4_1 -176.4(9) . . . . ?
 C19B C20B N21_2 Zn1_1 175.0(5) . . . . ?
 C19B C20B N21_2 C4_2 4.8(8) . . . . ?
 C19B C3_2 C4_2 N21_2 9.5(7) . . . . ?
 C19B C3_2 C4_2 C5_2 -172.0(6) . . . . ?
 C7B C8B C9B C10B 0.4(15) . . . . ?
 C7B C8B C9B C16B -179.6(10) . . . . ?
 C7B C8B N24_1 Ni1 -177.7(5) . . . . ?
 C7B C8B N24_1 C16_1 -7.2(8) . . . . ?
 C14B C13B C12B C11B 172.6(11) . . . . ?
 C25B C24B C23B C22B 67.0(15) . . . . ?
 C32B C33B C34B C35B 0.0 . . . . ?
 C32B C31B C15_2 C14_2 102.7(6) . . . . ?
 C32B C31B C15_2 C16_2 -74.3(6) . . . . ?
 C33B C32B C31B C36B 0.0 . . . . ?
 C33B C32B C31B C15_2 -171.5(5) . . . . ?
 C33B C34B C35B C36B 0.0 . . . . ?
 C34B C35B C36B C31B 0.0 . . . . ?
 C35B C36B C31B C32B 0.0 . . . . ?
 C35B C36B C31B C15_2 171.7(5) . . . . ?
 C36B C31B C15_2 C14_2 -68.9(6) . . . . ?
 C36B C31B C15_2 C16_2 114.0(5) . . . . ?
 C31B C32B C33B C34B 0.0 . . . . ?
 C31B C15_2 C16_2 C30B -2.7(15) . . . . ?
 C31B C15_2 C16_2 N24_2 170.5(5) . . . . ?
 C11B C10B C9B C8B -95.7(12) . . . . ?
 C11B C10B C9B C16B 84.3(12) . . . . ?
 C12B C13B C14B C15B -36.4(17) . . . . ?
 Ni1 N21_1 C1_1 C2_1 -176.8(5) . . . . ?
 Ni1 N21_1 C1_1 C20_1 4.3(14) . . . . ?
 Ni1 N21_1 C4_1 C18B -179(5) . . . . ?
 Ni1 N21_1 C4_1 C3_1 -178(4) . . . . ?
 Ni1 N21_1 C4_1 C5_1 3.5(6) . . . . ?
 Ni1 N22_1 C6_1 C5_1 2.2(6) . . . . ?
 Ni1 N22_1 C6_1 C7_1 -178.2(3) . . . . ?
 Ni1 N22_1 C9_1 C8_1 177.7(3) . . . . ?
 Ni1 N22_1 C9_1 C10_1 -4.4(6) . . . . ?
 Ni1 N23_1 C11_1 C10_1 3.2(6) . . . . ?
 Ni1 N23_1 C11_1 C12_1 179.9(3) . . . . ?
 Ni1 N23_1 C14_1 C13_1 -178.8(3) . . . . ?
 Ni1 N23_1 C14_1 C15_1 3.5(7) . . . . ?
 Ni1 N24_1 C16_1 C15_1 1.0(7) . . . . ?
 Ni1 N24_1 C16_1 C17_1 -177.8(3) . . . . ?
 Ni1 N24_1 C19_1 C18_1 173.1(5) . . . . ?
 Ni1 N24_1 C19_1 C20_1 -15.4(14) . . . . ?
 N21_1 C16B C17B C18B -1(5) . . . . ?
 N21_1 C16B C9B C8B 2.2(18) . . . . ?
 N21_1 C16B C9B C10B -177.7(8) . . . . ?
 N21_1 C1_1 C2_1 C3_1 -2(4) . . . . ?
 N21_1 C1_1 C20_1 C19_1 8.9(17) . . . . ?
 N21_1 C1_1 C20_1 C201_1 -176.2(9) . . . . ?
 N21_1 C4_1 C5_1 C6_1 2.5(7) . . . . ?
 N21_1 C4_1 C5_1 C51_1 -177.3(4) . . . . ?
 N22_1 C6_1 C7_1 C8_1 0.1(5) . . . . ?
 N22_1 C9_1 C10_1 C11_1 -0.9(7) . . . . ?
 N22_1 C9_1 C10_1 C101_1 -176.8(4) . . . . ?
 N23_1 C11_1 C12_1 C13_1 -1.7(5) . . . . ?
 N23_1 C14_1 C15_1 C1B 178.5(6) . . . . ?
 N23_1 C14_1 C15_1 C16_1 3.4(8) . . . . ?
 N23_1 C14_1 C15_1 C151_1 -171.8(5) . . . . ?
 N24_1 C8B C9B C10B 180.0(8) . . . . ?
 N24_1 C8B C9B C16B 0.0(17) . . . . ?
 N24_1 C8B C7B C17_1 0.1(10) . . . . ?
 N24_1 C16_1 C17_1 C7B -12.1(7) . . . . ?
 N24_1 C16_1 C17_1 C18_1 10.9(7) . . . . ?
 N24_1 C19_1 C20_1 C1_1 -2.8(17) . . . . ?
 N24_1 C19_1 C20_1 C201_1 -177.7(9) . . . . ?
 C1_1 N21_1 C4_1 C3_1 10(4) . . . . ?
 C1_1 N21_1 C4_1 C5_1 -168.4(6) . . . . ?
 C1_1 C2_1 C3_1 C4_1 8(6) . . . . ?
 C1_1 C20_1 C201_1 C202_1 -89.5(12) . . . . ?
 C2_1 C1_1 C20_1 C19_1 -169.9(9) . . . . ?
 C2_1 C1_1 C20_1 C201_1 5.0(14) . . . . ?
 C2_1 C3_1 C4_1 N21_1 -12(7) . . . . ?
 C2_1 C3_1 C4_1 C5_1 167(3) . . . . ?
 C3_1 C4_1 C5_1 C6_1 -176(4) . . . . ?
 C3_1 C4_1 C5_1 C51_1 4(5) . . . . ?
 C4_1 C18B C17B C16B -5(7) . . . . ?
 C4_1 N21_1 C1_1 C2_1 -4.7(8) . . . . ?
 C4_1 N21_1 C1_1 C20_1 176.3(9) . . . . ?
 C4_1 C5_1 C6_1 N22_1 -5.5(7) . . . . ?
 C4_1 C5_1 C6_1 C7_1 174.9(4) . . . . ?
 C5_1 C6_1 C7_1 C8_1 179.7(4) . . . . ?
 C6_1 N22_1 C9_1 C8_1 -1.1(4) . . . . ?
 C6_1 N22_1 C9_1 C10_1 176.8(4) . . . . ?
 C6_1 C7_1 C8_1 C9_1 -0.8(5) . . . . ?
 C7_1 C8_1 C9_1 N22_1 1.2(5) . . . . ?
 C7_1 C8_1 C9_1 C10_1 -176.7(4) . . . . ?
 C8_1 C9_1 C10_1 C11_1 176.7(4) . . . . ?
 C8_1 C9_1 C10_1 C101_1 0.8(7) . . . . ?
 C9_1 N22_1 C6_1 C5_1 -179.0(4) . . . . ?
 C9_1 N22_1 C6_1 C7_1 0.7(4) . . . . ?
 C9_1 C10_1 C11_1 N23_1 1.6(7) . . . . ?
 C9_1 C10_1 C11_1 C12_1 -174.7(4) . . . . ?
 C9_1 C10_1 C101_1 C102_1 91.2(5) . . . . ?
 C10_1 C11_1 C12_1 C13_1 175.1(4) . . . . ?
 C10_1 C101_1 C102_1 C103_1 176.8(4) . . . . ?
 C11_1 N23_1 C14_1 C13_1 0.3(5) . . . . ?
 C11_1 N23_1 C14_1 C15_1 -177.4(5) . . . . ?
 C11_1 C10_1 C101_1 C102_1 -84.8(5) . . . . ?
 C11_1 C12_1 C13_1 C14_1 1.8(5) . . . . ?
 C12_1 C13_1 C14_1 N23_1 -1.4(5) . . . . ?
 C12_1 C13_1 C14_1 C15_1 176.4(5) . . . . ?
 C13_1 C14_1 C15_1 C1B 1.1(8) . . . . ?
 C13_1 C14_1 C15_1 C16_1 -174.0(5) . . . . ?
 C13_1 C14_1 C15_1 C151_1 10.8(9) . . . . ?
 C14_1 N23_1 C11_1 C10_1 -175.9(4) . . . . ?
 C14_1 N23_1 C11_1 C12_1 0.8(5) . . . . ?
 C14_1 C15_1 C16_1 N24_1 -5.8(8) . . . . ?
 C14_1 C15_1 C16_1 C17_1 172.8(5) . . . . ?
 C14_1 C15_1 C151_1 C156_1 101.4(7) . . . . ?
 C14_1 C15_1 C151_1 C152_1 -69.2(7) . . . . ?
 C15_1 C1B C6B C5B -171.3(9) . . . . ?
 C15_1 C16_1 C17_1 C7B 169.1(6) . . . . ?
 C15_1 C16_1 C17_1 C18_1 -168.0(6) . . . . ?
 C15_1 C151_1 C152_1 C153_1 170.6(7) . . . . ?
 C16_1 N24_1 C19_1 C18_1 4.6(9) . . . . ?
 C16_1 N24_1 C19_1 C20_1 176.1(10) . . . . ?
 C16_1 C15_1 C151_1 C156_1 -74.4(6) . . . . ?
 C16_1 C15_1 C151_1 C152_1 115.1(5) . . . . ?
 C16_1 C17_1 C18_1 C19_1 -7.6(9) . . . . ?
 C17_1 C18_1 C19_1 N24_1 2.1(10) . . . . ?
 C17_1 C18_1 C19_1 C20_1 -170.2(9) . . . . ?
 C18_1 C19_1 C20_1 C1_1 167.8(9) . . . . ?
 C18_1 C19_1 C20_1 C201_1 -7.0(15) . . . . ?
 C19_1 N24_1 C16_1 C15_1 169.2(6) . . . . ?
 C19_1 N24_1 C16_1 C17_1 -9.6(7) . . . . ?
 C19_1 C20_1 C201_1 C202_1 85.3(13) . . . . ?
 C20_1 C1_1 C2_1 C3_1 177(4) . . . . ?
 C20_1 C201_1 C202_1 C203_1 166.9(9) . . . . ?
 C51_1 C5_1 C6_1 N22_1 174.3(4) . . . . ?
 C51_1 C5_1 C6_1 C7_1 -5.3(6) . . . . ?
 C101_1 C10_1 C11_1 N23_1 177.5(4) . . . . ?
 C101_1 C10_1 C11_1 C12_1 1.2(7) . . . . ?
 C101_1 C102_1 C103_1 C104_1 -62.5(6) . . . . ?
 C102_1 C103_1 C104_1 C105_1 -176.0(4) . . . . ?
 C103_1 C104_1 C105_1 C106_1 177.8(5) . . . . ?
 C156_1 C151_1 C152_1 C153_1 0.0 . . . . ?
 C151_1 C15_1 C16_1 N24_1 170.0(5) . . . . ?
 C151_1 C15_1 C16_1 C17_1 -11.4(8) . . . . ?
 C151_1 C156_1 C155_1 C154_1 0.0 . . . . ?
 C151_1 C152_1 C153_1 C154_1 0.0 . . . . ?
 C152_1 C153_1 C154_1 C155_1 0.0 . . . . ?
 C153_1 C154_1 C155_1 C156_1 0.0 . . . . ?
 C155_1 C156_1 C151_1 C15_1 -170.5(7) . . . . ?
 C155_1 C156_1 C151_1 C152_1 0.0 . . . . ?
 C201_1 C202_1 C203_1 C204_1 -78.3(14) . . . . ?
 C202_1 C203_1 C204_1 C205_1 -168.2(10) . . . . ?
 C203_1 C204_1 C205_1 C206_1 -105.8(13) . . . . ?
 Zn1_1 N21_2 C1_2 C2_2 -176.6(5) . . . . ?
 Zn1_1 N21_2 C1_2 C20_2 2.5(14) . . . . ?
 Zn1_1 N21_2 C4_2 C3_2 -178.9(3) . . . . ?
 Zn1_1 N21_2 C4_2 C5_2 2.7(6) . . . . ?
 Zn1_1 N22_2 C6_2 C5_2 2.5(6) . . . . ?
 Zn1_1 N22_2 C6_2 C7_2 -178.1(3) . . . . ?
 Zn1_1 N22_2 C9_2 C8_2 177.8(3) . . . . ?
 Zn1_1 N22_2 C9_2 C10_2 -4.8(6) . . . . ?
 Zn1_1 N23_2 C11_2 C10_2 2.1(6) . . . . ?
 Zn1_1 N23_2 C11_2 C12_2 179.7(3) . . . . ?
 Zn1_1 N23_2 C14_2 C13_2 -178.7(3) . . . . ?
 Zn1_1 N23_2 C14_2 C15_2 3.1(7) . . . . ?
 Zn1_1 N24_2 C16_2 C30B 177.3(12) . . . . ?
 Zn1_1 N24_2 C16_2 C15_2 3.1(7) . . . . ?
 Zn1_1 N24_2 C16_2 C17_2 -167.2(15) . . . . ?
 Zn1_1 N24_2 C19_2 C18_2 172.1(5) . . . . ?
 Zn1_1 N24_2 C19_2 C20_2 -14.6(14) . . . . ?
 N21_2 C20B C19B C3_2 0.7(10) . . . . ?
 N21_2 C1_2 C2_2 C3_2 -1.6(10) . . . . ?
 N21_2 C1_2 C20_2 C19_2 11.2(17) . . . . ?
 N21_2 C1_2 C20_2 C201_2 -174.5(9) . . . . ?
 N21_2 C4_2 C5_2 C6_2 2.1(7) . . . . ?
 N21_2 C4_2 C5_2 C51_2 -176.8(4) . . . . ?
 N22_2 C6_2 C7_2 C8_2 0.1(5) . . . . ?
 N22_2 C9_2 C10_2 C11_2 -0.7(7) . . . . ?
 N22_2 C9_2 C10_2 C101_2 -176.9(4) . . . . ?
 N23_2 C11_2 C12_2 C13_2 -1.4(5) . . . . ?
 N23_2 C14_2 C15_2 C31B -173.4(5) . . . . ?
 N23_2 C14_2 C15_2 C16_2 3.3(8) . . . . ?
 N23_2 C14_2 C15_2 C151_2 175.4(5) . . . . ?
 N24_2 C28B C29B C30B 6.7(18) . . . . ?
 N24_2 C16_2 C17_2 C18_2 -5(3) . . . . ?
 N24_2 C19_2 C20_2 C1_2 -4.6(17) . . . . ?
 N24_2 C19_2 C20_2 C201_2 -178.9(9) . . . . ?
 C1_2 N21_2 C4_2 C3_2 9.4(6) . . . . ?
 C1_2 N21_2 C4_2 C5_2 -169.0(6) . . . . ?
 C1_2 C2_2 C3_2 C4_2 7.0(8) . . . . ?
 C1_2 C20_2 C201_2 C202_2 -89.0(12) . . . . ?
 C2_2 C1_2 C20_2 C19_2 -169.8(9) . . . . ?
 C2_2 C1_2 C20_2 C201_2 4.5(15) . . . . ?
 C2_2 C3_2 C4_2 N21_2 -10.4(6) . . . . ?
 C2_2 C3_2 C4_2 C5_2 168.0(6) . . . . ?
 C3_2 C4_2 C5_2 C6_2 -176.1(4) . . . . ?
 C3_2 C4_2 C5_2 C51_2 5.0(6) . . . . ?
 C4_2 N21_2 C1_2 C2_2 -4.8(8) . . . . ?
 C4_2 N21_2 C1_2 C20_2 174.3(10) . . . . ?
 C4_2 C5_2 C6_2 N22_2 -4.8(6) . . . . ?
 C4_2 C5_2 C6_2 C7_2 175.8(4) . . . . ?
 C5_2 C6_2 C7_2 C8_2 179.5(4) . . . . ?
 C6_2 N22_2 C9_2 C8_2 -0.7(4) . . . . ?
 C6_2 N22_2 C9_2 C10_2 176.7(4) . . . . ?
 C6_2 C7_2 C8_2 C9_2 -0.5(5) . . . . ?
 C7_2 C8_2 C9_2 N22_2 0.7(5) . . . . ?
 C7_2 C8_2 C9_2 C10_2 -176.7(4) . . . . ?
 C8_2 C9_2 C10_2 C11_2 176.3(4) . . . . ?
 C8_2 C9_2 C10_2 C101_2 0.2(7) . . . . ?
 C9_2 N22_2 C6_2 C5_2 -179.0(4) . . . . ?
 C9_2 N22_2 C6_2 C7_2 0.4(4) . . . . ?
 C9_2 C10_2 C11_2 N23_2 2.1(7) . . . . ?
 C9_2 C10_2 C11_2 C12_2 -175.2(4) . . . . ?
 C9_2 C10_2 C101_2 C102_2 91.4(5) . . . . ?
 C10_2 C11_2 C12_2 C13_2 176.3(4) . . . . ?
 C10_2 C101_2 C102_2 C103_2 177.3(4) . . . . ?
 C11_2 N23_2 C14_2 C13_2 0.5(5) . . . . ?
 C11_2 N23_2 C14_2 C15_2 -177.7(4) . . . . ?
 C11_2 C10_2 C101_2 C102_2 -84.9(5) . . . . ?
 C11_2 C12_2 C13_2 C14_2 1.6(5) . . . . ?
 C12_2 C13_2 C14_2 N23_2 -1.4(5) . . . . ?
 C12_2 C13_2 C14_2 C15_2 176.8(5) . . . . ?
 C13_2 C14_2 C15_2 C31B 8.6(8) . . . . ?
 C13_2 C14_2 C15_2 C16_2 -174.7(5) . . . . ?
 C13_2 C14_2 C15_2 C151_2 -2.6(7) . . . . ?
 C14_2 N23_2 C11_2 C10_2 -177.1(4) . . . . ?
 C14_2 N23_2 C11_2 C12_2 0.5(5) . . . . ?
 C14_2 C15_2 C16_2 C30B -179.8(14) . . . . ?
 C14_2 C15_2 C16_2 N24_2 -6.5(8) . . . . ?
 C14_2 C15_2 C16_2 C17_2 162.6(18) . . . . ?
 C14_2 C15_2 C151_2 C156_2 87.7(6) . . . . ?
 C14_2 C15_2 C151_2 C152_2 -101.8(6) . . . . ?
 C15_2 C16_2 C17_2 C18_2 -175.5(11) . . . . ?
 C16_2 C30B C29B C28B -2(2) . . . . ?
 C16_2 N24_2 C19_2 C18_2 4.8(9) . . . . ?
 C16_2 N24_2 C19_2 C20_2 178.0(10) . . . . ?
 C16_2 C15_2 C151_2 C156_2 -100.5(7) . . . . ?
 C16_2 C15_2 C151_2 C152_2 69.9(8) . . . . ?
 C16_2 C17_2 C18_2 C19_2 7(2) . . . . ?
 C17_2 C18_2 C19_2 N24_2 -7.3(17) . . . . ?
 C17_2 C18_2 C19_2 C20_2 178.9(17) . . . . ?
 C18_2 C19_2 C20_2 C1_2 167.9(9) . . . . ?
 C18_2 C19_2 C20_2 C201_2 -6.4(15) . . . . ?
 C19_2 N24_2 C16_2 C15_2 170.2(6) . . . . ?
 C19_2 N24_2 C16_2 C17_2 0.0(17) . . . . ?
 C19_2 C20_2 C201_2 C202_2 85.3(13) . . . . ?
 C20_2 C1_2 C2_2 C3_2 179.2(10) . . . . ?
 C20_2 C201_2 C202_2 C203_2 171.7(9) . . . . ?
 C51_2 C5_2 C6_2 N22_2 174.1(4) . . . . ?
 C51_2 C5_2 C6_2 C7_2 -5.2(6) . . . . ?
 C52_2 C9' C8A C10A -179.1(3) . . . . ?
 C52_2 C9' C8A C8' 0.8(6) . . . . ?
 C101_2 C10_2 C11_2 N23_2 178.3(4) . . . . ?
 C101_2 C10_2 C11_2 C12_2 1.0(7) . . . . ?
 C101_2 C102_2 C103_2 C104_2 -62.4(6) . . . . ?
 C102_2 C103_2 C104_2 C105_2 -175.4(4) . . . . ?
 C103_2 C104_2 C105_2 C106_2 178.1(5) . . . . ?
 C156_2 C155_2 C154_2 C153_2 0.0 . . . . ?
 C155_2 C156_2 C151_2 C15_2 170.4(6) . . . . ?
 C155_2 C156_2 C151_2 C152_2 0.0 . . . . ?
 C155_2 C154_2 C153_2 C152_2 0.0 . . . . ?
 C154_2 C153_2 C152_2 C151_2 0.0 . . . . ?
 C153_2 C152_2 C151_2 C15_2 -170.4(6) . . . . ?
 C153_2 C152_2 C151_2 C156_2 0.0 . . . . ?
 C151_2 C15_2 C16_2 N24_2 -177.0(6) . . . . ?
 C151_2 C15_2 C16_2 C17_2 -7.8(19) . . . . ?
 C151_2 C156_2 C155_2 C154_2 0.0 . . . . ?
 C201_2 C202_2 C203_2 C204_2 -79.0(15) . . . . ?
 C202_2 C203_2 C204_2 C205_2 -155.2(17) . . . . ?
 C203_2 C204_2 C205_2 C206_2 -72(2) . . . . ?

_smtbx_masks_special_details       ?
loop_
  _smtbx_masks_void_nr
  _smtbx_masks_void_average_x
  _smtbx_masks_void_average_y
  _smtbx_masks_void_average_z
  _smtbx_masks_void_volume
  _smtbx_masks_void_count_electrons
  _smtbx_masks_void_content
 1 0.251 0.192 0.750 130.1 56.5 ?
 2 -0.251 0.808 0.250 130.1 56.2 ?

_shelx_res_file
;
    kjf275.res created by SHELXL-2014/7

TITL kjf275_a.res in P-1
REM Old TITL kjf275_a.res in P-1
REM SHELXT solution in P-1
REM R1 0.245, Rweak 0.011, Alpha 0.089, Orientation as input
REM Formula found by SHELXT: C88 N21 Zn2
CELL 0.71073 10.5794 12.0811 31.2127 90.007 94.017 90.367
ZERR 2 0.0009 0.001 0.0027 0.002 0.002 0.002
LATT 1
SFAC C H N Ni Zn
UNIT 200 180 16 2 2
DFIX 1.52 0.01 C9B C10B C20_1 C201_1 C202_1 C201_1 C11B C10B C12B C11B =
 C202_1 C203_1 C13B C12B C204_1 C203_1 C205_1 C204_1 C14B C13B C205_1 C206_1 =
 C15B C14B
DFIX 1.42 0.01 C3_1 C4_1 C4_1 C18B
DFIX 1.52 0.01 C20_2 C201_2 C21B C22B C23B C22B C202_2 C201_2 C203_2 C202_2 =
 C23B C24B C24B C25B C204_2 C203_2 C204_2 C205_2 C26B C25B C206_2 C205_2 =
 C26B C27B
SADI C1B C15_1 C151_1 C15_1
SADI 0 C31B C15_2 C151_2 C15_2
ISOR 0.001 0.002 C26B C204_2
EADP C3_1 C18B
EADP C15B C206_1 C14B C205_1 C204_1 C13B C203_1 C12B C11B C202_1 C201_1 C10B
EADP C2_1 C17B C16B C1_1 C9B C20_1 C19_1 C8B C7B C18_1
EADP C1B C151_1 C2B C156_1 C3B C155_1 C4B C154_1 C5B C153_1 C6B C152_1
EADP C30B C17_2
EADP C201_2 C22B C202_2 C23B C203_2 C24B C204_2 C25B C26B C206_2 C27B C205_2
EADP C151_2 C31B C32B C156_2 C33B C155_2 C34B C154_2 C35B C153_2 C36B C152_2
EADP C18_2 C29B C19_2 C28B C20_2 C21B C1_2 C20B C2_2 C19B

L.S. 10
PLAN  20
SIZE 0.3 0.3 0.3
TEMP -173(2)
BOND $H
list 4
ABIN
WPDB
HTAB
CONF
fmap 2
acta
OMIT -2 50.5
REM <olex2.extras>
REM <HklSrc "%.\\KJF275.hkl">
REM </olex2.extras>

WGHT    0.059900   13.240800
FVAR       0.29450   0.53323   0.60265
PART 2
C18B  1    0.538085    0.851421    0.103522   -21.00000    0.04730    0.05006 =
         0.02008    0.00223    0.00562   -0.00128
AFIX  43
H18B  2    0.535037    0.852345    0.133866   -21.00000   -1.20000
AFIX  66
C2B   1    0.390931    0.766401   -0.196911    10.44000    0.11979    0.09259 =
         0.02528    0.00246    0.00210   -0.03106
AFIX  43
H2B   2    0.317125    0.787915   -0.183444    10.44000   -1.20000
AFIX  65
C1B   1    0.494462    0.724414   -0.172400    10.44000    0.11979    0.09259 =
         0.02528    0.00246    0.00210   -0.03106
C6B   1    0.602451    0.692935   -0.192105    10.44000    0.11979    0.09259 =
         0.02528    0.00246    0.00210   -0.03106
AFIX  43
H6B   2    0.673210    0.664238   -0.175353    10.44000   -1.20000
AFIX  65
C5B   1    0.606911    0.703442   -0.236321    10.44000    0.11979    0.09259 =
         0.02528    0.00246    0.00210   -0.03106
AFIX  43
H5B   2    0.680717    0.681927   -0.249788    10.44000   -1.20000
AFIX  65
C4B   1    0.503381    0.745429   -0.260832    10.44000    0.11979    0.09259 =
         0.02528    0.00246    0.00210   -0.03106
AFIX  43
H4B   2    0.506429    0.752610   -0.291052    10.44000   -1.20000
AFIX  65
C3B   1    0.395390    0.776908   -0.241128    10.44000    0.11979    0.09259 =
         0.02528    0.00246    0.00210   -0.03106
AFIX  43
H3B   2    0.324632    0.805605   -0.257880    10.44000   -1.20000
AFIX   0
C22B  1   -0.204586    1.046750    0.488806    10.50000    0.06131    0.06045 =
         0.06029   -0.00156    0.00545   -0.00071
AFIX  23
H22A  2   -0.160181    1.089654    0.467323    10.50000   -1.20000
H22B  2   -0.200057    1.090477    0.515703    10.50000   -1.20000
AFIX   0
PART 0
C9A   1    0.226388    0.801743    0.270339    11.00000    0.03037    0.03574 =
         0.01750    0.00089    0.00237   -0.00062
C4A   1    0.273058    0.801672    0.229195    11.00000    0.03224    0.03547 =
         0.01720   -0.00122    0.00251   -0.00037
C1'   1    0.202911    0.900417    0.290435    11.00000    0.04093    0.04008 =
         0.01848   -0.00284    0.00063    0.00350
AFIX  43
H1'   2    0.170311    0.900558    0.318031    11.00000   -1.20000
AFIX   0
C4'   1    0.298463    0.900999    0.209341    11.00000    0.04215    0.03936 =
         0.01717    0.00354    0.00232   -0.00515
AFIX  43
H4'   2    0.331030    0.901534    0.181740    11.00000   -1.20000
AFIX   0
C16'  1    0.335360    0.626125    0.285825    11.00000    0.02875    0.03343 =
         0.02096    0.00015    0.00450   -0.00339
C10A  1    0.161822    0.626294    0.213501    11.00000    0.02976    0.03284 =
         0.02298   -0.00055    0.00480    0.00272
C9'   1    0.207781    0.684968    0.288495    11.00000    0.03169    0.03535 =
         0.01654   -0.00019    0.00561    0.00083
C12'  1    0.492808    0.578215    0.236998    11.00000    0.03543    0.03973 =
         0.02875   -0.00185    0.01178   -0.00299
AFIX  43
H12'  2    0.522641    0.579238    0.208992    11.00000   -1.20000
AFIX   0
C8A   1    0.117153    0.626666    0.254762    11.00000    0.03263    0.02933 =
         0.02089    0.00169    0.00444    0.00081
C11'  1    0.379828    0.626489    0.244541    11.00000    0.03222    0.03005 =
         0.02050   -0.00202    0.00509   -0.00249
C5'   1    0.091119    0.575994    0.180087    11.00000    0.03485    0.03845 =
         0.02090   -0.00049    0.00127    0.00490
AFIX  43
H5'   2    0.120920    0.575508    0.152076    11.00000   -1.20000
AFIX   0
C15'  1    0.405531    0.575660    0.319144    11.00000    0.03614    0.03581 =
         0.02421    0.00166    0.00382   -0.00637
AFIX  43
H15'  2    0.375767    0.574900    0.347161    11.00000   -1.20000
AFIX   0
C10'  1    0.290236    0.685154    0.210966    11.00000    0.03304    0.03566 =
         0.01628    0.00005    0.00715   -0.00174
C8'   1    0.003131    0.578210    0.262313    11.00000    0.03613    0.04045 =
         0.02507    0.00287    0.00856    0.00261
AFIX  43
H8'   2   -0.026977    0.579050    0.290279    11.00000   -1.20000
AFIX   0
C7'   1   -0.067991    0.527617    0.228229    11.00000    0.03166    0.04376 =
         0.03980    0.00197    0.00638   -0.00477
AFIX  43
H7'   2   -0.147220    0.494066    0.233025    11.00000   -1.20000
AFIX   0
C2'   1    0.227267    0.999327    0.270039    11.00000    0.05599    0.03596 =
         0.02743   -0.00304   -0.00109    0.00214
AFIX  43
H2'   2    0.210373    1.067513    0.283616    11.00000   -1.20000
AFIX   0
C3'   1    0.276018    0.999577    0.230040    11.00000    0.05737    0.03480 =
         0.02611    0.00345   -0.00150   -0.00392
AFIX  43
H3'   2    0.294233    1.067936    0.216675    11.00000   -1.20000
AFIX   0
C6'   1   -0.023811    0.526064    0.187566    11.00000    0.03378    0.03979 =
         0.03254   -0.00355    0.00084   -0.00229
AFIX  43
H6'   2   -0.072304    0.490692    0.164664    11.00000   -1.20000
AFIX   0
C14'  1    0.519535    0.526105    0.311604    11.00000    0.03323    0.04087 =
         0.03451    0.00494   -0.00143    0.00056
AFIX  43
H14'  2    0.567862    0.490925    0.334455    11.00000   -1.20000
AFIX   0
C13'  1    0.563450    0.527753    0.270590    11.00000    0.03231    0.04306 =
         0.04124    0.00201    0.00835    0.00467
AFIX  43
H13'  2    0.642047    0.494217    0.265583    11.00000   -1.20000
AFIX   0
PART 2
C24B  1   -0.406386    1.141267    0.455079    10.50000    0.06131    0.06045 =
         0.06029   -0.00156    0.00545   -0.00071
AFIX  23
H24A  2   -0.395075    1.199881    0.477209    10.50000   -1.20000
H24B  2   -0.498478    1.127562    0.449657    10.50000   -1.20000
AFIX   0
C27B  1   -0.560121    1.264968    0.377108    10.50000    0.06131    0.06045 =
         0.06029   -0.00156    0.00545   -0.00071
AFIX 137
H27A  2   -0.544766    1.208257    0.355662    10.50000   -1.50000
H27B  2   -0.588487    1.333196    0.362539    10.50000   -1.50000
H27C  2   -0.625632    1.238759    0.395429    10.50000   -1.50000
AFIX   0
C23B  1   -0.343456    1.034715    0.472711    10.50000    0.06131    0.06045 =
         0.06029   -0.00156    0.00545   -0.00071
AFIX  23
H23A  2   -0.391690    1.007149    0.496633    10.50000   -1.20000
H23B  2   -0.349998    0.977900    0.449790    10.50000   -1.20000
AFIX   0
C26B  1   -0.437200    1.287969    0.404805    10.50000    0.06131    0.06045 =
         0.06029   -0.00156    0.00545   -0.00071
AFIX  23
H26A  2   -0.458970    1.318196    0.432817    10.50000   -1.20000
H26B  2   -0.387720    1.345244    0.390508    10.50000   -1.20000
AFIX   0
C21B  1   -0.134341    0.939853    0.497302    10.50000    0.04167    0.06101 =
         0.02642   -0.01203    0.00544   -0.00847
C30B  1   -0.145381    0.898068    0.609672    31.00000    0.06465    0.04308 =
         0.02862   -0.01832    0.01695   -0.02450
AFIX  43
H30B  2   -0.165806    0.915980    0.637998    10.50000   -1.20000
AFIX   0
C28B  1   -0.124276    0.901178    0.539770    10.50000    0.04167    0.06101 =
         0.02642   -0.01203    0.00544   -0.00847
C29B  1   -0.177876    0.951923    0.575647    10.50000    0.04167    0.06101 =
         0.02642   -0.01203    0.00544   -0.00847
AFIX  43
H29B  2   -0.229714    1.015920    0.574304    10.50000   -1.20000
AFIX   0
C20B  1   -0.085204    0.888729    0.462200    10.50000    0.04167    0.06101 =
         0.02642   -0.01203    0.00544   -0.00847
C8B   1    0.625046    0.898577   -0.040885    10.50000    0.04248    0.05354 =
         0.02737    0.01285    0.00606    0.00750
C10B  1    0.705154    1.048125    0.010343    10.50000    0.06311    0.03934 =
         0.06369    0.01174    0.01170    0.00418
AFIX  23
H10A  2    0.700469    1.092044   -0.016490    10.50000   -1.20000
H10B  2    0.661419    1.090398    0.032034    10.50000   -1.20000
AFIX   0
C16B  1    0.585309    0.887713    0.036712    10.50000    0.04248    0.05354 =
         0.02737    0.01285    0.00606    0.00750
C17B  1    0.596165    0.928387    0.079769    10.50000    0.04248    0.05354 =
         0.02737    0.01285    0.00606    0.00750
AFIX  43
H17B  2    0.635722    0.995280    0.089742    10.50000   -1.20000
AFIX   0
C9B   1    0.634984    0.939539    0.001870    10.50000    0.04248    0.05354 =
         0.02737    0.01285    0.00606    0.00750
C19B  1   -0.093500    0.927946    0.419274    10.50000    0.04167    0.06101 =
         0.02642   -0.01203    0.00544   -0.00847
AFIX  43
H19B  2   -0.130509    0.995271    0.409094    10.50000   -1.20000
AFIX   0
C13B  1    0.850043    1.175960    0.085696    10.50000    0.06311    0.03934 =
         0.06369    0.01174    0.01170    0.00418
AFIX  23
H13A  2    0.759575    1.193856    0.079113    10.50000   -1.20000
H13B  2    0.852881    1.110200    0.104653    10.50000   -1.20000
AFIX   0
C7B   1    0.675915    0.949861   -0.077333    10.50000    0.04248    0.05354 =
         0.02737    0.01285    0.00606    0.00750
AFIX  43
H7B   2    0.722269    1.017440   -0.077576    10.50000   -1.20000
AFIX   0
C14B  1    0.910392    1.272213    0.111392    10.50000    0.06311    0.03934 =
         0.06369    0.01174    0.01170    0.00418
AFIX  23
H14A  2    0.871327    1.341316    0.099902    10.50000   -1.20000
H14B  2    0.886779    1.264558    0.141389    10.50000   -1.20000
AFIX   0
C25B  1   -0.352603    1.183728    0.412967    10.50000    0.06131    0.06045 =
         0.06029   -0.00156    0.00545   -0.00071
AFIX  23
H25A  2   -0.365158    1.129109    0.389381    10.50000   -1.20000
H25B  2   -0.261633    1.203483    0.417252    10.50000   -1.20000
AFIX   0
C15B  1    1.050755    1.286807    0.112561    10.50000    0.06311    0.03934 =
         0.06369    0.01174    0.01170    0.00418
AFIX 137
H15A  2    1.079243    1.276860    0.083610    10.50000   -1.50000
H15B  2    1.091539    1.231795    0.131925    10.50000   -1.50000
H15C  2    1.073667    1.361351    0.122915    10.50000   -1.50000
AFIX  66
C32B  1    0.058649    0.852664    0.688096    10.56000    0.11159    0.09499 =
         0.02595    0.00106    0.00498    0.02900
AFIX  43
H32B  2    0.102422    0.900128    0.669817    10.56000   -1.20000
AFIX  65
C33B  1    0.062556    0.873658    0.731957    10.56000    0.11159    0.09499 =
         0.02595    0.00106    0.00498    0.02900
AFIX  43
H33B  2    0.108999    0.935472    0.743655    10.56000   -1.20000
AFIX  65
C34B  1   -0.001491    0.804210    0.758703    10.56000    0.11159    0.09499 =
         0.02595    0.00106    0.00498    0.02900
AFIX  43
H34B  2    0.001180    0.818560    0.788680    10.56000   -1.20000
AFIX  65
C35B  1   -0.069444    0.713767    0.741588    10.56000    0.11159    0.09499 =
         0.02595    0.00106    0.00498    0.02900
AFIX  43
H35B  2   -0.113217    0.666302    0.759868    10.56000   -1.20000
AFIX  65
C36B  1   -0.073352    0.692771    0.697727    10.56000    0.11159    0.09499 =
         0.02595    0.00106    0.00498    0.02900
AFIX  43
H36B  2   -0.119795    0.630956    0.686030    10.56000   -1.20000
AFIX  65
C31B  1   -0.009306    0.762218    0.670981    10.56000    0.11159    0.09499 =
         0.02595    0.00106    0.00498    0.02900
AFIX   0
C11B  1    0.842805    1.035710    0.025980    10.50000    0.06311    0.03934 =
         0.06369    0.01174    0.01170    0.00418
AFIX  23
H11A  2    0.890343    1.008151    0.001974    10.50000   -1.20000
H11B  2    0.849020    0.979150    0.048967    10.50000   -1.20000
AFIX   0
C12B  1    0.905532    1.142119    0.043178    10.50000    0.06311    0.03934 =
         0.06369    0.01174    0.01170    0.00418
AFIX  23
H12A  2    0.891317    1.202000    0.021765    10.50000   -1.20000
H12B  2    0.998024    1.130908    0.048105    10.50000   -1.20000
AFIX   0
PART 0
NI1   4    0.468278    0.693527   -0.017223    11.00000    0.02873    0.05634 =
         0.01059    0.00275    0.00390    0.00902

RESI  1
N21   3    0.520505    0.783303    0.034631    11.00000    0.03269    0.05522 =
         0.01921    0.00753    0.00289    0.00256
N22   3    0.371546    0.590388    0.018159    11.00000    0.02795    0.05352 =
         0.01824   -0.00463   -0.00028    0.00973
N23   3    0.408908    0.608931   -0.069410    11.00000    0.03009    0.06998 =
         0.01617   -0.00014    0.00298    0.01616
N24   3    0.562489    0.799158   -0.052706    11.00000    0.04358    0.06981 =
         0.01780    0.00620    0.01050    0.01507
PART 1
C1    1    0.614301    0.861287    0.037747    10.50000    0.04248    0.05354 =
         0.02737    0.01285    0.00606    0.00750
C2    1    0.627822    0.903704    0.081796    10.50000    0.04248    0.05354 =
         0.02737    0.01285    0.00606    0.00750
AFIX  43
H2    2    0.688002    0.956825    0.092973    10.50000   -1.20000
AFIX   0
C3    1    0.536618    0.851733    0.103739    21.00000    0.04730    0.05006 =
         0.02008    0.00223    0.00562   -0.00128
AFIX  43
H3    2    0.514111    0.867470    0.132028    21.00000   -1.20000
AFIX   0
PART 0
C4    1    0.482569    0.769161    0.075282    11.00000    0.03057    0.04659 =
         0.01965    0.00375    0.00365    0.00611
C5    1    0.403901    0.683937    0.088071    11.00000    0.02662    0.04869 =
         0.01947    0.00178    0.00381    0.00634
C6    1    0.356365    0.598334    0.061324    11.00000    0.02473    0.05027 =
         0.01837    0.00017    0.00136    0.00851
C7    1    0.284060    0.506916    0.075496    11.00000    0.03366    0.05137 =
         0.02329   -0.00103    0.00541    0.00382
AFIX  43
H7    2    0.261000    0.494095    0.103956    11.00000   -1.20000
AFIX   0
C8    1    0.254633    0.442321    0.041122    11.00000    0.03498    0.05526 =
         0.02944   -0.00274    0.00105    0.00011
AFIX  43
H8    2    0.207793    0.374931    0.040706    11.00000   -1.20000
AFIX   0
C9    1    0.307587    0.494771    0.005215    11.00000    0.03206    0.05683 =
         0.02215   -0.00477   -0.00234    0.00874
C10   1    0.291960    0.455372   -0.037165    11.00000    0.03540    0.06784 =
         0.02409   -0.00911   -0.00303    0.01047
C11   1    0.339985    0.512201   -0.071624    11.00000    0.02996    0.07195 =
         0.02006   -0.00991   -0.00230    0.01345
C12   1    0.316433    0.478557   -0.115928    11.00000    0.03165    0.08700 =
         0.02491   -0.01588   -0.00302    0.01390
AFIX  43
H12   2    0.272805    0.413690   -0.126086    11.00000   -1.20000
AFIX   0
C13   1    0.367744    0.556110   -0.139776    11.00000    0.04108    0.11160 =
         0.01616   -0.00903    0.00234    0.01410
AFIX  43
H13   2    0.365229    0.557398   -0.170256    11.00000   -1.20000
AFIX   0
C14   1    0.427301    0.637121   -0.111469    11.00000    0.03692    0.08448 =
         0.01791   -0.00209    0.00065    0.01811
C15   1    0.497155    0.728077   -0.124451    11.00000    0.04714    0.09617 =
         0.01997    0.00726    0.00896    0.01192
C16   1    0.563552    0.800121   -0.096703    11.00000    0.04516    0.06772 =
         0.02425    0.01149    0.00997    0.01571
C17   1    0.646411    0.886180   -0.109865    11.00000    0.07056    0.07468 =
         0.03089    0.01366    0.02144    0.00982
PART 2
AFIX  43
H17A  2    0.674923    0.894959   -0.137864    10.50000   -1.20000
AFIX  43
PART 0
PART 1
H17   2    0.654215    0.912535   -0.138239    10.50000   -1.20000
AFIX   0
C18   1    0.713799    0.923542   -0.072060    10.50000    0.04248    0.05354 =
         0.02737    0.01285    0.00606    0.00750
AFIX  43
H18   2    0.782895    0.974328   -0.070113    10.50000   -1.20000
AFIX   0
C19   1    0.657048    0.869347   -0.036823    10.50000    0.04248    0.05354 =
         0.02737    0.01285    0.00606    0.00750
C20   1    0.688793    0.900640    0.005267    10.50000    0.04248    0.05354 =
         0.02737    0.01285    0.00606    0.00750
PART 0
C51   1    0.368281    0.683658    0.131794    11.00000    0.03171    0.03959 =
         0.02243   -0.00148    0.00333   -0.00033
C52   1    0.334782    0.685486    0.167497    11.00000    0.03508    0.03627 =
         0.02299   -0.00098    0.00672   -0.00371
C101  1    0.213937    0.352836   -0.046508    11.00000    0.04196    0.07440 =
         0.02793   -0.01388   -0.00412    0.00352
AFIX  23
H10A  2    0.221313    0.304390   -0.020887    11.00000   -1.20000
H10B  2    0.249941    0.312400   -0.070361    11.00000   -1.20000
AFIX   0
C102  1    0.073830    0.373386   -0.058475    11.00000    0.04158    0.08055 =
         0.03101   -0.01116    0.00372    0.00311
AFIX  23
H10C  2    0.065930    0.424907   -0.083166    11.00000   -1.20000
H10D  2    0.035981    0.409542   -0.033993    11.00000   -1.20000
AFIX   0
C103  1   -0.000918    0.267075   -0.070218    11.00000    0.03704    0.08232 =
         0.03756    0.01054    0.00138   -0.00424
AFIX  23
H10E  2    0.006675    0.215940   -0.045402    11.00000   -1.20000
H10F  2   -0.091613    0.285810   -0.075568    11.00000   -1.20000
AFIX   0
C104  1    0.042960    0.207517   -0.109557    11.00000    0.04617    0.04862 =
         0.03579    0.01130   -0.00364   -0.00954
AFIX  23
H10G  2    0.131915    0.184191   -0.103397    11.00000   -1.20000
H10H  2    0.041240    0.260367   -0.133825    11.00000   -1.20000
AFIX   0
C105  1   -0.036663    0.106026   -0.123317    11.00000    0.04289    0.06697 =
         0.05610    0.02035   -0.01394   -0.00819
AFIX  23
H10I  2   -0.032177    0.051403   -0.099627    11.00000   -1.20000
H10J  2   -0.126257    0.128404   -0.128601    11.00000   -1.20000
AFIX   0
C106  1    0.007063    0.051498   -0.163654    11.00000    0.06183    0.06192 =
         0.08022   -0.01610   -0.01664   -0.00532
AFIX 137
H10K  2    0.000584    0.104523   -0.187453    11.00000   -1.50000
H10L  2   -0.046564   -0.013153   -0.170987    11.00000   -1.50000
H10M  2    0.095313    0.028028   -0.158485    11.00000   -1.50000
AFIX  66
PART 1
C156  1    0.431182    0.857268   -0.186475    10.56000    0.11979    0.09259 =
         0.02528    0.00246    0.00210   -0.03106
AFIX  43
H156  2    0.389026    0.901544   -0.166825    10.56000   -1.20000
AFIX  65
C151  1    0.502786    0.767226   -0.171679    10.56000    0.11979    0.09259 =
         0.02528    0.00246    0.00210   -0.03106
C152  1    0.564467    0.702444   -0.200431    10.56000    0.11979    0.09259 =
         0.02528    0.00246    0.00210   -0.03106
AFIX  43
H152  2    0.613404    0.640904   -0.190319    10.56000   -1.20000
AFIX  65
C153  1    0.554544    0.727703   -0.243977    10.56000    0.11979    0.09259 =
         0.02528    0.00246    0.00210   -0.03106
AFIX  43
H153  2    0.596700    0.683427   -0.263627    10.56000   -1.20000
AFIX  65
C154  1    0.482941    0.817744   -0.258773    10.56000    0.11979    0.09259 =
         0.02528    0.00246    0.00210   -0.03106
AFIX  43
H154  2    0.476159    0.835007   -0.288535    10.56000   -1.20000
AFIX  65
C155  1    0.421259    0.882528   -0.230022    10.56000    0.11979    0.09259 =
         0.02528    0.00246    0.00210   -0.03106
AFIX  43
H155  2    0.372322    0.944067   -0.240134    10.56000   -1.20000
AFIX   0
C201  1    0.794783    0.983579    0.016579    10.50000    0.06311    0.03934 =
         0.06369    0.01174    0.01170    0.00418
AFIX  23
H20A  2    0.863458    0.972100   -0.002905    10.50000   -1.20000
H20B  2    0.830046    0.969129    0.046255    10.50000   -1.20000
AFIX   0
C202  1    0.752012    1.104273    0.013308    10.50000    0.06311    0.03934 =
         0.06369    0.01174    0.01170    0.00418
AFIX  23
H20C  2    0.671312    1.111863    0.027262    10.50000   -1.20000
H20D  2    0.735699    1.123840   -0.017372    10.50000   -1.20000
AFIX   0
C203  1    0.849296    1.185908    0.034190    10.50000    0.06311    0.03934 =
         0.06369    0.01174    0.01170    0.00418
AFIX  23
H20E  2    0.934077    1.164289    0.025657    10.50000   -1.20000
H20F  2    0.831048    1.260085    0.021870    10.50000   -1.20000
AFIX   0
C204  1    0.856524    1.196284    0.082022    10.50000    0.06311    0.03934 =
         0.06369    0.01174    0.01170    0.00418
AFIX  23
H20G  2    0.893556    1.127836    0.094860    10.50000   -1.20000
H20H  2    0.769689    1.203454    0.091591    10.50000   -1.20000
AFIX   0
C205  1    0.935427    1.294870    0.098397    10.50000    0.06311    0.03934 =
         0.06369    0.01174    0.01170    0.00418
AFIX  23
H20I  2    0.889462    1.335668    0.119935    10.50000   -1.20000
H20J  2    0.949206    1.345763    0.074284    10.50000   -1.20000
AFIX   0
C206  1    1.063351    1.256345    0.118776    10.50000    0.06311    0.03934 =
         0.06369    0.01174    0.01170    0.00418
AFIX 137
H20K  2    1.049935    1.195420    0.138715    10.50000   -1.50000
H20L  2    1.105771    1.318034    0.134427    10.50000   -1.50000
H20M  2    1.116294    1.230900    0.096239    10.50000   -1.50000
AFIX   0
PART 0
ZN1   5    0.030759    0.693119    0.516908    11.00000    0.03392    0.07342 =
         0.01573   -0.00284    0.00401   -0.01081

RESI  2
N21   3   -0.020237    0.782764    0.464855    11.00000    0.03217    0.06558 =
         0.01935   -0.00896    0.00323   -0.00691
N22   3    0.128376    0.589996    0.481517    11.00000    0.02519    0.06148 =
         0.01803    0.00250    0.00073   -0.01041
N23   3    0.090431    0.609593    0.569579    11.00000    0.02879    0.07710 =
         0.01396    0.00217    0.00100   -0.01683
N24   3   -0.063820    0.799410    0.552324    11.00000    0.04167    0.08077 =
         0.01831   -0.00751    0.00945   -0.01493
PART 1
C1    1   -0.111433    0.860254    0.461876    10.50000    0.04167    0.06101 =
         0.02642   -0.01203    0.00544   -0.00847
C2    1   -0.126060    0.902826    0.418013    10.50000    0.04167    0.06101 =
         0.02642   -0.01203    0.00544   -0.00847
AFIX  43
H2    2   -0.185104    0.956661    0.407218    10.50000   -1.20000
AFIX   0
PART 0
C3    1   -0.037751    0.849715    0.395549    11.00000    0.04328    0.05978 =
         0.02152   -0.00413    0.00420   -0.00053
PART 1
AFIX  43
H3A   2   -0.017064    0.864392    0.366960    10.50000   -1.20000
AFIX  43
PART 0
PART 2
H3B   2   -0.035547    0.849742    0.365174    10.50000   -1.20000
AFIX   0
PART 0
C4    1    0.016929    0.767491    0.424076    11.00000    0.03014    0.05176 =
         0.01885   -0.00466    0.00286   -0.00948
C5    1    0.094416    0.682494    0.411290    11.00000    0.02517    0.05197 =
         0.01919   -0.00079    0.00343   -0.00719
C6    1    0.142621    0.597644    0.438320    11.00000    0.02129    0.05410 =
         0.01870   -0.00075    0.00156   -0.01096
C7    1    0.215339    0.506856    0.424346    11.00000    0.03167    0.05856 =
         0.02076    0.00299    0.00427   -0.00796
AFIX  43
H7    2    0.238083    0.493726    0.395887    11.00000   -1.20000
AFIX   0
C8    1    0.245610    0.443481    0.458894    11.00000    0.03368    0.05803 =
         0.02956    0.00295    0.00163   -0.00230
AFIX  43
H8    2    0.293157    0.376993    0.459457    11.00000   -1.20000
AFIX   0
C9    1    0.192278    0.495567    0.494803    11.00000    0.02906    0.06575 =
         0.01954    0.00540   -0.00347   -0.00996
C10   1    0.208678    0.457119    0.537330    11.00000    0.03210    0.07660 =
         0.02257    0.00910   -0.00279   -0.01148
C11   1    0.160548    0.514367    0.571920    11.00000    0.02633    0.08380 =
         0.01782    0.01187   -0.00119   -0.01622
C12   1    0.184269    0.481150    0.616237    11.00000    0.02925    0.09372 =
         0.02450    0.01432   -0.00273   -0.01485
AFIX  43
H12   2    0.229006    0.417428    0.626486    11.00000   -1.20000
AFIX   0
C13   1    0.130899    0.557699    0.639975    11.00000    0.03913    0.11416 =
         0.01448    0.00777    0.00251   -0.01814
AFIX  43
H13   2    0.132712    0.559052    0.670443    11.00000   -1.20000
AFIX   0
C14   1    0.070245    0.637667    0.611361    11.00000    0.03467    0.08983 =
         0.01836    0.00072   -0.00131   -0.02228
C15   1   -0.000906    0.727502    0.624284    11.00000    0.05164    0.09751 =
         0.02066   -0.00705    0.00822   -0.01616
C16   1   -0.066992    0.798724    0.596397    11.00000    0.04470    0.08104 =
         0.01944   -0.01004    0.00830   -0.01499
PART 1
C17   1   -0.155930    0.863433    0.608602   -31.00000    0.06465    0.04308 =
         0.02862   -0.01832    0.01695   -0.02450
AFIX  43
H17   2   -0.179106    0.871419    0.637294    10.50000   -1.20000
AFIX   0
C18   1   -0.212737    0.920051    0.572465    10.50000    0.04167    0.06101 =
         0.02642   -0.01203    0.00544   -0.00847
AFIX  43
H18   2   -0.273339    0.977827    0.571751    10.50000   -1.20000
AFIX   0
C19   1   -0.155292    0.867798    0.536926    10.50000    0.04167    0.06101 =
         0.02642   -0.01203    0.00544   -0.00847
C20   1   -0.186612    0.897817    0.494355    10.50000    0.04167    0.06101 =
         0.02642   -0.01203    0.00544   -0.00847
PART 0
C51   1    0.129236    0.682552    0.367605    11.00000    0.02839    0.04335 =
         0.02196    0.00066    0.00427   -0.00059
C52   1    0.163041    0.684380    0.331871    11.00000    0.03414    0.03815 =
         0.02134    0.00230    0.00592    0.00167
C101  1    0.286502    0.355918    0.546712    11.00000    0.03569    0.08326 =
         0.02540    0.01556   -0.00275   -0.00493
AFIX  23
H10A  2    0.278582    0.307081    0.521180    11.00000   -1.20000
H10B  2    0.250670    0.315453    0.570686    11.00000   -1.20000
AFIX   0
C102  1    0.426808    0.377330    0.558443    11.00000    0.03475    0.09456 =
         0.03129    0.01348    0.00170   -0.00625
AFIX  23
H10C  2    0.435439    0.428564    0.583247    11.00000   -1.20000
H10D  2    0.464427    0.414088    0.533958    11.00000   -1.20000
AFIX   0
C103  1    0.501205    0.271143    0.569815    11.00000    0.03091    0.09399 =
         0.04569   -0.01616   -0.00119    0.00628
AFIX  23
H10E  2    0.492975    0.220508    0.544821    11.00000   -1.20000
H10F  2    0.592041    0.290567    0.575006    11.00000   -1.20000
AFIX   0
C104  1    0.458740    0.210416    0.608716    11.00000    0.04488    0.05381 =
         0.03984   -0.01323   -0.01084    0.00795
AFIX  23
H10G  2    0.369819    0.186038    0.602515    11.00000   -1.20000
H10H  2    0.460111    0.263130    0.633033    11.00000   -1.20000
AFIX   0
C105  1    0.538091    0.109067    0.622893    11.00000    0.04758    0.07475 =
         0.08014   -0.03005   -0.02261    0.01037
AFIX  23
H10I  2    0.534236    0.054478    0.599172    11.00000   -1.20000
H10J  2    0.627628    0.132366    0.628443    11.00000   -1.20000
AFIX   0
C106  1    0.493787    0.053659    0.662958    11.00000    0.07299    0.06033 =
         0.10764    0.02537   -0.02485   -0.00019
AFIX 137
H10K  2    0.405717    0.028921    0.657540    11.00000   -1.50000
H10L  2    0.499506    0.106582    0.686823    11.00000   -1.50000
H10M  2    0.547572   -0.010252    0.670346    11.00000   -1.50000
AFIX  66
PART 1
C156  1    0.088739    0.770183    0.699422    10.44000    0.11159    0.09499 =
         0.02595    0.00106    0.00498    0.02900
AFIX  43
H156  2    0.163110    0.797547    0.687577    10.44000   -1.20000
AFIX  65
C155  1    0.075356    0.779319    0.743264    10.44000    0.11159    0.09499 =
         0.02595    0.00106    0.00498    0.02900
AFIX  43
H155  2    0.140580    0.812927    0.761382    10.44000   -1.20000
AFIX  65
C154  1   -0.033460    0.739280    0.760596    10.44000    0.11159    0.09499 =
         0.02595    0.00106    0.00498    0.02900
AFIX  43
H154  2   -0.042606    0.745525    0.790560    10.44000   -1.20000
AFIX  65
C153  1   -0.128893    0.690106    0.734086    10.44000    0.11159    0.09499 =
         0.02595    0.00106    0.00498    0.02900
AFIX  43
H153  2   -0.203264    0.662741    0.745932    10.44000   -1.20000
AFIX  65
C152  1   -0.115512    0.680969    0.690245    10.44000    0.11159    0.09499 =
         0.02595    0.00106    0.00498    0.02900
AFIX  43
H152  2   -0.180737    0.647361    0.672127    10.44000   -1.20000
AFIX  65
C151  1   -0.006697    0.721007    0.672912    10.44000    0.11159    0.09499 =
         0.02595    0.00106    0.00498    0.02900
AFIX   0
C201  1   -0.293542    0.979370    0.483179    10.50000    0.06131    0.06045 =
         0.06029   -0.00156    0.00545   -0.00071
AFIX  23
H20A  2   -0.329159    0.965752    0.453453    10.50000   -1.20000
H20B  2   -0.362061    0.968082    0.502801    10.50000   -1.20000
AFIX   0
C202  1   -0.244824    1.097062    0.487114    10.50000    0.06131    0.06045 =
         0.06029   -0.00156    0.00545   -0.00071
AFIX  23
H20C  2   -0.168254    1.105222    0.470853    10.50000   -1.20000
H20D  2   -0.220795    1.113989    0.517648    10.50000   -1.20000
AFIX   0
C203  1   -0.346512    1.179266    0.469651    10.50000    0.06131    0.06045 =
         0.06029   -0.00156    0.00545   -0.00071
AFIX  23
H20E  2   -0.428988    1.155968    0.479952    10.50000   -1.20000
H20F  2   -0.325729    1.253031    0.482150    10.50000   -1.20000
AFIX   0
C204  1   -0.362008    1.190979    0.421336    10.50000    0.06131    0.06045 =
         0.06029   -0.00156    0.00545   -0.00071
AFIX  23
H20G  2   -0.413344    1.124985    0.412500    10.50000   -1.20000
H20H  2   -0.275916    1.175027    0.412505    10.50000   -1.20000
AFIX   0
C205  1   -0.409826    1.278572    0.388705    10.50000    0.06131    0.06045 =
         0.06029   -0.00156    0.00545   -0.00071
AFIX  23
H20I  2   -0.372560    1.351939    0.396337    10.50000   -1.20000
H20J  2   -0.386816    1.258611    0.359502    10.50000   -1.20000
AFIX   0
C206  1   -0.550111    1.280620    0.390554    10.50000    0.06131    0.06045 =
         0.06029   -0.00156    0.00545   -0.00071
AFIX 137
H20K  2   -0.572133    1.262702    0.419744    10.50000   -1.50000
H20L  2   -0.588910    1.225967    0.370400    10.50000   -1.50000
H20M  2   -0.581580    1.354540    0.382733    10.50000   -1.50000
AFIX   0
HKLF 4

REM  kjf275_a.res in P-1
REM R1 =  0.0695 for   11116 Fo > 4sig(Fo)  and  0.0920 for all   14446 data
REM    891 parameters refined using     40 restraints

END

WGHT      0.0599     13.2407

REM No hydrogen bonds found for HTAB generation

REM Highest difference peak  0.984,  deepest hole -0.937,  1-sigma level  0.078
Q1    1   0.1307  1.0131  0.7345  11.00000  0.05    0.91
Q2    1  -0.4810  1.2713  0.4288  11.00000  0.05    0.74
Q3    1   0.1606  0.7587  0.7411  11.00000  0.05    0.70
Q4    1  -0.3570  1.1948  0.4480  11.00000  0.05    0.70
Q5    1   0.1543  0.7365  0.6964  11.00000  0.05    0.68
Q6    1   0.3329  0.7329 -0.1973  11.00000  0.05    0.65
Q7    1   0.3820  1.0075 -0.2297  11.00000  0.05    0.65
Q8    1   0.9742  1.2798  0.0722  11.00000  0.05    0.65
Q9    1  -0.3167  1.1596  0.4919  11.00000  0.05    0.62
Q10   1   0.4941  0.7804 -0.2432  11.00000  0.05    0.61
Q11   1   0.3275  0.7545 -0.2396  11.00000  0.05    0.61
Q12   1   0.5858  0.1315  0.5966  11.00000  0.05    0.57
Q13   1  -0.0080  0.7547  0.7467  11.00000  0.05    0.56
Q14   1   0.0420  0.8168  0.7003  11.00000  0.05    0.56
Q15   1   0.4511  0.8045 -0.2016  11.00000  0.05    0.56
Q16   1   0.8741  1.1918  0.0596  11.00000  0.05    0.55
Q17   1   0.0521  0.8522  0.7502  11.00000  0.05    0.55
Q18   1   0.4576  0.8123 -0.2401  11.00000  0.05    0.55
Q19   1  -0.4829  1.2876  0.3803  11.00000  0.05    0.53
Q20   1   0.4375  0.8551 -0.2501  11.00000  0.05    0.51
;
_shelx_res_checksum                76347
_shelx_hkl_file
;
  -1   0   0    1.70    0.50
  -1   0   0    2.20    0.40
  -1   0   0    1.60    0.80
  -1   0   0    1.70    0.40
  -1   0   0    1.20    0.40
  -1   0   0    0.30    0.30
   1   0   0    1.50    0.30
   1   0   0    3.20    0.40
   1   0   0    2.20    0.50
   1   0   0    1.60    0.50
   1   0   0    2.30    0.80
   1   0   0    1.10    0.40
  -2   0   0 2246.98   55.19
  -2   0   0 2388.66   55.79
  -2   0   0 2344.27   55.29
  -2   0   0 2056.69   55.29
  -2   0   0 2253.17   55.69
  -2   0   0 2355.56   55.49
  -2   0   0 2389.26   56.29
  -2   0   0 2402.26   55.49
   2   0   0 2289.37   55.39
   2   0   0 2303.87   55.39
   2   0   0 2294.17   55.19
   2   0   0 2328.87   55.69
   2   0   0 2465.25   55.59
   2   0   0 2339.47   56.29
   2   0   0 2303.97   55.69
   2   0   0 2366.56   55.39
  -3   0   0    1.80    0.60
  -3   0   0    2.60    0.80
  -3   0   0    0.30    1.10
  -3   0   0    2.20    1.40
  -3   0   0    2.10    1.10
  -3   0   0    0.30    2.10
   3   0   0    0.40    1.40
   3   0   0    2.50    1.50
   3   0   0    0.10    1.70
   3   0   0    1.50    1.20
  -4   0   0  226.28    6.90
  -4   0   0  238.38    6.10
  -4   0   0  244.98    6.50
  -4   0   0  231.48    6.40
  -4   0   0  232.88    8.30
  -4   0   0  239.28    5.90
   4   0   0  244.48    6.80
   4   0   0  240.88    7.40
   4   0   0  226.88    6.90
   4   0   0  227.38    6.50
  -5   0   0   -2.20    2.60
  -5   0   0    0.10    0.90
  -5   0   0    1.40    1.40
  -5   0   0    0.10    1.40
  -5   0   0   -0.30    0.80
  -5   0   0   -0.60    1.70
   5   0   0    0.70    1.80
   5   0   0    0.00    2.20
   5   0   0    0.30    1.50
  -6   0   0  148.49    7.40
  -6   0   0  156.98    4.90
  -6   0   0  168.08    5.20
  -6   0   0  153.58    4.20
  -6   0   0  160.08    4.50
  -6   0   0  148.69    5.50
   6   0   0  151.68    5.20
   6   0   0  161.28    5.60
   6   0   0  165.78    6.40
  -7   0   0   -1.90    1.60
  -7   0   0    0.70    1.10
  -7   0   0    0.30    3.40
  -7   0   0    1.80    1.80
  -7   0   0   -0.70    1.70
   7   0   0   -2.40    2.20
   7   0   0   -3.10    2.60
   7   0   0   -3.00    1.70
  -8   0   0   27.70    2.00
  -8   0   0   29.80    2.70
  -8   0   0   29.10    3.10
  -8   0   0   25.30    2.70
  -8   0   0   28.20    5.30
   8   0   0   18.70    3.20
   8   0   0   21.00    2.80
   8   0   0   16.20    3.90
  -9   0   0   -1.50    2.00
  -9   0   0    0.10    2.20
  -9   0   0    4.20    4.50
   9   0   0   -4.40    3.30
   9   0   0   -3.50    2.80
   9   0   0   -2.00    2.50
 -10   0   0   -2.20    2.30
 -10   0   0    2.30    4.20
 -10   0   0   -0.50    2.30
  10   0   0   -0.60    2.90
  10   0   0   -2.70    3.80
  10   0   0   -2.50    3.20
 -11   0   0   -1.90    2.50
 -11   0   0   -1.00    2.40
 -11   0   0    6.70    4.50
  11   0   0   -0.50    4.20
  11   0   0   -0.50    3.10
  11   0   0    1.10    3.50
 -12   0   0   19.80    4.00
  12   0   0   17.40    4.20
  12   0   0   18.10    5.30
  12   0   0   19.10    4.10
 -13   0   0   18.40    6.00
 -13   0   0    2.20    3.70
  13   0   0    4.40    4.80
  13   0   0    1.70    6.00
  13  -1   0    8.30    5.40
  12  -1   0   -0.30    4.60
  12  -1   0    4.40    4.30
  12  -1   0   -1.10    3.80
 -12   1   0    0.40    3.30
 -12   1   0   16.10    5.60
  11  -1   0   54.99    5.20
  11  -1   0   48.80    4.50
  11  -1   0   42.30    6.50
 -11   1   0   57.39    5.00
 -11   1   0   53.39    4.10
 -11   1   0   65.19    7.30
  10  -1   0    4.70    2.90
  10  -1   0    7.60    3.90
  10  -1   0    3.50    4.40
 -10   1   0    7.60    4.50
 -10   1   0    4.10    2.30
 -10   1   0    1.50    2.40
   9  -1   0   97.89    7.10
   9  -1   0  107.29    5.20
   9  -1   0  100.79    6.00
  -9   1   0  109.99    4.90
  -9   1   0  103.49    4.60
  -9   1   0  115.49    8.40
   8  -1   0    3.00    2.70
   8  -1   0    2.00    2.20
   8  -1   0    1.90    3.10
  -8   1   0    6.40    1.50
  -8   1   0    5.90    2.20
  -8   1   0    3.30    1.80
  -8   1   0    5.40    2.10
  -8   1   0    4.60    3.70
   7  -1   0   68.79    3.60
   7  -1   0   72.99    4.40
   7  -1   0   59.19    4.90
  -7   1   0   68.79    3.70
  -7   1   0   74.39    3.10
  -7   1   0   76.49    3.40
  -7   1   0   76.39    3.90
  -7   1   0   74.79    5.80
   6  -1   0    4.90    2.50
   6  -1   0   13.70    1.90
   6  -1   0   11.10    2.30
  -6   1   0    9.30    2.00
  -6   1   0    9.90    3.20
  -6   1   0    7.80    1.40
  -6   1   0    9.90    1.60
  -6   1   0    8.70    1.80
   5  -1   0   55.89    2.80
   5  -1   0   65.29    3.50
   5  -1   0   55.89    3.90
  -5   1   0   58.09    2.50
  -5   1   0   57.99    3.20
  -5   1   0   56.89    2.90
  -5   1   0   55.99    2.50
  -5   1   0   52.59    4.50
   4  -1   0    9.00    2.00
   4  -1   0    5.50    1.70
   4  -1   0    4.00    2.30
   4  -1   0    4.10    1.30
  -4   1   0    2.80    1.20
  -4   1   0    4.30    2.40
  -4   1   0    5.50    1.60
  -4   1   0    6.00    1.50
  -4   1   0    3.50    1.20
   3  -1   0  422.86   11.30
   3  -1   0  435.16   11.20
   3  -1   0  448.46   10.90
   3  -1   0  442.16   11.90
  -3   1   0  446.56   11.00
  -3   1   0  443.16   11.00
  -3   1   0  430.96   11.40
  -3   1   0  422.66   10.80
  -3   1   0  444.16   10.80
  -3   1   0  439.56   12.50
   2  -1   0   66.89    2.10
   2  -1   0   60.39    3.40
   2  -1   0   65.69    2.00
   2  -1   0   68.19    2.00
   2  -1   0   68.89    2.40
   2  -1   0   54.69    2.50
   2  -1   0   66.39    2.30
   2  -1   0   68.79    3.30
   2  -1   0   71.89    1.80
  -2   1   0   66.49    2.50
  -2   1   0   68.09    2.00
  -2   1   0   62.09    2.60
  -2   1   0   69.49    2.40
  -2   1   0   70.09    2.30
  -2   1   0   66.19    2.00
  -2   1   0   65.59    3.50
   1  -1   0   72.89    1.80
   1  -1   0   72.29    1.90
   1  -1   0   74.79    2.10
   1  -1   0   73.19    2.20
   1  -1   0   72.79    1.80
   1  -1   0   73.39    2.50
   1  -1   0   75.09    2.10
   1  -1   0   69.19    2.00
  -1   1   0   77.29    2.20
  -1   1   0   71.59    2.10
  -1   1   0   62.89    2.30
  -1   1   0   72.29    2.00
  -1   1   0   73.69    2.10
  -1   1   0   74.69    2.00
   0  -1   0  717.23   16.30
   0  -1   0  549.45   16.20
   0  -1   0  707.43   16.20
   0  -1   0  630.04   16.20
   0   1   0  732.83   16.30
   0   1   0  738.93   16.30
  -1  -1   0   56.69    1.60
  -1  -1   0   54.19    1.70
  -1  -1   0   56.49    1.50
  -1  -1   0   58.49    2.10
  -1  -1   0   55.79    1.70
  -1  -1   0   62.69    2.60
  -1  -1   0   49.20    1.70
   1   1   0   55.89    1.70
   1   1   0   58.69    1.70
   1   1   0   56.59    1.50
   1   1   0   54.59    1.60
   1   1   0   55.59    2.10
   1   1   0   60.29    1.70
   1   1   0   59.09    1.70
  -2  -1   0  130.39    4.10
  -2  -1   0  125.79    3.70
  -2  -1   0  131.19    5.20
  -2  -1   0  124.49    3.40
  -2  -1   0  121.29    3.60
  -2  -1   0  127.29    3.50
  -2  -1   0  117.89    3.50
   2   1   0  131.19    5.10
   2   1   0  124.99    3.50
   2   1   0  123.69    4.00
   2   1   0  126.59    3.70
  -3  -1   0  532.25   13.10
  -3  -1   0  531.05   13.70
  -3  -1   0  543.75   14.90
  -3  -1   0  531.45   13.20
  -3  -1   0  509.95   13.00
   3   1   0  525.45   13.70
   3   1   0  515.35   13.30
   3   1   0  550.04   13.30
   3   1   0  535.05   13.60
  -4  -1   0    6.10    1.40
  -4  -1   0    3.00    2.70
  -4  -1   0    5.10    1.40
  -4  -1   0    4.30    1.00
  -4  -1   0    7.70    2.00
  -4  -1   0    5.70    0.70
   4   1   0    3.80    1.60
   4   1   0    2.90    1.70
   4   1   0    3.70    1.30
  -5  -1   0   41.90    3.20
  -5  -1   0   38.00    4.40
  -5  -1   0   40.90    2.50
  -5  -1   0   40.80    1.60
  -5  -1   0   40.50    2.40
  -5  -1   0   38.70    1.90
   5   1   0   42.60    2.80
   5   1   0   34.80    3.30
   5   1   0   44.40    2.60
  -6  -1   0   10.90    3.40
  -6  -1   0    9.30    1.70
  -6  -1   0   12.30    1.00
  -6  -1   0   11.50    2.30
  -6  -1   0   12.40    1.90
   6   1   0   11.50    1.90
   6   1   0   10.50    2.30
   6   1   0   11.40    2.70
  -7  -1   0   75.89    4.20
  -7  -1   0   77.59    2.50
  -7  -1   0   78.29    3.60
  -7  -1   0   83.09    3.80
  -7  -1   0   83.99    6.10
   7   1   0   66.89    5.00
   7   1   0   77.29    4.40
   7   1   0   81.49    3.90
  -8  -1   0    5.90    2.30
  -8  -1   0    3.80    2.00
  -8  -1   0    3.10    3.80
  -8  -1   0    1.20    1.90
   8   1   0    4.70    2.40
   8   1   0    2.10    2.60
   8   1   0   -0.20    3.10
  -9  -1   0  110.19    5.00
  -9  -1   0  110.69    7.90
  -9  -1   0  101.29    4.60
   9   1   0  105.99    6.70
   9   1   0  101.99    5.80
   9   1   0  109.59    5.30
   9   1   0  101.79    4.30
 -10  -1   0   -0.70    2.40
 -10  -1   0    4.20    2.70
 -10  -1   0    8.50    5.00
  10   1   0   -4.90    3.70
  10   1   0   -0.30    2.70
  10   1   0    8.00    3.90
 -11  -1   0   49.40    4.30
 -11  -1   0   49.70    4.00
  11   1   0   39.90    6.30
  11   1   0   38.50    4.30
  11   1   0   37.90    5.30
 -12  -1   0    2.60    3.50
 -12  -1   0   -1.50    2.80
 -12  -1   0    9.50    4.90
  12   1   0    2.50    4.50
  12   1   0   -0.50    4.50
  12   1   0   -4.80    3.50
  12  -2   0    0.90    5.10
  12  -2   0    0.00    3.80
  12  -2   0   -1.10    4.60
 -12   2   0    4.20    3.00
  11  -2   0   22.70    3.80
  11  -2   0   20.30    4.20
  11  -2   0   15.70    4.60
 -11   2   0   18.20    3.70
  10  -2   0    6.70    3.00
  10  -2   0    5.50    4.00
  10  -2   0   -0.50    3.80
 -10   2   0   15.40    5.30
 -10   2   0   11.40    3.10
 -10   2   0   10.80    2.80
   9  -2   0  116.69    5.10
   9  -2   0  112.29    7.10
   9  -2   0  118.99    5.90
  -9   2   0  123.89    8.80
  -9   2   0  109.59    5.00
  -9   2   0  116.69    4.80
  -9   2   0  110.99    4.50
   8  -2   0   12.90    3.60
   8  -2   0   16.90    3.40
   8  -2   0   12.00    2.50
  -8   2   0   17.80    2.10
  -8   2   0   16.00    2.10
  -8   2   0   18.30    2.80
  -8   2   0   16.70    2.70
  -8   2   0   16.70    4.40
   7  -2   0   23.20    3.70
   7  -2   0   23.10    3.00
   7  -2   0   24.40    2.40
  -7   2   0   23.80    2.20
  -7   2   0   28.20    4.80
  -7   2   0   28.60    2.40
  -7   2   0   23.40    2.60
  -7   2   0   29.20    3.10
   6  -2   0    2.00    2.90
   6  -2   0    1.90    2.10
   6  -2   0    0.80    1.50
  -6   2   0    1.20    1.40
  -6   2   0   -0.40    1.60
  -6   2   0    1.70    1.70
  -6   2   0    2.80    1.30
  -6   2   0    2.70    2.90
   5  -2   0  198.68    5.70
   5  -2   0  201.78    7.40
   5  -2   0  201.88    6.30
  -5   2   0  193.68    5.40
  -5   2   0  203.08    6.50
  -5   2   0  205.38    6.10
  -5   2   0  191.68    8.00
  -5   2   0  195.08    5.90
   4  -2   0  967.00   23.70
   4  -2   0  943.31   23.20
   4  -2   0  986.10   24.70
   4  -2   0  912.51   22.80
  -4   2   0  950.60   23.00
  -4   2   0  903.41   23.00
  -4   2   0  983.60   23.50
  -4   2   0  974.70   23.50
  -4   2   0  968.10   24.00
   3  -2   0 2887.61   68.39
   3  -2   0 2771.32   69.59
   3  -2   0 2797.32   68.39
   3  -2   0 3004.70   68.89
   3  -2   0 2776.42   68.49
   3  -2   0 2889.41   68.49
   3  -2   0 2968.70   69.79
  -3   2   0 2823.52   68.59
  -3   2   0 2860.91   68.29
  -3   2   0 2976.20   68.79
  -3   2   0 2916.91   68.89
   2  -2   0 5682.93  135.99
   2  -2   0 5491.35  137.39
   2  -2   0 5701.03  135.99
   2  -2   0 5877.81  139.59
   2  -2   0 5655.43  135.79
   2  -2   0 5735.13  137.59
  -2   2   0 5661.83  136.39
  -2   2   0 5939.41  138.09
  -2   2   0 5718.23  137.09
   1  -2   0 1461.95   35.20
   1  -2   0 1517.75   35.30
   1  -2   0 1470.45   35.30
   1  -2   0 1436.06   35.20
   1  -2   0 1476.05   35.70
  -1   2   0 1507.25   35.30
  -1   2   0 1467.05   35.20
  -1   2   0 1491.25   35.30
  -1   2   0 1459.85   35.20
  -1   2   0 1547.95   35.50
  -1   2   0 1404.76   35.70
   0  -2   0 2016.40   49.70
   0  -2   0 2131.99   52.09
   0  -2   0 2122.69   50.49
   0  -2   0 2080.29   49.80
   0  -2   0 2103.89   49.80
   0  -2   0 2114.89   49.99
   0  -2   0 2019.40   49.70
   0   2   0 2078.39   49.70
   0   2   0 2115.69   50.19
   0   2   0 2163.68   50.49
   0   2   0 2112.79   50.29
   0   2   0 2068.09   50.39
   0   2   0 2062.69   49.70
   0   2   0 2046.10   50.59
  -1  -2   0 1518.55   35.60
  -1  -2   0 1551.34   36.80
  -1  -2   0 1525.55   36.40
  -1  -2   0 1455.65   35.60
  -1  -2   0 1484.85   35.50
  -1  -2   0 1430.36   35.50
  -1  -2   0 1460.85   35.60
  -1  -2   0 1517.65   35.60
   1   2   0 1478.55   35.60
   1   2   0 1515.55   35.70
   1   2   0 1539.75   35.50
   1   2   0 1486.25   35.60
   1   2   0 1509.85   35.50
   1   2   0 1387.66   36.20
   1   2   0 1513.65   35.60
   1   2   0 1481.45   35.50
  -2  -2   0 5681.33  137.49
  -2  -2   0 5754.22  138.79
  -2  -2   0 5733.33  137.89
  -2  -2   0 5809.62  139.09
  -2  -2   0 5817.82  142.19
  -2  -2   0 5767.62  137.89
  -2  -2   0 5941.61  143.69
   2   2   0 5844.02  138.59
   2   2   0 5829.82  137.49
   2   2   0 5894.61  138.09
   2   2   0 5589.34  137.39
   2   2   0 5495.75  140.29
   2   2   0 5791.12  137.59
  -3  -2   0 2801.22   68.69
  -3  -2   0 2887.51   69.79
  -3  -2   0 2971.70   70.99
  -3  -2   0 2801.32   68.89
  -3  -2   0 2905.11   69.09
   3   2   0 2929.01   69.19
   3   2   0 2879.31   68.99
   3   2   0 2973.50   69.19
  -4  -2   0 1082.29   26.80
  -4  -2   0 1049.89   28.10
  -4  -2   0 1010.10   25.10
  -4  -2   0 1044.60   25.70
  -4  -2   0 1087.29   25.90
   4   2   0 1045.90   26.00
   4   2   0 1063.29   25.70
   4   2   0 1082.19   25.90
   4   2   0 1038.20   26.20
  -5  -2   0  232.58    7.60
  -5  -2   0  223.38    6.40
  -5  -2   0  213.68    6.50
  -5  -2   0  219.38    9.40
   5   2   0  226.18    6.30
   5   2   0  234.18    6.90
   5   2   0  216.88    6.60
   5   2   0  215.08    7.20
  -6  -2   0    3.40    1.70
  -6  -2   0    2.30    2.40
  -6  -2   0    6.00    3.40
  -6  -2   0    3.00    1.70
   6   2   0    1.40    2.20
   6   2   0    1.00    1.60
   6   2   0    2.20    1.40
   6   2   0    0.80    2.20
  -7  -2   0   41.90    5.80
  -7  -2   0   33.10    2.90
  -7  -2   0   37.50    4.10
  -7  -2   0   38.10    3.00
   7   2   0   38.90    3.60
   7   2   0   36.90    2.40
   7   2   0   38.80    3.20
   7   2   0   38.70    4.20
  -8  -2   0    9.80    2.40
  -8  -2   0   13.10    4.30
  -8  -2   0   10.10    3.00
  -8  -2   0    9.40    2.40
   8   2   0   10.30    3.20
   8   2   0    9.00    3.00
   8   2   0    6.70    2.00
   8   2   0   10.80    2.50
  -9  -2   0  120.79    8.90
  -9  -2   0  102.49    5.10
  -9  -2   0  104.29    4.70
  -9  -2   0  118.59    8.50
   9   2   0  104.99    5.40
   9   2   0  109.59    6.40
   9   2   0  104.79    4.40
   9   2   0   98.39    5.20
 -10  -2   0   19.30    5.30
 -10  -2   0   13.50    3.00
 -10  -2   0    8.80    2.80
  10   2   0    8.80    3.20
  10   2   0   13.80    3.90
  10   2   0   12.10    4.10
 -11  -2   0   23.50    3.30
 -11  -2   0   24.00    3.70
 -11  -2   0   33.30    6.20
  11   2   0   22.30    4.00
  11   2   0   21.70    4.10
  11   2   0   28.10    5.00
 -12  -2   0   -1.00    3.20
 -12  -2   0   -2.00    3.00
 -12  -2   0   16.00    5.30
  12   2   0   -2.00    4.10
  12   2   0   -2.30    3.50
  12  -3   0    5.90    4.20
  12  -3   0    3.00    3.90
  12  -3   0    2.30    5.80
 -12   3   0    5.70    3.10
  11  -3   0   16.50    5.90
  11  -3   0   12.90    3.70
  11  -3   0    7.50    4.60
 -11   3   0   19.10    3.70
  10  -3   0   -1.30    4.30
  10  -3   0    1.50    2.70
  10  -3   0   -3.00    3.30
 -10   3   0   -2.50    2.30
   9  -3   0    7.30    2.60
   9  -3   0    9.10    4.00
   9  -3   0   10.70    3.80
  -9   3   0    9.40    2.80
  -9   3   0   11.40    2.50
   8  -3   0   10.40    3.70
   8  -3   0   20.20    2.60
   8  -3   0   18.10    3.30
  -8   3   0   15.00    2.30
  -8   3   0   17.00    2.60
  -8   3   0   15.70    1.80
   7  -3   0   70.19    4.10
   7  -3   0   70.69    5.80
   7  -3   0   64.69    3.40
  -7   3   0   74.09    3.60
  -7   3   0   63.39    2.70
  -7   3   0   68.89    3.60
   6  -3   0   -1.30    2.00
   6  -3   0   -5.00    2.50
   6  -3   0   -3.20    1.40
  -6   3   0   -3.40    1.00
  -6   3   0    1.70    1.70
  -6   3   0    1.60    1.70
   5  -3   0    1.40    0.90
   5  -3   0    7.10    2.20
   5  -3   0    2.60    1.30
   5  -3   0   -0.90    2.50
  -5   3   0    2.90    0.80
  -5   3   0    2.90    0.90
  -5   3   0    2.20    1.70
  -5   3   0    2.60    1.60
   4  -3   0    3.80    1.70
   4  -3   0    1.90    2.60
   4  -3   0    6.70    1.10
   4  -3   0    5.10    1.00
  -4   3   0    5.30    0.60
  -4   3   0    3.40    1.60
  -4   3   0    5.30    1.60
  -4   3   0    7.00    0.60
   3  -3   0  133.29    4.10
   3  -3   0  116.49    3.30
   3  -3   0  115.99    5.20
   3  -3   0  114.59    3.30
  -3   3   0  118.39    4.10
  -3   3   0  126.09    3.90
  -3   3   0  124.69    3.50
   2  -3   0  245.78    6.10
   2  -3   0  258.47    6.70
   2  -3   0  253.07    7.70
   2  -3   0  241.68    6.10
  -2   3   0  254.97    6.80
  -2   3   0  249.28    6.50
  -2   3   0  254.97    6.60
  -2   3   0  261.57    7.10
   1  -3   0   -0.20    1.00
   1  -3   0    1.50    0.80
   1  -3   0   -0.30    1.40
  -1   3   0   -0.10    1.20
  -1   3   0    2.50    1.00
  -1   3   0    1.10    1.40
  -1   3   0    1.50    1.00
  -1   3   0    0.80    0.80
   0  -3   0   -0.10    2.20
   0  -3   0    2.00    0.80
   0  -3   0   -0.20    1.10
   0  -3   0    1.00    0.70
   0  -3   0    0.10    0.70
   0   3   0    0.90    0.50
   0   3   0    1.00    0.50
   0   3   0    4.40    1.20
   0   3   0    3.80    1.30
   0   3   0    3.00    0.90
   0   3   0    3.70    1.10
  -1  -3   0    5.00    1.10
  -1  -3   0    1.80    1.80
  -1  -3   0    7.50    1.00
  -1  -3   0    6.10    1.10
  -1  -3   0    5.10    0.70
  -1  -3   0    7.00    2.40
   1   3   0    7.80    1.20
   1   3   0    7.10    1.10
   1   3   0    7.00    1.00
   1   3   0    6.70    0.80
   1   3   0    7.30    1.30
   1   3   0    4.20    0.90
   1   3   0    3.60    1.00
  -2  -3   0  298.27    9.40
  -2  -3   0  283.47    7.40
  -2  -3   0  278.97    7.20
  -2  -3   0  275.77    8.40
  -2  -3   0  276.97    7.00
  -2  -3   0  268.47    7.10
   2   3   0  284.97    7.40
   2   3   0  277.27    7.20
   2   3   0  283.47    7.30
   2   3   0  278.47    7.30
   2   3   0  274.07    7.00
   2   3   0  274.37    7.00
  -3  -3   0  128.19    5.20
  -3  -3   0  120.49    3.50
  -3  -3   0  134.39    6.30
  -3  -3   0  131.99    4.20
  -3  -3   0  133.39    3.80
   3   3   0  126.39    4.10
   3   3   0  134.39    4.20
   3   3   0  130.89    4.10
  -4  -3   0    5.20    1.30
  -4  -3   0    5.30    3.50
  -4  -3   0    4.60    0.70
  -4  -3   0    7.50    1.70
  -4  -3   0    4.80    2.30
   4   3   0    4.80    1.70
   4   3   0    3.50    1.60
   4   3   0    5.90    1.50
   4   3   0    6.40    1.50
  -5  -3   0    0.90    2.20
  -5  -3   0    1.90    1.70
  -5  -3   0    1.70    3.60
  -5  -3   0   -0.70    1.30
   5   3   0    0.70    1.60
   5   3   0   -1.80    1.70
   5   3   0    4.50    1.90
   5   3   0    2.20    1.50
  -6  -3   0    2.60    1.70
  -6  -3   0    3.00    3.70
  -6  -3   0    3.50    2.60
  -6  -3   0    3.70    1.80
   6   3   0    1.90    2.10
   6   3   0    4.70    2.00
   6   3   0    3.50    1.90
   6   3   0    2.10    1.70
  -7  -3   0   54.19    6.60
  -7  -3   0   54.49    2.90
  -7  -3   0   52.19    4.60
  -7  -3   0   55.69    3.50
   7   3   0   59.29    4.20
   7   3   0   52.89    3.50
   7   3   0   53.89    3.60
   7   3   0   47.10    3.20
  -8  -3   0   23.70    5.30
  -8  -3   0   24.40    2.90
  -8  -3   0   20.90    3.80
  -8  -3   0   24.90    2.50
   8   3   0   22.70    3.50
   8   3   0   18.80    2.90
   8   3   0   28.40    3.60
   8   3   0   20.10    2.50
  -9  -3   0   13.30    4.90
  -9  -3   0    5.50    2.60
  -9  -3   0    8.50    2.50
  -9  -3   0    6.30    3.80
   9   3   0   11.40    2.40
   9   3   0    7.70    3.50
   9   3   0    8.10    3.20
   9   3   0    2.30    2.70
 -10  -3   0    6.40    5.40
 -10  -3   0   -0.90    2.70
 -10  -3   0   -1.20    2.50
  10   3   0   -1.80    2.90
  10   3   0    2.30    3.60
  10   3   0   -3.00    3.40
  10   3   0   -0.70    2.60
 -11  -3   0   14.30    3.50
 -11  -3   0    8.70    3.30
 -11  -3   0   21.80    5.70
  11   3   0   15.90    3.90
  11   3   0    5.30    4.00
 -12  -3   0   22.50    5.90
 -12  -3   0    9.90    3.40
 -12  -3   0    8.20    3.50
  12   3   0   11.90    4.70
  12   3   0    5.30    3.90
  12  -4   0   -2.80    3.90
  12  -4   0   -1.60    3.60
  12  -4   0    0.70    6.10
 -12   4   0    1.30    2.90
  11  -4   0   24.60    6.40
  11  -4   0   36.70    4.10
  11  -4   0   34.60    5.30
 -11   4   0   36.30    4.40
  10  -4   0   -4.00    2.60
  10  -4   0   -4.40    3.20
  10  -4   0   -4.00    4.50
 -10   4   0    1.70    2.60
   9  -4   0   22.50    3.80
   9  -4   0   19.10    3.00
   9  -4   0   19.50    4.60
  -9   4   0   26.40    3.10
  -9   4   0   26.90    3.20
   8  -4   0   -1.50    3.90
   8  -4   0   -3.10    2.00
   8  -4   0   -3.50    2.90
  -8   4   0   -2.30    2.10
  -8   4   0   -2.30    2.10
   7  -4   0  594.04   17.70
   7  -4   0  590.54   15.10
  -7   4   0  549.35   14.30
  -7   4   0  592.34   15.70
  -7   4   0  593.64   15.60
   6  -4   0  126.49    4.90
   6  -4   0  120.59    6.40
   6  -4   0   96.89    3.30
   6  -4   0   95.99    3.40
   6  -4   0  123.49    4.10
  -6   4   0  122.79    4.80
  -6   4   0  127.69    4.70
   5  -4   0 1266.67   31.50
   5  -4   0 1319.67   33.80
   5  -4   0 1288.07   31.50
   5  -4   0 1294.47   32.30
  -5   4   0 1346.17   32.40
  -5   4   0 1303.87   32.10
   4  -4   0 1773.02   42.30
   4  -4   0 1703.73   41.60
   4  -4   0 1723.43   41.80
   4  -4   0 1744.63   43.60
  -4   4   0 1725.73   41.80
  -4   4   0 1736.83   42.50
  -4   4   0 1754.22   42.10
   3  -4   0   20.30    1.90
   3  -4   0   18.90    1.10
   3  -4   0   19.50    1.10
   3  -4   0   19.30    2.90
  -3   4   0   22.10    1.80
  -3   4   0   20.90    1.60
  -3   4   0   20.60    2.20
   2  -4   0   50.59    2.30
   2  -4   0   45.90    1.40
   2  -4   0   51.69    3.40
  -2   4   0   51.49    2.10
  -2   4   0   51.99    2.90
  -2   4   0   48.80    2.30
  -2   4   0   49.50    2.10
   1  -4   0   50.39    2.80
   1  -4   0   45.40    2.00
   1  -4   0   47.50    1.40
   1  -4   0   48.30    1.50
   1  -4   0   48.90    3.80
  -1   4   0   47.10    2.80
  -1   4   0   47.90    2.10
  -1   4   0   51.59    2.20
   0  -4   0  176.18    4.60
   0  -4   0  171.98    5.20
   0  -4   0  182.78    6.80
   0  -4   0  173.08    4.60
   0   4   0  183.28    4.90
   0   4   0  182.48    5.10
   0   4   0  179.18    5.30
   0   4   0  171.48    4.40
   0   4   0  173.98    4.40
   0   4   0  176.88    5.10
  -1  -4   0   30.10    1.50
  -1  -4   0   33.60    3.60
  -1  -4   0   28.60    1.70
  -1  -4   0   29.50    3.10
  -1  -4   0   30.80    1.30
  -1  -4   0   30.50    1.80
   1   4   0   32.60    2.00
   1   4   0   33.80    1.80
   1   4   0   32.70    1.60
   1   4   0   26.60    1.60
   1   4   0   33.10    2.00
   1   4   0   34.10    1.60
   1   4   0   26.90    1.50
  -2  -4   0   34.40    2.10
  -2  -4   0   36.60    1.50
  -2  -4   0   34.40    3.90
  -2  -4   0   35.20    2.10
  -2  -4   0   29.20    3.50
   2   4   0   34.60    2.00
   2   4   0   37.80    2.30
   2   4   0   37.40    1.90
   2   4   0   33.50    1.50
   2   4   0   31.30    2.00
  -3  -4   0   17.70    1.40
  -3  -4   0   21.40    3.90
  -3  -4   0   18.50    2.90
   3   4   0   19.50    2.00
   3   4   0   16.40    1.40
   3   4   0   16.50    1.50
   3   4   0   19.10    1.90
   3   4   0   20.20    1.90
  -4  -4   0 1847.12   45.30
  -4  -4   0 1781.42   41.90
  -4  -4   0 1644.54   41.20
  -4  -4   0 1730.43   41.50
  -4  -4   0 1717.13   43.30
   4   4   0 1734.83   41.80
   4   4   0 1772.02   41.90
   4   4   0 1669.93   41.60
   4   4   0 1604.14   41.60
   4   4   0 1736.23   41.80
  -5  -4   0 1279.37   34.20
  -5  -4   0 1253.27   30.30
  -5  -4   0 1254.57   32.30
  -5  -4   0 1169.58   29.70
  -5  -4   0 1263.47   30.70
   5   4   0 1257.17   30.80
   5   4   0 1241.08   30.60
   5   4   0 1263.47   30.70
   5   4   0 1203.48   30.70
  -6  -4   0  125.69    7.90
  -6  -4   0  117.39    6.40
  -6  -4   0  130.49    4.90
  -6  -4   0  127.49    4.40
   6   4   0  129.79    4.90
   6   4   0  111.39    4.60
   6   4   0  123.49    4.90
   6   4   0  113.19    5.00
  -7  -4   0  540.85   16.30
  -7  -4   0  543.05   14.80
  -7  -4   0  569.54   19.20
  -7  -4   0  543.75   14.30
   7   4   0  532.05   15.00
   7   4   0  550.04   15.20
   7   4   0  531.35   14.40
   7   4   0  567.94   14.90
  -8  -4   0    0.30    2.30
  -8  -4   0   -3.00    3.40
  -8  -4   0    1.20    2.00
  -8  -4   0    1.50    4.60
   8   4   0    1.70    2.20
   8   4   0   -0.50    2.70
   8   4   0   -0.90    2.40
   8   4   0   -1.90    2.60
  -9  -4   0   28.00    6.50
  -9  -4   0   26.20    2.90
  -9  -4   0   27.10    3.40
  -9  -4   0   23.70    4.60
   9   4   0   22.40    4.00
   9   4   0   18.90    3.20
   9   4   0   21.10    3.70
   9   4   0   17.30    2.70
 -10  -4   0    7.50    5.60
 -10  -4   0    0.10    2.30
 -10  -4   0    4.00    2.90
  10   4   0   -0.30    3.10
  10   4   0   -1.20    2.50
  10   4   0    2.40    3.60
 -11  -4   0   62.39    7.90
 -11  -4   0   44.70    4.40
 -11  -4   0   39.10    4.40
  11   4   0   28.30    4.40
  11   4   0   41.10    5.30
 -12  -4   0    2.30    3.30
 -12  -4   0    3.20    3.10
  12   4   0   -1.00    4.60
  12   4   0   -2.10    4.60
  12  -5   0   12.20    7.20
  12  -5   0   12.30    5.00
 -12   5   0   15.90    3.40
  11  -5   0    0.70    4.60
  11  -5   0   -6.00    5.30
 -11   5   0   -0.60    3.10
  10  -5   0   -4.10    3.20
  10  -5   0   -6.80    3.20
  10  -5   0   -1.20    4.10
 -10   5   0   -0.60    2.90
 -10   5   0   -1.80    2.60
   9  -5   0    2.60    2.60
   9  -5   0   11.40    4.70
   9  -5   0    2.40    3.30
  -9   5   0    2.70    2.60
  -9   5   0    7.40    2.90
   8  -5   0   24.10    4.50
   8  -5   0   30.40    3.70
   8  -5   0   30.20    3.00
  -8   5   0   32.10    3.10
  -8   5   0   25.60    3.30
   7  -5   0    7.10    1.90
   7  -5   0    6.20    3.50
   7  -5   0    9.90    2.80
  -7   5   0   10.30    2.30
  -7   5   0    6.70    2.50
   6  -5   0  101.39    4.70
   6  -5   0  101.29    6.00
   6  -5   0  100.39    3.40
   6  -5   0   91.29    3.50
  -6   5   0  104.19    4.10
  -6   5   0   78.29    4.60
   5  -5   0  143.89    6.90
   5  -5   0  141.79    5.20
   5  -5   0  133.19    4.40
   5  -5   0  132.29    4.10
  -5   5   0  134.59    5.30
  -5   5   0  140.09    4.80
  -5   5   0  132.99    4.30
   4  -5   0  116.19    5.90
   4  -5   0  116.49    4.40
   4  -5   0  115.79    3.40
  -4   5   0  121.69    3.90
  -4   5   0  120.79    4.70
  -4   5   0  123.99    4.20
   3  -5   0   22.80    1.10
   3  -5   0   24.60    1.20
   3  -5   0   23.40    2.40
   3  -5   0   23.70    3.10
  -3   5   0   23.90    2.50
  -3   5   0   26.20    2.00
  -3   5   0   26.00    2.00
  -3   5   0   27.60    2.20
   2  -5   0  150.98    5.70
   2  -5   0  153.58    4.60
   2  -5   0  142.89    3.80
   2  -5   0  141.89    3.70
  -2   5   0  153.98    5.10
  -2   5   0  153.58    4.60
  -2   5   0  148.79    4.30
  -2   5   0  152.88    4.60
   1  -5   0  381.66    9.60
   1  -5   0  378.96   10.40
   1  -5   0  350.16    9.20
   1  -5   0  372.06    9.30
   1  -5   0  388.26   12.40
  -1   5   0  397.36    9.90
  -1   5   0  378.76    9.80
  -1   5   0  374.86   10.30
   0  -5   0  547.95   14.20
   0  -5   0  560.74   13.70
   0  -5   0  530.55   13.70
   0  -5   0  577.34   13.70
   0  -5   0  563.84   16.40
   0   5   0  553.14   14.30
   0   5   0  546.75   14.20
   0   5   0  559.44   13.90
   0   5   0  561.64   14.10
  -1  -5   0  367.26   11.90
  -1  -5   0  355.56   10.90
  -1  -5   0  336.67    8.60
  -1  -5   0  353.06    9.00
  -1  -5   0  332.17    8.70
  -1  -5   0  342.67    8.90
   1   5   0  351.36    9.20
   1   5   0  338.87    8.80
   1   5   0  337.07    8.70
   1   5   0  346.67    9.30
   1   5   0  332.87    8.70
   1   5   0  352.86    9.00
  -2  -5   0  121.89    3.90
  -2  -5   0  119.99    5.60
  -2  -5   0  116.59    3.30
  -2  -5   0  121.49    6.50
   2   5   0  116.89    4.10
   2   5   0  115.29    3.60
   2   5   0  119.69    4.00
   2   5   0  122.79    4.10
   2   5   0  117.59    3.80
  -3  -5   0   18.00    4.00
  -3  -5   0   15.20    1.30
  -3  -5   0   15.60    3.20
   3   5   0   16.10    1.70
   3   5   0   12.00    1.70
   3   5   0   12.40    1.80
   3   5   0   10.20    1.50
  -4  -5   0  151.58    4.50
  -4  -5   0  154.48    8.10
  -4  -5   0  157.18    5.20
  -4  -5   0  154.88    6.80
   4   5   0  161.88    5.10
   4   5   0  148.39    4.40
   4   5   0  154.18    5.20
   4   5   0  158.38    5.10
   4   5   0  147.69    4.40
  -5  -5   0  149.88    5.30
  -5  -5   0  140.99    8.40
  -5  -5   0  152.38    7.00
  -5  -5   0  152.18    4.70
   5   5   0  140.89    5.00
   5   5   0  139.59    4.80
   5   5   0  158.18    5.40
   5   5   0  158.38    5.20
   5   5   0  151.88    5.30
  -6  -5   0   94.49    4.60
  -6  -5   0  113.19    8.70
  -6  -5   0  105.79    3.90
  -6  -5   0  101.39    6.00
   6   5   0  104.59    4.30
   6   5   0   93.49    4.60
   6   5   0   96.99    4.30
   6   5   0  106.09    4.50
  -7  -5   0    8.80    2.50
  -7  -5   0    7.30    5.10
  -7  -5   0    7.80    2.00
  -7  -5   0   10.00    3.60
   7   5   0    6.10    2.60
   7   5   0   10.40    2.40
   7   5   0   10.30    2.40
   7   5   0   11.10    2.90
  -8  -5   0   27.40    6.30
  -8  -5   0   28.90    2.80
  -8  -5   0   18.00    3.10
  -8  -5   0   21.80    4.60
   8   5   0   21.20    2.90
   8   5   0   23.20    3.40
   8   5   0   20.40    3.30
  -9  -5   0   15.20    6.30
  -9  -5   0    9.30    2.60
  -9  -5   0    8.20    3.00
  -9  -5   0    6.30    4.70
   9   5   0   12.70    2.90
   9   5   0    6.10    3.20
   9   5   0    7.30    3.40
 -10  -5   0    0.70    2.90
 -10  -5   0    3.00    5.10
 -10  -5   0   -2.20    2.40
  10   5   0   -4.40    3.50
  10   5   0    0.90    3.40
  10   5   0   -0.10    2.70
 -11  -5   0   14.30    6.30
 -11  -5   0    1.20    2.80
 -11  -5   0    3.30    3.30
  11   5   0   -1.40    3.40
  11   5   0    0.10    3.80
 -12  -5   0   12.50    4.00
 -12  -5   0   17.10    3.50
 -12  -5   0   31.30    7.30
  12   5   0   13.40    4.40
  12   5   0    9.60    4.60
  11  -6   0   22.80    4.40
  11  -6   0   15.70    5.40
 -11   6   0   23.90    3.70
  10  -6   0    7.90    5.60
  10  -6   0    6.30    4.00
 -10   6   0    8.60    2.90
 -10   6   0   13.60    3.50
   9  -6   0   26.70    5.10
   9  -6   0   37.20    4.90
  -9   6   0   46.00    4.30
  -9   6   0   46.60    4.10
   8  -6   0  158.18    8.70
   8  -6   0  146.39    6.40
   8  -6   0  152.58    7.00
  -8   6   0  160.68    6.40
  -8   6   0  168.68    6.90
   7  -6   0  170.48    6.70
   7  -6   0  153.28    8.10
   7  -6   0  150.18    5.30
  -7   6   0  159.38    6.00
  -7   6   0  160.98    6.50
   6  -6   0    2.10    3.50
   6  -6   0   -0.30    2.40
   6  -6   0   -0.60    1.50
   6  -6   0   -1.80    1.40
  -6   6   0    0.90    1.90
  -6   6   0   -1.10    2.20
   5  -6   0  154.08    4.60
   5  -6   0  161.38    5.30
   5  -6   0  163.28    5.80
   5  -6   0  168.18    7.60
  -5   6   0  163.58    5.50
  -5   6   0  159.68    6.20
  -5   6   0  154.88    5.10
   4  -6   0    1.90    0.90
   4  -6   0   -2.00    2.80
   4  -6   0    2.10    1.80
  -4   6   0    2.90    1.70
  -4   6   0    0.90    1.40
  -4   6   0   -1.90    2.10
   3  -6   0   66.89    3.10
   3  -6   0   62.39    2.00
   3  -6   0   60.59    4.40
   3  -6   0   60.39    1.90
  -3   6   0   64.29    2.80
  -3   6   0   59.29    3.80
  -3   6   0   66.99    3.10
  -3   6   0   64.99    3.00
   2  -6   0   99.59    5.00
   2  -6   0  104.39    2.90
   2  -6   0  108.99    6.20
   2  -6   0   99.39    2.80
   2  -6   0  107.59    3.70
  -2   6   0  108.79    3.80
  -2   6   0  106.89    4.50
  -2   6   0  105.59    3.70
   1  -6   0    2.30    1.90
   1  -6   0    3.10    3.20
   1  -6   0    3.80    1.30
   1  -6   0    3.50    0.90
  -1   6   0    2.30    1.50
  -1   6   0    4.10    1.70
  -1   6   0    3.10    1.30
   0  -6   0   41.40    2.00
   0  -6   0   40.90    2.70
   0  -6   0   46.80    4.60
   0   6   0   47.30    2.70
   0   6   0   41.50    2.80
   0   6   0   44.90    2.30
  -1  -6   0    0.30    2.90
  -1  -6   0   -1.40    2.70
  -1  -6   0   -0.90    1.20
  -1  -6   0   -1.80    1.20
  -1  -6   0    1.10    0.80
   1   6   0   -0.70    0.80
   1   6   0   -2.90    1.40
   1   6   0   -2.20    0.90
   1   6   0    1.40    1.20
   1   6   0   -4.90    1.40
  -2  -6   0   78.89    2.50
  -2  -6   0   83.59    3.20
  -2  -6   0   84.79    5.50
  -2  -6   0   81.99    5.90
   2   6   0   81.59    3.60
   2   6   0   80.59    2.80
   2   6   0   74.69    3.50
   2   6   0   82.79    3.20
   2   6   0   74.29    3.00
  -3  -6   0   75.89    2.60
  -3  -6   0   85.19    3.40
  -3  -6   0   79.89    6.30
  -3  -6   0   82.99    5.20
   3   6   0   74.99    3.30
   3   6   0   81.29    3.50
   3   6   0   79.49    3.30
   3   6   0   80.39    3.80
   3   6   0   75.49    3.00
  -4  -6   0   -0.60    2.90
  -4  -6   0   -0.70    1.80
  -4  -6   0    0.60    3.90
  -4  -6   0    2.10    1.20
   4   6   0    1.50    1.90
   4   6   0    3.00    1.70
   4   6   0    0.00    1.30
   4   6   0    0.20    1.70
  -5  -6   0  144.39    5.30
  -5  -6   0  138.29    4.50
  -5  -6   0  141.09    6.90
  -5  -6   0  147.69    9.50
   5   6   0  146.89    5.30
   5   6   0  151.38    5.30
   5   6   0  142.09    4.40
   5   6   0  140.69    5.30
  -6  -6   0    3.40    4.90
  -6  -6   0    0.50    3.30
  -6  -6   0    0.30    2.00
  -6  -6   0   -0.10    1.60
   6   6   0    2.80    2.30
   6   6   0    0.00    2.30
   6   6   0    6.10    2.50
   6   6   0    4.20    2.40
  -7  -6   0  152.68    8.30
  -7  -6   0  166.08    6.30
  -7  -6   0  164.98   11.10
  -7  -6   0  154.18    5.30
   7   6   0  163.98    6.30
   7   6   0  156.28    6.00
   7   6   0  156.68    6.30
  -8  -6   0  155.48    6.60
  -8  -6   0  147.09    9.00
  -8  -6   0  158.88    5.70
  -8  -6   0  175.98   11.80
   8   6   0  156.18    6.20
   8   6   0  163.28    6.70
   8   6   0  159.78    6.60
  -9  -6   0   36.20    3.90
  -9  -6   0   38.80    3.40
  -9  -6   0   41.80    7.40
  -9  -6   0   32.80    5.70
   9   6   0   30.70    3.70
   9   6   0   33.20    3.90
   9   6   0   43.30    4.70
 -10  -6   0   15.50    6.90
 -10  -6   0   12.20    2.80
 -10  -6   0   13.00    3.50
  10   6   0    8.90    3.40
  10   6   0   11.50    4.10
  10   6   0    3.50    3.50
 -11  -6   0   17.10    4.00
 -11  -6   0   22.50    4.80
 -11  -6   0   34.70    7.80
  11   6   0   14.90    4.20
  11   6   0   20.70    5.10
  11  -7   0    1.70    6.10
  11  -7   0    2.20    4.80
 -11   7   0    6.10    3.90
  10  -7   0    4.10    4.20
  10  -7   0   -0.90    4.50
 -10   7   0    3.30    2.90
 -10   7   0    6.20    3.10
   9  -7   0   25.30    6.00
   9  -7   0   32.90    4.20
  -9   7   0   33.90    4.00
  -9   7   0   32.60    3.90
   8  -7   0   20.40    5.20
   8  -7   0   24.80    3.60
  -8   7   0   32.90    3.60
  -8   7   0   32.40    3.90
   7  -7   0   19.30    3.50
   7  -7   0   18.20    4.40
  -7   7   0   14.10    3.30
  -7   7   0   21.30    2.80
   6  -7   0   -0.30    3.60
   6  -7   0    0.80    2.50
   6  -7   0   -1.80    1.80
  -6   7   0    2.30    2.20
  -6   7   0    1.10    1.70
   5  -7   0   27.80    3.00
   5  -7   0   23.50    1.80
   5  -7   0   22.10    3.80
  -5   7   0   29.30    2.70
  -5   7   0   17.80    3.20
  -5   7   0   26.50    2.30
   4  -7   0   13.60    2.30
   4  -7   0   14.70    1.30
   4  -7   0   12.80    3.30
  -4   7   0   10.30    2.80
  -4   7   0   14.90    2.00
  -4   7   0   10.60    2.00
   3  -7   0    1.20    3.20
   3  -7   0    0.90    0.80
   3  -7   0    1.10    2.50
   3  -7   0   -2.10    1.70
  -3   7   0   -0.80    1.60
  -3   7   0    1.80    1.60
  -3   7   0   -5.60    2.00
   2  -7   0  230.68    8.00
   2  -7   0  236.58    6.70
   2  -7   0  227.18    6.10
   2  -7   0  244.58   10.50
  -2   7   0  243.78    7.10
  -2   7   0  244.38    7.00
  -2   7   0  241.18    7.80
   1  -7   0    3.20    3.10
   1  -7   0    5.10    1.00
   1  -7   0    2.10    1.90
   1  -7   0    7.90    1.40
  -1   7   0    3.20    1.70
  -1   7   0   -0.30    2.00
  -1   7   0    6.80    1.40
   0  -7   0    1.90    1.20
   0  -7   0    0.50    2.70
   0  -7   0   -1.20    1.50
   0  -7   0    1.90    3.40
   0   7   0   -0.10    1.70
   0   7   0   -3.20    1.90
   0   7   0    1.80    1.30
  -1  -7   0   10.80    1.60
  -1  -7   0    9.70    1.70
  -1  -7   0   12.60    1.10
  -1  -7   0    7.40    3.00
  -1  -7   0    8.40    3.90
   1   7   0   10.80    1.10
   1   7   0   10.00    1.10
   1   7   0    7.60    2.20
   1   7   0   10.50    2.10
   1   7   0   11.50    1.60
  -2  -7   0  232.18   10.20
  -2  -7   0  231.68    6.90
  -2  -7   0  249.08    9.70
  -2  -7   0  225.18    6.10
   2   7   0  231.18    6.50
   2   7   0  236.38    6.90
   2   7   0  242.38    7.30
   2   7   0  234.48    7.20
  -3  -7   0    0.40    1.00
  -3  -7   0   -2.10    3.80
  -3  -7   0   -0.60    1.80
  -3  -7   0   -1.60    2.80
   3   7   0    2.30    1.40
   3   7   0    0.50    1.90
   3   7   0    0.10    1.60
   3   7   0   -1.90    1.50
   3   7   0    1.40    1.60
  -4  -7   0    8.20    3.30
  -4  -7   0    7.50    4.60
  -4  -7   0    6.70    1.30
   4   7   0    3.50    2.00
   4   7   0    7.90    1.90
   4   7   0    4.50    1.70
   4   7   0    8.60    2.40
   4   7   0    4.80    1.90
  -5  -7   0   36.30    6.40
  -5  -7   0   30.50    4.50
  -5  -7   0   39.80    3.50
  -5  -7   0   30.00    2.10
   5   7   0   27.50    2.80
   5   7   0   23.10    2.70
   5   7   0   32.80    2.80
  -6  -7   0   -2.60    5.00
  -6  -7   0    0.10    3.50
  -6  -7   0    1.20    1.60
  -6  -7   0   -0.70    2.60
   6   7   0   -1.50    2.50
   6   7   0    3.00    2.50
   6   7   0    1.80    2.20
  -7  -7   0   27.70    2.60
  -7  -7   0   28.80    7.40
  -7  -7   0   23.90    3.40
  -7  -7   0   21.70    4.80
   7   7   0   20.40    3.30
   7   7   0   29.30    3.50
   7   7   0   27.50    3.40
  -8  -7   0   45.30    3.40
  -8  -7   0   48.40    8.50
  -8  -7   0   40.00    4.20
  -8  -7   0   39.50    5.80
   8   7   0   41.10    3.90
   8   7   0   46.70    4.70
   8   7   0   40.10    4.10
  -9  -7   0   43.80    4.40
  -9  -7   0   31.80    6.00
  -9  -7   0   37.40    8.30
   9   7   0   39.80    4.40
   9   7   0   46.20    4.70
   9   7   0   42.10    4.30
 -10  -7   0    2.30    3.70
 -10  -7   0    8.30    6.10
  10   7   0   -0.90    3.30
  10   7   0    0.20    3.70
  10   7   0    2.10    3.60
 -11  -7   0    9.20    6.30
 -11  -7   0   -0.60    3.50
  11   7   0    3.10    4.30
  11   7   0    3.90    4.50
  11   7   0   -1.40    3.90
  11  -8   0   15.40    5.30
  11  -8   0    7.50    5.30
 -11   8   0   12.00    3.90
  10  -8   0    6.50    5.80
  10  -8   0   10.80    4.60
 -10   8   0   11.00    3.20
 -10   8   0    6.20    3.40
   9  -8   0    1.00    3.70
   9  -8   0    2.70    5.60
  -9   8   0    2.60    2.70
  -9   8   0    1.50    3.10
   8  -8   0    0.40    3.20
   8  -8   0    0.30    4.00
  -8   8   0   -0.50    2.60
  -8   8   0    2.20    2.90
   7  -8   0   -5.10    4.20
   7  -8   0    0.60    2.90
  -7   8   0    4.40    3.10
  -7   8   0    1.00    2.20
   6  -8   0    5.70    4.10
   6  -8   0    4.80    2.70
   6  -8   0    5.90    2.20
  -6   8   0    4.90    3.10
  -6   8   0    7.90    2.40
  -6   8   0    1.90    2.00
   5  -8   0    9.80    3.90
   5  -8   0    6.60    2.50
  -5   8   0    3.60    2.10
  -5   8   0    2.40    2.70
  -5   8   0    7.40    2.10
   4  -8   0    8.50    4.10
   4  -8   0    9.50    2.30
   4  -8   0   13.20    3.60
  -4   8   0    9.50    2.20
  -4   8   0   12.30    3.00
   3  -8   0   40.00    5.60
   3  -8   0   37.70    1.80
   3  -8   0   35.40    4.50
   3  -8   0   35.20    2.80
  -3   8   0   38.20    2.90
  -3   8   0   37.20    3.00
  -3   8   0   33.70    3.40
   2  -8   0   61.99    2.40
   2  -8   0   56.29    4.20
   2  -8   0   54.39    5.90
   2  -8   0   58.39    3.00
  -2   8   0   66.79    4.30
  -2   8   0   62.99    3.40
  -2   8   0   62.29    3.30
   1  -8   0   18.80    1.70
   1  -8   0   16.80    2.70
   1  -8   0   18.20    1.90
   1  -8   0   20.50    4.80
  -1   8   0   18.00    2.10
  -1   8   0   15.10    2.30
  -1   8   0   18.40    2.80
   0  -8   0  164.98    7.90
   0  -8   0  163.88    5.80
   0  -8   0  159.58    4.90
   0  -8   0  155.18    8.50
   0   8   0  160.98    6.10
   0   8   0  162.18    5.60
   0   8   0  154.38    5.20
  -1  -8   0   19.70    4.40
  -1  -8   0   15.10    2.20
  -1  -8   0   16.00    1.40
  -1  -8   0   20.90    4.60
  -1  -8   0   21.70    2.10
   1   8   0   20.50    2.50
   1   8   0   20.30    2.00
   1   8   0   20.80    2.60
   1   8   0   13.20    1.20
   1   8   0   16.80    1.20
  -2  -8   0   72.19    3.60
  -2  -8   0   77.09    6.00
  -2  -8   0   72.79    6.70
  -2  -8   0   74.19    2.50
   2   8   0   75.49    4.00
   2   8   0   71.39    3.00
   2   8   0   75.89    3.80
   2   8   0   78.49    3.40
  -3  -8   0   39.00    6.10
  -3  -8   0   39.90    1.90
  -3  -8   0   41.50    5.20
  -3  -8   0   45.50    3.30
   3   8   0   47.70    3.10
   3   8   0   40.70    3.30
   3   8   0   40.60    2.50
   3   8   0   40.40    3.20
   3   8   0   36.90    2.60
  -4  -8   0   11.60    1.40
  -4  -8   0   11.40    5.10
  -4  -8   0   11.20    3.80
   4   8   0    8.00    2.20
   4   8   0   11.50    2.00
   4   8   0    8.00    2.50
   4   8   0   11.30    2.20
   4   8   0    8.50    2.10
  -5  -8   0    8.80    4.30
  -5  -8   0    9.70    1.60
  -5  -8   0   13.10    6.10
  -5  -8   0   10.20    2.80
   5   8   0    3.50    2.30
   5   8   0    5.10    2.30
   5   8   0    6.50    2.70
   5   8   0    7.40    2.20
  -6  -8   0   15.50    6.90
  -6  -8   0   11.70    3.00
  -6  -8   0    9.10    4.40
   6   8   0   10.80    2.90
   6   8   0   10.00    2.70
   6   8   0    7.70    2.70
  -7  -8   0   -2.20    4.10
  -7  -8   0    0.00    2.70
  -7  -8   0   -3.90    5.70
   7   8   0   -0.30    2.60
   7   8   0   -1.40    2.80
   7   8   0   -0.50    2.70
  -8  -8   0    2.70    4.80
  -8  -8   0    2.80    3.20
  -8  -8   0    0.80    6.20
   8   8   0    4.20    3.10
   8   8   0    6.00    3.30
   8   8   0    9.30    3.50
  -9  -8   0    0.00    3.50
  -9  -8   0   -5.30    4.70
  -9  -8   0   -0.80    6.30
   9   8   0    0.70    3.60
   9   8   0    1.90    3.90
 -10  -8   0   13.60    7.70
 -10  -8   0    5.60    3.70
  10   8   0    2.20    3.30
  10   8   0    3.70    4.60
  10  -9   0    8.40    8.10
  10  -9   0    2.50    5.20
 -10   9   0    4.90    3.50
 -10   9   0    4.80    3.50
   9  -9   0   32.10    6.80
   9  -9   0   39.70    5.30
  -9   9   0   46.00    4.40
  -9   9   0   29.20    4.40
   8  -9   0    2.70    4.40
   8  -9   0   -1.30    3.20
  -8   9   0    4.40    2.80
  -8   9   0    0.60    3.30
   7  -9   0   21.30    5.60
   7  -9   0   24.90    3.70
  -7   9   0   27.00    3.70
  -7   9   0   31.80    3.20
   6  -9   0    6.10    4.00
   6  -9   0   13.80    3.20
  -6   9   0   15.10    2.60
  -6   9   0   19.10    3.60
   5  -9   0   45.00    6.50
   5  -9   0   44.40    3.70
   5  -9   0   45.10    5.80
  -5   9   0   39.10    4.40
  -5   9   0   41.70    3.50
   4  -9   0   38.50    6.50
   4  -9   0   34.50    3.20
   4  -9   0   41.10    5.40
  -4   9   0   35.00    3.20
  -4   9   0   35.10    3.10
  -4   9   0   31.80    4.00
   3  -9   0    6.40    2.10
   3  -9   0    6.90    4.40
   3  -9   0    9.20    3.20
  -3   9   0    5.10    2.20
  -3   9   0    2.20    2.60
  -3   9   0    5.20    2.00
   2  -9   0    4.00    1.30
   2  -9   0    2.40    4.00
   2  -9   0    2.40    2.60
   2  -9   0    6.10    1.90
  -2   9   0    2.50    2.10
  -2   9   0    0.80    2.40
  -2   9   0    2.90    1.80
   1  -9   0  134.69    5.80
   1  -9   0  135.09    8.10
   1  -9   0  130.79    8.50
   1  -9   0  131.49    4.50
   1  -9   0  126.69    4.30
  -1   9   0  146.89    6.10
  -1   9   0  130.69    4.90
  -1   9   0  138.49    5.30
   0  -9   0   -3.00    3.30
   0  -9   0   -0.60    1.40
   0  -9   0   -0.40    2.10
   0  -9   0   -2.90    1.50
   0  -9   0   -7.40    3.60
   0   9   0   -1.80    1.50
   0   9   0    0.30    2.10
   0   9   0   -3.10    2.30
  -1  -9   0  118.89    3.70
  -1  -9   0  129.79    8.10
  -1  -9   0  127.39    4.50
  -1  -9   0  120.49    4.90
  -1  -9   0  121.19    8.30
   1   9   0  126.19    4.60
   1   9   0  128.19    5.50
   1   9   0  127.19    5.00
  -2  -9   0    4.80    4.50
  -2  -9   0   -1.00    3.60
  -2  -9   0    2.60    2.00
   2   9   0    2.50    2.40
   2   9   0    4.20    1.80
   2   9   0    1.40    1.40
   2   9   0    1.60    2.30
  -3  -9   0    6.60    5.00
  -3  -9   0   11.00    2.40
  -3  -9   0    3.80    3.90
   3   9   0    5.40    2.40
   3   9   0    9.60    2.10
   3   9   0    2.70    1.80
   3   9   0    8.30    2.30
  -4  -9   0   34.40    6.70
  -4  -9   0   36.90    5.50
   4   9   0   37.20    3.60
   4   9   0   34.80    3.30
   4   9   0   37.70    3.30
   4   9   0   41.90    4.00
   4   9   0   35.60    3.00
  -5  -9   0   37.50    7.10
  -5  -9   0   42.50    3.80
  -5  -9   0   45.30    5.80
   5   9   0   35.20    3.30
   5   9   0   49.30    3.70
   5   9   0   38.50    3.70
  -6  -9   0    9.10    3.00
  -6  -9   0   10.80    6.50
  -6  -9   0   10.40    4.30
   6   9   0    6.80    2.80
   6   9   0   14.10    2.90
   6   9   0    9.10    3.00
  -7  -9   0   30.10    4.00
  -7  -9   0   22.10    7.30
  -7  -9   0   26.50    5.90
   7   9   0   32.70    4.00
   7   9   0   31.60    4.00
  -8  -9   0   -3.90    4.80
  -8  -9   0    5.30    3.50
  -8  -9   0   -5.90    6.20
   8   9   0    5.00    3.50
   8   9   0    2.70    3.00
  -9  -9   0   34.70    6.90
  -9  -9   0   37.70    8.40
  -9  -9   0   33.00    4.50
   9   9   0   43.80    4.50
   9   9   0   41.40    4.50
 -10  -9   0    0.50    7.70
 -10  -9   0    7.60    4.00
  10   9   0    3.40    4.10
  10   9   0    2.70    4.00
   9 -10   0   -1.90    3.90
   9 -10   0   -2.60    4.50
  -9  10   0    1.50    3.70
   8 -10   0   -0.90    3.50
   8 -10   0    6.10    5.40
  -8  10   0    1.10    3.00
   7 -10   0    9.80    5.40
   7 -10   0    8.40    3.80
  -7  10   0   10.50    3.60
   6 -10   0    2.40    5.60
   6 -10   0   -3.00    2.70
   6 -10   0   -3.10    4.20
  -6  10   0    2.90    2.40
  -6  10   0   -0.10    2.80
   5 -10   0   26.70    3.30
   5 -10   0   29.50    5.10
   5 -10   0   31.10    6.80
  -5  10   0   31.80    3.20
  -5  10   0   25.90    4.10
   4 -10   0    7.40    5.50
   4 -10   0   11.30    3.90
   4 -10   0    8.60    2.50
  -4  10   0    2.20    3.20
  -4  10   0    6.20    2.50
  -4  10   0    8.00    2.50
   3 -10   0   22.20    2.70
   3 -10   0   19.60    6.10
   3 -10   0   22.30    4.10
  -3  10   0   20.80    2.80
  -3  10   0   27.10    3.20
  -3  10   0   19.40    3.30
   2 -10   0   15.80    4.40
   2 -10   0   18.20    3.50
   2 -10   0   11.30    4.90
   2 -10   0   15.00    3.20
  -2  10   0   13.40    2.40
  -2  10   0   12.80    3.00
  -2  10   0   14.90    2.90
   1 -10   0   31.60    5.70
   1 -10   0   21.40    5.50
   1 -10   0   24.30    3.70
  -1  10   0   26.40    2.70
  -1  10   0   31.20    3.30
   0 -10   0  268.47   13.10
   0 -10   0  279.17    8.20
   0 -10   0  286.37   12.50
   0  10   0  270.87    8.30
   0  10   0  270.07    8.70
   0  10   0  307.07    9.60
  -1 -10   0   11.80    2.30
  -1 -10   0    9.80    4.40
  -1 -10   0    9.20    5.20
   1  10   0   12.80    2.20
  -2 -10   0    9.20    2.60
  -2 -10   0    9.50    6.00
  -2 -10   0   10.20    4.80
   2  10   0    8.80    2.60
   2  10   0   12.60    2.20
   2  10   0   10.30    2.60
  -3 -10   0   14.80    4.80
  -3 -10   0   14.40    6.80
  -3 -10   0   25.70    3.10
   3  10   0   25.00    3.50
   3  10   0   24.80    3.10
   3  10   0   23.50    2.70
  -4 -10   0    6.10    4.20
  -4 -10   0    6.80    6.50
   4  10   0    5.30    2.30
   4  10   0    1.30    2.30
   4  10   0    4.20    2.40
   4  10   0    7.50    3.00
  -5 -10   0   25.40    7.10
  -5 -10   0   32.80    6.30
  -5 -10   0   30.70    3.90
   5  10   0   30.30    3.20
   5  10   0   28.50    3.40
   5  10   0   31.40    3.10
  -6 -10   0    1.10    3.00
  -6 -10   0   -4.20    4.80
  -6 -10   0    0.20    6.30
   6  10   0   -2.20    2.50
   6  10   0    2.40    2.70
   6  10   0    4.00    2.60
  -7 -10   0    4.80    5.40
  -7 -10   0   -2.10    6.70
  -7 -10   0    3.90    3.30
   7  10   0    5.70    2.90
   7  10   0    8.30    3.40
   7  10   0    3.90    3.30
  -8 -10   0   -5.00    6.60
  -8 -10   0   -1.00    5.30
  -8 -10   0    2.30    3.50
   8  10   0    1.70    3.30
   8  10   0   -1.60    3.00
   8  10   0    0.40    3.80
  -9 -10   0   -2.40    3.70
  -9 -10   0   -6.00    7.70
  -9 -10   0  -12.10    5.30
   9  10   0   -0.80    3.60
   9  10   0   -3.10    4.00
   8 -11   0    1.50    4.30
  -8  11   0    1.80    3.90
   7 -11   0   -0.80    4.70
   7 -11   0    1.10    5.40
  -7  11   0    0.70    3.80
   6 -11   0   17.60    6.40
   6 -11   0   18.10    5.50
  -6  11   0   13.90    3.50
   5 -11   0    1.60    4.30
   5 -11   0    0.50    5.90
  -5  11   0   -0.40    2.40
  -5  11   0    0.30    3.30
   4 -11   0    2.30    5.70
   4 -11   0   -1.70    3.60
  -4  11   0    1.60    2.50
  -4  11   0    0.50    3.20
   3 -11   0    6.70    5.10
   3 -11   0    7.20    3.50
   3 -11   0    8.90    4.20
  -3  11   0    6.30    2.70
  -3  11   0    7.40    2.60
  -3  11   0    3.50    2.90
   2 -11   0   45.40    5.10
   2 -11   0   56.49    6.60
   2 -11   0   62.39    7.50
  -2  11   0   56.69    4.20
  -2  11   0   54.19    3.80
  -2  11   0   53.59    4.60
   1 -11   0   22.90    5.70
   1 -11   0   18.70    5.80
  -1  11   0   16.70    2.80
  -1  11   0   17.10    2.70
  -1  11   0   25.80    3.70
   0 -11   0   48.10    7.90
   0 -11   0   54.49    7.50
   0  11   0   53.29    4.80
   0  11   0   52.59    3.70
   0  11   0   59.69    4.30
  -1 -11   0   26.80    7.20
  -1 -11   0   29.90    3.20
  -1 -11   0   27.60    6.10
   1  11   0   28.90    2.90
   1  11   0   43.40    4.30
   1  11   0   34.10    3.80
  -2 -11   0   48.90    3.90
  -2 -11   0   37.30    7.20
  -2 -11   0   44.90    6.70
   2  11   0   53.19    4.50
   2  11   0   50.49    4.60
   2  11   0   53.59    4.10
  -3 -11   0   -2.60    5.50
  -3 -11   0    4.10    2.60
  -3 -11   0   -0.50    4.80
   3  11   0   -0.20    2.60
   3  11   0    2.20    2.60
  -4 -11   0   -1.90    6.50
  -4 -11   0   -2.70    4.80
   4  11   0    0.30    2.70
   4  11   0   -0.80    2.50
  -5 -11   0   -1.00    3.00
  -5 -11   0    3.90    5.00
  -5 -11   0   -8.60    5.90
   5  11   0   -0.40    3.20
  -6 -11   0   12.00    7.40
  -6 -11   0   21.90    4.20
  -6 -11   0   21.70    6.00
   6  11   0   18.60    4.10
  -7 -11   0    1.40    3.80
  -7 -11   0   -3.90    5.20
  -7 -11   0  -10.90    6.70
   7  11   0    0.30    3.70
   7  11   0    1.10    2.90
  -8 -11   0   -0.80    3.80
  -8 -11   0   -5.40    5.40
  -8 -11   0  -10.90    7.80
   8  11   0    4.50    3.70
   8  11   0   -1.60    3.60
   7 -12   0    2.10    5.00
   7 -12   0   -0.80    5.70
  -7  12   0   -0.60    4.00
   6 -12   0    1.20    5.80
   6 -12   0    5.00    5.20
  -6  12   0   -0.60    3.50
   5 -12   0    2.00    4.50
   5 -12   0    3.70    5.80
  -5  12   0    2.90    2.80
  -5  12   0    5.00    3.70
   4 -12   0    3.50    4.40
   4 -12   0    2.10    4.40
   4 -12   0   -2.40    5.30
  -4  12   0    7.50    3.60
  -4  12   0    1.30    2.70
   3 -12   0    3.00    5.40
   3 -12   0    7.90    5.40
  -3  12   0    3.30    3.10
  -3  12   0    8.10    2.90
   2 -12   0   55.39    8.90
   2 -12   0   49.80    7.50
  -2  12   0   57.49    4.90
  -2  12   0   57.59    4.60
   1 -12   0   21.70    6.20
   1 -12   0   20.70    6.70
  -1  12   0   16.60    3.50
  -1  12   0   22.70    4.00
   0 -12   0   26.60    7.20
   0 -12   0   22.00    5.40
   0  12   0   24.50    4.00
   0  12   0   23.90    3.70
  -1 -12   0    9.10    5.90
  -1 -12   0    8.20    4.80
   1  12   0    7.80    3.30
   1  12   0    7.90    3.10
  -2 -12   0   33.90    4.20
  -2 -12   0   26.90    7.10
  -2 -12   0   32.20    6.00
   2  12   0   26.80    4.10
   2  12   0   29.20    4.20
  -3 -12   0    3.10    5.50
  -3 -12   0   -1.10    6.00
   3  12   0    1.20    3.30
   3  12   0    0.60    3.00
  -4 -12   0   -9.90    7.10
  -4 -12   0    3.00    3.20
  -4 -12   0    0.40    4.70
   4  12   0    1.90    3.40
  -5 -12   0    2.30    3.60
  -5 -12   0    0.10    4.60
  -5 -12   0  -13.10    7.20
   5  12   0    4.60    3.40
  -6 -12   0   -2.20    3.30
  -6 -12   0   -1.60    5.20
  -6 -12   0  -13.40    7.70
   6  12   0    3.20    3.50
  -7 -12   0   -2.50    4.50
  -7 -12   0   -8.20    7.20
  -7 -12   0   -1.40    5.90
   7  12   0    0.60    4.40
   6 -13   0   -2.60    4.70
   6 -13   0   -3.30    6.80
   6 -13   0   -1.40    5.00
  -6  13   0    0.50    3.90
   5 -13   0    3.30    5.90
   5 -13   0    7.30    7.00
  -5  13   0    3.40    4.10
   4 -13   0    6.60    6.10
   4 -13   0    2.20    5.80
  -4  13   0    3.10    3.70
  -4  13   0    2.10    3.10
   3 -13   0    7.60    5.10
   3 -13   0    1.90    5.70
  -3  13   0    8.80    3.80
  -3  13   0    6.30    3.40
   2 -13   0   10.90    6.40
   2 -13   0   24.30    6.90
  -2  13   0   20.90    4.30
  -2  13   0   19.70    3.70
   1 -13   0    4.80    6.70
   1 -13   0   13.30    6.50
  -1  13   0    7.30    3.30
  -1  13   0   14.00    4.00
   0 -13   0   -4.00    6.30
   0 -13   0    2.70    4.80
   0  13   0   -0.70    3.50
   0  13   0    0.30    3.20
  -1 -13   0   11.20    6.40
  -1 -13   0   -0.10    6.10
   1  13   0    3.30    3.40
   1  13   0    9.90    3.60
  -2 -13   0    9.90    6.90
  -2 -13   0   20.80    7.00
   2  13   0   11.60    3.60
   2  13   0   18.00    3.40
  -3 -13   0   -2.60    6.50
  -3 -13   0    5.00    6.60
   3  13   0    1.40    3.40
   3  13   0    5.30    3.30
  -4 -13   0    2.90    3.50
  -4 -13   0   -2.60    4.90
  -4 -13   0   -8.70    6.50
   4  13   0    1.20    2.90
  -5 -13   0    0.50    3.90
  -5 -13   0    3.90    6.00
  -5 -13   0   -9.30    8.00
   5  13   0    2.40    3.70
  -6 -13   0   -2.80    6.10
  -6 -13   0   -3.90    3.80
   6  13   0    0.30    3.80
   4 -14   0    7.80    7.20
   4 -14   0   16.60    5.80
  -4  14   0   11.80    4.50
  -4  14   0    9.00    3.70
   3 -14   0   10.20    7.00
   3 -14   0   10.60    6.60
  -3  14   0   14.80    5.00
  -3  14   0   11.20    3.90
   2 -14   0    5.20    6.20
   2 -14   0    4.90    6.30
  -2  14   0    7.70    3.70
  -2  14   0   10.90    4.20
   1 -14   0    4.60    6.70
   1 -14   0   -5.70    5.80
  -1  14   0   -1.00    3.10
  -1  14   0    3.90    3.90
   0 -14   0    4.80    5.30
   0 -14   0   -5.10    6.10
   0  14   0    6.90    3.70
   0  14   0    8.90    4.30
  -1 -14   0   -5.50    7.00
  -1 -14   0    4.40    5.90
   1  14   0    1.90    3.80
   1  14   0   -0.40    3.50
  -2 -14   0   -4.50    6.70
  -2 -14   0    3.80    5.40
   2  14   0    5.90    3.60
   2  14   0    7.30    3.80
  -3 -14   0    5.50    5.60
  -3 -14   0   -0.90    7.20
   3  14   0   12.70    3.90
  -4 -14   0    4.10    5.30
  -4 -14   0   -6.00    8.20
   4  14   0    7.40    4.70
   4  14  -1    3.10    3.90
  -4 -14   1    2.70    6.70
  -4 -14   1   -8.90    7.00
   3  14  -1    2.20    3.60
  -3 -14   1   -0.90    7.00
  -3 -14   1    2.00    6.80
   2  14  -1    0.10    3.30
   2  14  -1    2.90    3.10
  -2 -14   1  -14.60    7.10
  -2 -14   1   -2.00    6.40
   1  14  -1    6.50    4.10
   1  14  -1    6.10    3.80
  -1 -14   1   -7.00    6.10
  -1 -14   1    5.30    5.40
   0  14  -1   -2.00    3.80
   0  14  -1    0.80    3.50
   0 -14   1   -2.10    6.50
   0 -14   1   -8.80    6.60
  -1  14  -1   -3.20    3.10
  -1  14  -1   -2.50    3.20
   1 -14   1   -2.20    6.00
   1 -14   1    2.40    5.80
  -2  14  -1    8.50    4.50
  -2  14  -1    7.20    3.50
   2 -14   1   14.80    7.50
   2 -14   1    8.10    6.50
  -3  14  -1    7.40    4.10
  -3  14  -1   -0.60    3.50
   3 -14   1    6.50    6.30
   3 -14   1   -0.90    6.10
  -4  14  -1   17.00    4.70
  -4  14  -1   17.70    3.90
   4 -14   1   19.30    7.60
   4 -14   1   19.90    8.30
   6  13  -1    2.70    4.60
  -6 -13   1   -1.10    6.30
  -6 -13   1   -0.20    3.80
  -6 -13   1  -12.90    8.00
   5  13  -1   21.60    4.40
  -5 -13   1   26.80    4.60
  -5 -13   1    9.00    7.80
  -5 -13   1   22.30    7.60
   4  13  -1    5.60    3.60
  -4 -13   1    1.10    6.00
  -4 -13   1   -1.10    6.90
   3  13  -1   39.80    4.70
   3  13  -1   28.90    4.00
  -3 -13   1   18.80    7.50
  -3 -13   1   28.40    6.40
   2  13  -1    6.10    3.50
   2  13  -1    4.50    3.70
  -2 -13   1    5.60    5.10
  -2 -13   1   -2.90    6.10
   1  13  -1   15.20    3.80
   1  13  -1   12.70    3.60
  -1 -13   1   16.90    5.60
  -1 -13   1    7.90    7.40
   0  13  -1    6.30    3.70
   0  13  -1    1.40    3.30
   0 -13   1    7.20    5.90
   0 -13   1    0.00    6.40
  -1  13  -1   90.79    6.60
  -1  13  -1   84.69    5.70
   1 -13   1   77.69    9.40
   1 -13   1   90.09    8.50
  -2  13  -1   12.80    3.30
  -2  13  -1   15.40    4.30
   2 -13   1   13.30    5.40
   2 -13   1   11.20    7.00
  -3  13  -1    3.80    3.80
  -3  13  -1    2.00    3.00
   3 -13   1    4.50    6.00
   3 -13   1    1.70    6.30
  -4  13  -1    3.60    3.30
  -4  13  -1   -1.00    3.00
   4 -13   1    0.90    6.60
   4 -13   1    3.70    4.70
  -5  13  -1    4.30    3.40
   5 -13   1    2.90    5.40
   5 -13   1    7.80    6.40
  -6  13  -1   -0.10    4.00
   6 -13   1    0.80    5.20
   6 -13   1   -0.60    5.40
   6 -13   1   -1.60    6.00
   7  12  -1    2.80    3.80
  -7 -12   1   -4.60    5.80
  -7 -12   1   -4.90    3.60
   6  12  -1    5.90    3.60
  -6 -12   1    4.50    3.80
  -6 -12   1   -3.80    7.00
  -6 -12   1    1.80    5.40
   5  12  -1    4.80    3.60
  -5 -12   1    7.80    3.60
  -5 -12   1   -3.60    6.60
  -5 -12   1    4.30    5.50
   4  12  -1    3.00    3.20
  -4 -12   1    0.20    5.80
  -4 -12   1   -2.40    6.60
   3  12  -1   10.70    3.20
   3  12  -1    7.40    3.00
  -3 -12   1    8.80    5.00
  -3 -12   1    7.70    7.20
  -3 -12   1   13.60    3.10
   2  12  -1   74.09    5.20
   2  12  -1   67.39    5.50
  -2 -12   1   66.49    4.90
  -2 -12   1   74.59    9.20
  -2 -12   1   65.99    8.70
   1  12  -1   -0.90    2.80
   1  12  -1    3.10    2.60
  -1 -12   1    6.10    5.40
  -1 -12   1    1.00    5.60
   0  12  -1    8.50    3.10
   0  12  -1    6.70    3.30
   0 -12   1   10.70    6.30
   0 -12   1    6.20    5.40
  -1  12  -1   -0.90    2.80
  -1  12  -1    4.60    3.20
   1 -12   1    2.60    4.50
   1 -12   1   -0.30    5.50
  -2  12  -1   20.00    3.90
  -2  12  -1   16.50    3.40
   2 -12   1   14.30    5.90
   2 -12   1   11.70    5.70
  -3  12  -1    6.90    3.60
  -3  12  -1    3.60    2.90
   3 -12   1    4.40    5.10
   3 -12   1    3.20    5.50
  -4  12  -1   16.50    3.30
  -4  12  -1   18.80    3.70
   4 -12   1   14.20    6.30
   4 -12   1   19.20    4.90
  -5  12  -1    2.70    2.90
  -5  12  -1    4.60    3.30
   5 -12   1    6.20    5.30
   5 -12   1   -1.70    6.40
  -6  12  -1   -2.30    3.50
   6 -12   1    0.70    4.80
   6 -12   1    0.30    5.80
  -7  12  -1   -4.10    3.00
   7 -12   1    1.10    6.60
   7 -12   1   -2.50    5.50
   8  11  -1    2.80    3.80
   8  11  -1    3.90    3.80
  -8 -11   1   -5.80    5.30
  -8 -11   1   -7.10    3.50
  -8 -11   1   -5.00    7.10
   7  11  -1   12.30    4.00
   7  11  -1    6.80    3.50
  -7 -11   1    8.60    3.70
  -7 -11   1   -4.90    7.00
  -7 -11   1    4.40    5.70
   6  11  -1   15.50    3.30
  -6 -11   1   -2.70    6.80
  -6 -11   1   16.70    6.00
  -6 -11   1    6.80    3.60
   5  11  -1   15.90    3.20
  -5 -11   1   13.70    5.50
  -5 -11   1   21.90    3.60
  -5 -11   1    0.80    6.40
   4  11  -1    7.00    3.50
   4  11  -1    3.40    2.80
  -4 -11   1    6.10    4.60
  -4 -11   1    4.90    7.00
   3  11  -1   -2.90    2.50
   3  11  -1   -2.30    2.90
  -3 -11   1    2.80    4.20
  -3 -11   1   -2.80    5.50
  -3 -11   1    0.20    2.50
   2  11  -1    1.60    2.70
   2  11  -1    0.60    2.60
  -2 -11   1    2.10    4.40
  -2 -11   1    1.30    2.50
  -2 -11   1   -2.10    5.10
   1  11  -1  106.99    5.50
   1  11  -1  115.79    5.90
  -1 -11   1  105.09    4.90
  -1 -11   1  105.09    9.00
  -1 -11   1   97.49    9.90
   0  11  -1    5.40    2.90
   0  11  -1    6.80    3.00
   0 -11   1    3.70    5.10
   0 -11   1   -2.50    4.90
  -1  11  -1  107.19    5.90
  -1  11  -1   86.29    4.70
  -1  11  -1  102.09    5.30
   1 -11   1   81.99    8.50
   1 -11   1   96.49    8.60
  -2  11  -1   14.40    3.20
  -2  11  -1   13.60    2.70
  -2  11  -1   18.10    3.10
   2 -11   1   10.40    5.50
   2 -11   1   17.80    5.30
   2 -11   1   18.30    3.90
  -3  11  -1    0.20    2.50
  -3  11  -1   -1.50    2.80
  -3  11  -1   -2.90    2.20
   3 -11   1   -2.30    3.50
   3 -11   1    2.20    4.90
  -4  11  -1    2.30    2.90
  -4  11  -1    4.40    2.60
   4 -11   1    4.80    5.90
   4 -11   1    5.80    3.90
  -5  11  -1   -0.20    3.00
  -5  11  -1   -1.80    2.50
   5 -11   1    1.10    5.90
   5 -11   1    6.20    4.30
  -6  11  -1    0.20    3.30
   6 -11   1    2.40    4.60
   6 -11   1   -0.10    5.50
  -7  11  -1    6.00    3.30
   7 -11   1    3.90    6.50
   7 -11   1    6.60    5.00
  -8  11  -1    6.20    3.40
   8 -11   1    9.10    6.50
   9  10  -1   -0.10    4.10
   9  10  -1    0.90    3.50
  -9 -10   1    4.50    3.80
  -9 -10   1   -6.80    6.70
   8  10  -1    8.70    3.90
   8  10  -1    7.30    3.40
  -8 -10   1    1.80    5.60
  -8 -10   1   -2.60    6.80
  -8 -10   1    4.10    3.80
   7  10  -1    5.10    3.10
   7  10  -1    7.40    3.50
  -7 -10   1    4.80    5.20
  -7 -10   1    2.60    6.80
  -7 -10   1    2.70    3.10
   6  10  -1    3.10    2.50
   6  10  -1    5.30    2.80
   6  10  -1   -3.00    3.00
  -6 -10   1   -1.30    4.70
  -6 -10   1   -4.50    6.10
  -6 -10   1    3.90    3.10
   5  10  -1   -1.50    2.40
   5  10  -1    3.30    2.30
   5  10  -1    0.90    3.00
  -5 -10   1   -5.20    6.30
  -5 -10   1   -0.70    4.10
  -5 -10   1    2.00    3.00
   4  10  -1   -1.80    2.20
   4  10  -1    0.80    2.00
   4  10  -1   -4.00    2.10
   4  10  -1   -0.50    2.70
  -4 -10   1   -3.30    4.30
  -4 -10   1   -7.10    5.20
   3  10  -1   15.20    3.10
   3  10  -1    9.80    2.20
   3  10  -1    6.40    2.60
  -3 -10   1    5.00    5.50
  -3 -10   1    8.70    4.30
  -3 -10   1   10.60    2.70
   2  10  -1   23.40    2.40
   2  10  -1   26.50    3.30
   2  10  -1   21.60    3.10
  -2 -10   1   20.80    2.80
  -2 -10   1   17.50    6.30
  -2 -10   1   22.40    5.10
   1  10  -1    2.70    2.50
   1  10  -1    5.20    1.90
   1  10  -1    3.70    2.70
  -1 -10   1   -1.60    4.00
  -1 -10   1   -1.50    2.10
  -1 -10   1    4.10    4.80
   0  10  -1    5.60    1.90
   0 -10   1    3.80    2.00
   0 -10   1    5.00    4.80
   0 -10   1    2.50    2.60
   0 -10   1   11.20    4.80
  -1  10  -1  390.16   11.10
  -1  10  -1  409.76   12.20
  -1  10  -1  397.36   11.50
   1 -10   1  379.36   16.00
   1 -10   1  398.56   12.50
   1 -10   1  395.66   11.20
   1 -10   1  408.06   15.20
  -2  10  -1    4.80    2.10
  -2  10  -1    6.30    2.50
   2 -10   1    3.20    4.70
   2 -10   1    8.60    3.10
  -3  10  -1   -1.10    2.10
  -3  10  -1    1.30    2.70
  -3  10  -1   -0.10    2.30
   3 -10   1    2.90    3.10
   3 -10   1    1.60    5.20
   3 -10   1    0.00    2.30
  -4  10  -1   -0.70    2.30
  -4  10  -1   -3.50    3.10
   4 -10   1    2.00    3.50
   4 -10   1    0.60    4.70
   4 -10   1   -0.90    2.30
  -5  10  -1   12.90    3.70
  -5  10  -1   20.70    2.80
   5 -10   1   17.80    4.70
   5 -10   1   19.40    6.30
   5 -10   1   16.10    3.00
  -6  10  -1   -0.40    3.20
   6 -10   1    0.90    3.00
   6 -10   1    2.40    4.40
   6 -10   1    1.90    5.00
  -7  10  -1    0.80    2.90
   7 -10   1   -1.10    2.90
   7 -10   1    1.10    4.50
  -8  10  -1    1.90    3.40
   8 -10   1    1.80    5.00
   8 -10   1    0.00    3.60
  -9  10  -1   -0.60    3.70
   9 -10   1   -0.80    6.10
   9 -10   1   -1.30    4.00
  10   9  -1   49.90    5.00
  10   9  -1   46.10    5.70
 -10  -9   1   57.09    5.70
 -10  -9   1   63.39    9.90
   9   9  -1    1.50    3.50
   9   9  -1    3.80    3.30
  -9  -9   1    3.80    3.80
  -9  -9   1    6.50    7.70
   8   9  -1   34.80    4.20
   8   9  -1   38.20    4.30
  -8  -9   1   35.10    6.40
  -8  -9   1   48.20    4.80
  -8  -9   1   32.50    8.90
   7   9  -1    6.60    3.10
   7   9  -1    7.50    3.10
  -7  -9   1    4.10    4.70
  -7  -9   1   -7.30    6.70
  -7  -9   1    4.70    3.20
   6   9  -1   14.30    3.30
   6   9  -1   14.80    3.10
   6   9  -1   17.90    2.90
  -6  -9   1   16.30    6.70
  -6  -9   1   14.80    3.40
  -6  -9   1   14.20    5.10
   5   9  -1   -5.10    2.20
   5   9  -1   -5.30    2.60
   5   9  -1   -2.30    2.00
  -5  -9   1   -6.20    2.60
  -5  -9   1   -2.90    5.30
  -5  -9   1   -2.10    3.40
   4   9  -1    9.80    2.40
   4   9  -1   10.50    2.80
   4   9  -1   10.10    2.20
   4   9  -1    4.70    2.30
  -4  -9   1   10.50    4.00
  -4  -9   1    8.00    5.50
   3   9  -1    7.80    2.40
   3   9  -1    5.40    1.90
   3   9  -1    9.10    2.30
   3   9  -1   12.10    2.10
  -3  -9   1   13.40    5.30
  -3  -9   1   11.50    2.50
  -3  -9   1    8.90    4.00
   2   9  -1   -1.50    2.10
   2   9  -1   -0.20    2.40
   2   9  -1    0.60    1.60
   2   9  -1   -2.20    1.30
  -2  -9   1   -5.90    3.80
  -2  -9   1    1.60    1.30
  -2  -9   1    1.00    4.30
  -2  -9   1   -1.30    1.90
   1   9  -1    1.90    2.20
   1   9  -1    3.70    1.70
   1   9  -1    3.00    2.10
  -1  -9   1   -0.70    2.00
  -1  -9   1    4.40    1.20
  -1  -9   1    0.70    1.80
  -1  -9   1    0.00    4.00
  -1  -9   1    0.30    3.90
   0   9  -1    1.70    2.10
   0   9  -1    3.40    2.20
   0   9  -1    2.80    1.60
   0  -9   1    0.60    2.30
   0  -9   1    2.80    1.40
   0  -9   1    2.00    3.90
   0  -9   1    2.80    1.60
   0  -9   1   -3.80    3.90
  -1   9  -1  116.69    5.40
  -1   9  -1  127.89    4.90
  -1   9  -1  113.39    4.40
   1  -9   1  112.59    3.90
   1  -9   1  109.69    8.10
   1  -9   1  115.59    5.50
   1  -9   1  116.19    4.00
  -2   9  -1   64.09    4.60
  -2   9  -1   61.89    3.70
  -2   9  -1   59.79    3.30
   2  -9   1   67.29    4.90
   2  -9   1   61.09    3.10
   2  -9   1   61.49    6.80
   2  -9   1   62.09    2.70
  -3   9  -1    1.80    2.70
  -3   9  -1   -1.00    1.90
  -3   9  -1    1.80    2.20
   3  -9   1    2.80    1.90
   3  -9   1    0.10    4.30
   3  -9   1    7.40    3.10
  -4   9  -1   -1.00    2.80
  -4   9  -1    0.10    2.20
   4  -9   1    1.40    4.20
   4  -9   1    3.80    3.30
   4  -9   1    0.90    2.20
  -5   9  -1    0.20    2.20
  -5   9  -1    3.70    3.20
   5  -9   1    6.20    3.90
   5  -9   1    2.90    2.40
  -6   9  -1   10.40    3.20
  -6   9  -1    8.30    2.30
   6  -9   1    9.10    4.00
   6  -9   1    5.90    2.90
  -7   9  -1    3.50    3.10
   7  -9   1   -2.80    2.90
   7  -9   1   -4.80    4.30
  -8   9  -1   45.00    4.90
  -8   9  -1   52.79    4.30
   8  -9   1   39.50    4.60
   8  -9   1   43.00    6.60
  -9   9  -1    5.00    3.40
  -9   9  -1    7.70    3.40
   9  -9   1    4.30    5.90
   9  -9   1    3.20    3.70
 -10   9  -1    6.90    3.60
 -10   9  -1    5.70    3.50
  10  -9   1    0.90    4.70
  10  -9   1    3.20    4.50
  10   8  -1    0.90    3.90
  10   8  -1    1.30    3.70
 -10  -8   1   -0.60    3.60
 -10  -8   1    5.20    6.50
   9   8  -1    4.50    3.30
   9   8  -1    5.70    4.00
  -9  -8   1    7.30    3.60
  -9  -8   1    0.80    5.50
  -9  -8   1    6.80    7.30
   8   8  -1   15.40    3.30
   8   8  -1   13.10    4.00
   8   8  -1   16.60    3.90
  -8  -8   1   19.90    3.80
  -8  -8   1   10.60    4.90
  -8  -8   1   10.60    7.40
   7   8  -1    4.50    2.80
   7   8  -1   -0.40    2.80
   7   8  -1    4.40    2.90
  -7  -8   1   -0.60    4.20
  -7  -8   1    3.80    2.70
  -7  -8   1    2.30    6.00
   6   8  -1    5.70    2.70
   6   8  -1   10.80    2.90
   6   8  -1   10.70    2.60
  -6  -8   1   10.20    3.10
  -6  -8   1    7.60    2.60
  -6  -8   1    9.10    4.40
  -6  -8   1    5.40    5.80
   5   8  -1   -3.20    2.40
   5   8  -1   -3.10    2.10
   5   8  -1    2.20    2.00
   5   8  -1    0.40    1.70
   5   8  -1   -1.40    2.00
  -5  -8   1   -2.50    3.60
  -5  -8   1   -3.00    2.40
  -5  -8   1    0.50    4.90
  -5  -8   1    1.90    1.40
   4   8  -1   31.50    2.30
   4   8  -1   25.00    2.70
   4   8  -1   31.20    2.80
   4   8  -1   28.80    2.70
   4   8  -1   32.10    3.20
  -4  -8   1   26.20    4.40
  -4  -8   1   28.00    1.90
  -4  -8   1   29.40    5.90
   3   8  -1   72.59    3.90
   3   8  -1   73.39    3.40
   3   8  -1   70.29    3.80
   3   8  -1   74.39    3.00
   3   8  -1   83.09    3.60
  -3  -8   1   74.19    4.00
  -3  -8   1   73.99    2.70
  -3  -8   1   69.19    6.40
  -3  -8   1   77.89    7.20
   2   8  -1    5.00    1.50
   2   8  -1    7.30    2.10
   2   8  -1    5.00    2.10
   2   8  -1    9.20    1.70
  -2  -8   1    8.70    1.40
  -2  -8   1    8.20    4.30
  -2  -8   1    7.70    1.20
  -2  -8   1    6.60    2.00
  -2  -8   1    5.90    3.70
   1   8  -1  141.59    4.00
   1   8  -1  129.59    3.90
   1   8  -1  147.99    5.40
   1   8  -1  143.89    4.70
   1   8  -1  155.88    5.60
  -1  -8   1  145.59    4.80
  -1  -8   1  140.99    5.20
  -1  -8   1  132.19    4.10
  -1  -8   1  150.38    7.60
  -1  -8   1  141.19    8.20
   0   8  -1   25.80    2.50
   0   8  -1   22.30    2.00
   0   8  -1   22.80    2.90
   0  -8   1   24.10    2.70
   0  -8   1   23.90    2.00
   0  -8   1   16.90    4.40
   0  -8   1   23.30    1.80
  -1   8  -1  154.58    5.50
  -1   8  -1  164.78    6.20
  -1   8  -1  159.48    5.20
   1  -8   1  156.78    4.70
   1  -8   1  157.18    4.80
   1  -8   1  166.88    9.10
   1  -8   1  161.28    6.20
  -2   8  -1   27.30    2.40
  -2   8  -1   26.80    3.00
  -2   8  -1   26.10    2.50
   2  -8   1   25.40    4.90
   2  -8   1   26.30    2.30
   2  -8   1   26.50    3.40
   2  -8   1   24.60    1.80
  -3   8  -1   92.39    4.00
  -3   8  -1  104.29    5.10
  -3   8  -1   91.69    4.10
   3  -8   1   96.59    5.50
   3  -8   1   92.59    3.80
   3  -8   1   94.09    7.20
   3  -8   1   90.09    3.10
  -4   8  -1   30.20    3.30
  -4   8  -1   31.70    2.80
   4  -8   1   31.80    2.20
   4  -8   1   33.90    2.90
   4  -8   1   31.50    4.30
  -5   8  -1   35.50    3.00
  -5   8  -1   43.90    4.30
   5  -8   1   44.80    3.40
   5  -8   1   48.80    5.50
  -6   8  -1   -1.90    1.90
  -6   8  -1   -0.60    2.70
  -6   8  -1    4.20    2.30
   6  -8   1    2.00    2.20
   6  -8   1    0.10    2.60
   6  -8   1    1.20    4.00
  -7   8  -1   25.60    3.20
  -7   8  -1   29.20    3.90
   7  -8   1   29.80    3.60
   7  -8   1   24.70    5.30
  -8   8  -1    2.40    3.00
  -8   8  -1   -0.40    2.40
   8  -8   1    1.80    3.20
   8  -8   1    1.20    4.80
  -9   8  -1   12.50    3.40
  -9   8  -1   12.10    3.60
   9  -8   1   16.60    6.00
   9  -8   1    4.50    3.80
 -10   8  -1   18.70    4.10
 -10   8  -1   23.10    4.00
  10  -8   1   20.20    4.80
  10  -8   1   18.80    6.20
  11  -8   1   30.40    5.40
  11   7  -1    5.40    4.90
  11   7  -1    2.70    4.70
  11   7  -1    9.10    3.60
 -11  -7   1   15.40    7.30
 -11  -7   1    5.00    3.90
  10   7  -1   49.50    5.30
  10   7  -1   43.40    4.90
  10   7  -1   42.90    4.90
 -10  -7   1   60.79    8.90
 -10  -7   1   57.59    5.70
   9   7  -1    0.70    3.60
   9   7  -1    2.90    2.90
   9   7  -1    2.70    3.10
  -9  -7   1    6.70    3.30
  -9  -7   1    4.00    2.70
  -9  -7   1   -5.50    5.20
  -9  -7   1    4.70    6.00
   8   7  -1   18.60    3.40
   8   7  -1   25.50    3.80
   8   7  -1   24.90    3.50
  -8  -7   1   17.80    6.60
  -8  -7   1   22.60    2.80
  -8  -7   1   15.30    5.10
  -8  -7   1   21.90    3.70
   7   7  -1   43.90    4.00
   7   7  -1   33.30    3.60
   7   7  -1   49.70    4.00
  -7  -7   1   40.10    2.90
  -7  -7   1   48.90    8.20
  -7  -7   1   39.60    5.80
  -7  -7   1   42.90    4.00
   6   7  -1  100.69    4.60
   6   7  -1   88.99    4.70
   6   7  -1  100.89    4.80
  -6  -7   1  103.29    3.90
  -6  -7   1  101.59    8.80
  -6  -7   1   95.99    5.00
  -6  -7   1  103.39    7.40
   5   7  -1   -0.20    2.20
   5   7  -1    0.70    1.90
   5   7  -1   -6.70    1.90
  -5  -7   1   -6.30    2.10
  -5  -7   1    0.10    4.60
  -5  -7   1   -3.90    3.10
  -5  -7   1   -1.30    1.40
   4   7  -1   33.60    2.50
   4   7  -1   31.10    2.60
   4   7  -1   31.70    2.90
   4   7  -1   36.00    3.30
  -4  -7   1   35.90    2.10
  -4  -7   1   38.40    6.10
  -4  -7   1   34.70    5.00
   3   7  -1   22.10    2.60
   3   7  -1   21.00    1.90
   3   7  -1   19.80    2.20
   3   7  -1   20.90    2.10
   3   7  -1   17.30    2.10
  -3  -7   1   23.80    4.20
  -3  -7   1   17.50    1.60
  -3  -7   1   21.90    4.80
  -3  -7   1   25.30    2.50
   2   7  -1    8.70    1.50
   2   7  -1    9.30    1.20
   2   7  -1    7.90    1.90
   2   7  -1    6.90    2.10
   2   7  -1    7.30    1.60
  -2  -7   1    8.20    1.20
  -2  -7   1    9.60    1.20
  -2  -7   1    6.70    3.10
  -2  -7   1    9.90    1.80
  -2  -7   1    8.50    3.80
   1   7  -1    0.70    1.00
   1   7  -1    0.90    1.00
   1   7  -1    0.40    1.60
   1   7  -1    3.80    1.30
  -1  -7   1   -0.90    3.10
  -1  -7   1    1.20    1.00
  -1  -7   1    0.30    1.40
  -1  -7   1   -1.20    3.00
  -1  -7   1   -1.80    1.50
   0   7  -1   82.49    3.50
   0   7  -1   76.99    4.10
   0   7  -1   85.09    3.20
   0  -7   1   82.09    3.00
   0  -7   1   86.49    3.90
   0  -7   1   84.79    6.00
  -1   7  -1   23.40    2.60
  -1   7  -1   27.90    2.50
  -1   7  -1   29.70    2.20
   1  -7   1   31.20    1.90
   1  -7   1   31.60    4.80
   1  -7   1   27.00    3.00
   1  -7   1   27.20    1.70
  -2   7  -1    2.80    2.20
  -2   7  -1    3.30    1.70
  -2   7  -1    4.60    1.50
   2  -7   1    4.40    1.00
   2  -7   1    4.60    3.40
   2  -7   1    3.40    2.20
   2  -7   1    3.80    1.50
  -3   7  -1  106.89    4.90
  -3   7  -1  109.69    4.20
  -3   7  -1  115.49    4.30
   3  -7   1  107.09    4.10
   3  -7   1  117.59    7.30
   3  -7   1  125.09    5.80
   3  -7   1  105.59    3.30
  -4   7  -1   48.30    2.70
  -4   7  -1   42.00    3.60
   4  -7   1   58.69    5.00
   4  -7   1   43.50    3.10
   4  -7   1   49.30    2.20
  -5   7  -1   18.20    2.10
  -5   7  -1   18.10    2.40
  -5   7  -1    8.20    2.90
   5  -7   1   15.80    1.70
   5  -7   1   17.80    2.70
   5  -7   1   14.50    3.90
  -6   7  -1   15.50    3.40
  -6   7  -1   28.70    2.50
  -6   7  -1   35.90    3.10
   6  -7   1   29.40    2.50
   6  -7   1   26.50    2.50
   6  -7   1   28.10    3.30
   6  -7   1   25.00    4.20
  -7   7  -1   32.30    3.10
  -7   7  -1   31.30    4.00
   7  -7   1   29.30    3.70
   7  -7   1   28.80    5.10
  -8   7  -1   69.99    5.00
  -8   7  -1   71.69    4.50
   8  -7   1   65.99    7.40
   8  -7   1   59.59    5.00
  -9   7  -1    4.80    3.00
  -9   7  -1    2.40    2.90
   9  -7   1    1.60    5.10
   9  -7   1    0.80    3.60
 -10   7  -1   16.00    3.60
 -10   7  -1   17.60    3.70
  10  -7   1   12.30    6.60
  10  -7   1   22.90    5.00
 -11   7  -1   19.90    3.60
  11  -7   1   15.20    4.80
  11  -7   1   17.30    5.50
  11   6  -1   -3.00    3.90
  11   6  -1   -0.50    4.00
  11   6  -1   -3.80    3.90
 -11  -6   1    2.20    3.60
 -11  -6   1    9.90    5.90
 -11  -6   1    2.40    2.60
  10   6  -1   59.19    5.00
  10   6  -1   47.20    5.20
  10   6  -1   54.39    5.00
 -10  -6   1   63.39    8.40
 -10  -6   1   57.29    4.90
 -10  -6   1   54.29    4.00
   9   6  -1   21.90    3.40
   9   6  -1   19.40    3.50
   9   6  -1   25.20    4.00
  -9  -6   1   27.60    3.80
  -9  -6   1   26.60    3.40
  -9  -6   1   26.30    7.30
  -9  -6   1   23.50    5.90
   8   6  -1   62.79    4.60
   8   6  -1   66.99    4.30
   8   6  -1   66.09    4.70
  -8  -6   1   63.79    3.70
  -8  -6   1   73.39    4.80
  -8  -6   1   68.39    8.30
  -8  -6   1   59.39    6.20
   7   6  -1   11.90    2.80
   7   6  -1   10.40    2.60
   7   6  -1   13.80    3.10
  -7  -6   1   13.40    4.10
  -7  -6   1   17.60    3.20
  -7  -6   1   18.00    6.50
  -7  -6   1   17.90    2.30
   6   6  -1    5.30    2.40
   6   6  -1   10.90    2.60
   6   6  -1    6.00    2.30
   6   6  -1    9.90    1.90
  -6  -6   1    8.90    5.10
  -6  -6   1    7.10    2.40
  -6  -6   1    8.90    1.70
  -6  -6   1   10.50    3.80
   5   6  -1   54.49    3.10
   5   6  -1   41.70    2.40
   5   6  -1   46.40    3.10
   5   6  -1   44.00    3.40
  -5  -6   1   42.90    3.40
  -5  -6   1   49.80    4.90
  -5  -6   1   46.20    2.50
  -5  -6   1   45.90    6.40
   4   6  -1   81.79    3.80
   4   6  -1   72.39    3.40
   4   6  -1   63.49    2.50
   4   6  -1   76.69    3.20
   4   6  -1   70.99    3.00
  -4  -6   1   76.19    5.30
  -4  -6   1   75.39    2.80
  -4  -6   1   76.79    6.60
   3   6  -1  466.35   12.50
   3   6  -1  485.05   12.30
   3   6  -1  481.35   12.80
   3   6  -1  485.55   12.60
   3   6  -1  485.15   12.50
  -3  -6   1  483.05   14.70
  -3  -6   1  476.05   12.10
  -3  -6   1  494.35   12.80
  -3  -6   1  483.25   16.00
   2   6  -1    0.50    1.20
   2   6  -1    0.70    0.90
   2   6  -1    0.80    1.10
   2   6  -1   -3.40    1.20
   2   6  -1   -3.60    1.40
   2   6  -1   -2.40    1.80
  -2  -6   1    1.90    1.00
  -2  -6   1   -3.30    1.40
  -2  -6   1    2.20    3.50
  -2  -6   1   -0.40    0.90
  -2  -6   1   -1.50    2.70
   1   6  -1   14.00    1.50
   1   6  -1    8.50    1.80
   1   6  -1    7.80    1.80
   1   6  -1   14.80    1.30
   1   6  -1   12.90    1.50
  -1  -6   1   13.50    1.70
  -1  -6   1   11.70    2.90
  -1  -6   1   14.30    1.60
  -1  -6   1   12.70    3.50
  -1  -6   1   13.90    1.20
  -1  -6   1   12.90    1.20
   0   6  -1  125.79    4.60
   0   6  -1  127.89    3.90
   0   6  -1  125.29    4.30
   0  -6   1  119.29    4.40
   0  -6   1  122.19    3.60
   0  -6   1  123.29    6.60
   0  -6   1  125.49    3.80
  -1   6  -1   89.39    3.20
  -1   6  -1   93.39    4.10
  -1   6  -1   86.39    3.40
   1  -6   1   81.79    4.00
   1  -6   1   91.29    5.80
   1  -6   1   84.89    2.80
   1  -6   1   92.39    3.00
  -2   6  -1   18.00    1.90
  -2   6  -1   12.30    2.10
  -2   6  -1   16.60    1.70
   2  -6   1   13.30    2.60
   2  -6   1   15.10    1.20
   2  -6   1   15.60    1.20
   2  -6   1   17.40    3.60
   2  -6   1   17.50    1.80
  -3   6  -1   18.00    1.90
  -3   6  -1   17.90    2.60
  -3   6  -1   25.50    2.30
   3  -6   1   17.80    2.00
   3  -6   1   19.70    3.20
   3  -6   1   17.80    1.30
  -4   6  -1   19.30    2.80
  -4   6  -1   18.20    1.90
  -4   6  -1   21.40    2.20
   4  -6   1   20.20    1.40
   4  -6   1   16.80    3.40
   4  -6   1   19.90    2.30
  -5   6  -1   16.20    2.20
  -5   6  -1    8.20    2.30
  -5   6  -1   12.70    1.80
   5  -6   1   10.90    1.60
   5  -6   1   16.10    3.30
   5  -6   1   14.80    2.40
  -6   6  -1   65.69    4.30
  -6   6  -1   77.09    3.90
   6  -6   1   66.19    3.20
   6  -6   1   68.39    4.30
   6  -6   1   83.69    5.80
   6  -6   1   70.49    3.30
  -7   6  -1  218.98    7.80
  -7   6  -1  213.88    7.30
   7  -6   1  224.28    7.80
   7  -6   1  192.88    6.40
   7  -6   1  210.38    9.40
  -8   6  -1  399.56   11.90
  -8   6  -1  386.26   11.40
   8  -6   1  364.76   10.80
   8  -6   1  384.06   12.10
   8  -6   1  395.86   14.10
  -9   6  -1   25.90    3.60
  -9   6  -1   27.00    3.60
   9  -6   1   22.50    4.40
   9  -6   1   19.70    4.80
 -10   6  -1    6.00    2.90
 -10   6  -1    6.80    2.90
  10  -6   1    2.90    4.60
  10  -6   1    3.40    3.60
 -11   6  -1    0.90    3.40
  11  -6   1    0.10    6.20
  11  -6   1    2.10    4.70
  12   5  -1    1.90    3.90
  12   5  -1   -1.10    4.70
 -12  -5   1    5.40    3.20
 -12  -5   1   16.90    6.00
 -12  -5   1    9.00    3.60
  11   5  -1    2.30    3.60
  11   5  -1    4.80    4.20
 -11  -5   1    8.90    3.60
 -11  -5   1    7.90    3.00
 -11  -5   1   16.20    5.90
  10   5  -1   -0.70    2.80
  10   5  -1   -5.60    3.40
  10   5  -1   -4.40    2.90
 -10  -5   1   -0.10    5.00
 -10  -5   1   -0.80    3.00
 -10  -5   1   -4.50    2.40
   9   5  -1   -0.30    2.50
   9   5  -1   -1.90    3.10
   9   5  -1   -2.10    2.80
  -9  -5   1   -2.40    2.20
  -9  -5   1    1.50    5.10
  -9  -5   1   -6.60    6.00
  -9  -5   1   -2.60    2.70
   8   5  -1   21.50    2.90
   8   5  -1   18.60    3.20
   8   5  -1   22.70    3.40
   8   5  -1   16.90    4.20
  -8  -5   1   23.40    2.70
  -8  -5   1   22.60    6.00
  -8  -5   1   20.30    3.20
  -8  -5   1   19.90    4.50
   7   5  -1   -3.80    2.30
   7   5  -1   -1.70    2.50
   7   5  -1    0.30    2.10
   7   5  -1   -0.20    2.00
  -7  -5   1   -2.00    2.30
  -7  -5   1   -0.90    1.80
  -7  -5   1    1.10    4.70
  -7  -5   1   -0.40    3.20
   6   5  -1   86.19    4.10
   6   5  -1   78.49    3.90
   6   5  -1   71.79    4.20
   6   5  -1   87.09    4.00
  -6  -5   1   81.49    4.00
  -6  -5   1   81.09    3.40
  -6  -5   1   91.09    8.20
  -6  -5   1   84.49    5.50
   5   5  -1  344.07    9.30
   5   5  -1  336.37    9.30
   5   5  -1  316.17    9.00
   5   5  -1  332.47    9.40
  -5  -5   1  333.97    9.40
  -5  -5   1  308.07    8.50
  -5  -5   1  346.17   13.00
  -5  -5   1  328.87    8.80
  -5  -5   1  331.47   11.10
   4   5  -1   40.40    2.10
   4   5  -1   39.30    2.20
   4   5  -1   46.60    2.60
   4   5  -1   46.00    2.80
   4   5  -1   39.30    2.90
  -4  -5   1   40.90    5.40
  -4  -5   1   47.90    4.20
  -4  -5   1   44.30    2.90
  -4  -5   1   42.50    2.20
   3   5  -1   69.19    2.80
   3   5  -1   64.59    3.10
   3   5  -1   73.39    2.90
   3   5  -1   80.79    3.40
   3   5  -1   69.99    2.50
  -3  -5   1   78.29    2.60
  -3  -5   1   68.49    4.50
  -3  -5   1   68.29    3.20
  -3  -5   1   84.69    6.50
   2   5  -1    4.80    1.30
   2   5  -1    6.00    1.70
   2   5  -1    5.90    0.90
   2   5  -1    4.60    1.30
   2   5  -1    3.90    1.40
   2   5  -1    6.50    1.20
  -2  -5   1    5.50    2.70
  -2  -5   1    7.70    1.20
  -2  -5   1    5.50    1.00
  -2  -5   1    5.10    1.00
  -2  -5   1    6.40    1.50
  -2  -5   1    6.10    3.10
   1   5  -1  105.69    3.30
   1   5  -1  102.29    3.80
   1   5  -1  112.89    3.50
   1   5  -1  106.49    3.90
   1   5  -1  101.19    4.00
   1   5  -1  101.09    3.50
  -1  -5   1  104.69    3.50
  -1  -5   1  108.09    3.60
  -1  -5   1  102.79    3.10
  -1  -5   1  110.89    5.20
  -1  -5   1  105.69    3.10
  -1  -5   1  109.59    6.20
   0   5  -1    0.20    1.60
   0   5  -1    2.80    0.60
   0   5  -1    4.50    1.10
   0   5  -1    2.30    0.60
   0   5  -1    4.10    1.50
   0  -5   1    0.60    2.60
   0  -5   1    3.10    1.00
   0  -5   1    3.60    0.90
   0  -5   1   -0.70    1.40
  -1   5  -1  933.41   22.50
  -1   5  -1  902.61   21.90
  -1   5  -1  914.61   21.80
   1  -5   1  883.61   22.50
   1  -5   1  898.41   24.40
   1  -5   1  835.72   21.40
   1  -5   1  882.11   21.60
   1  -5   1  883.51   21.50
  -2   5  -1   64.49    3.20
  -2   5  -1   65.39    2.60
  -2   5  -1   63.49    2.60
   2  -5   1   62.59    2.00
   2  -5   1   62.09    2.60
   2  -5   1   62.89    3.80
   2  -5   1   59.59    1.90
  -3   5  -1  168.18    5.00
  -3   5  -1  181.58    5.90
  -3   5  -1  180.28    5.00
   3  -5   1  172.28    5.30
   3  -5   1  157.78    4.50
   3  -5   1  179.48    6.70
   3  -5   1  162.28    4.50
  -4   5  -1   44.90    2.60
  -4   5  -1   38.60    2.20
  -4   5  -1   41.40    3.20
   4  -5   1   42.40    2.80
   4  -5   1   36.90    1.90
   4  -5   1   39.40    4.00
  -5   5  -1   81.89    4.20
  -5   5  -1   87.09    3.60
  -5   5  -1   80.89    3.10
   5  -5   1   94.39    5.80
   5  -5   1   83.69    3.20
   5  -5   1   80.19    3.00
   5  -5   1   85.49    4.00
  -6   5  -1   12.60    2.30
   6  -5   1    8.10    1.40
   6  -5   1    6.20    2.70
   6  -5   1   13.80    3.80
   6  -5   1    9.50    1.80
  -7   5  -1    2.20    2.30
  -7   5  -1    6.90    2.20
   7  -5   1    8.40    2.00
   7  -5   1   11.10    3.10
   7  -5   1    8.30    3.80
  -8   5  -1    2.90    2.60
  -8   5  -1    7.90    2.50
   8  -5   1    7.60    3.40
   8  -5   1    3.70    3.80
   8  -5   1    3.70    2.20
  -9   5  -1   30.40    3.70
  -9   5  -1   31.10    3.60
   9  -5   1   29.00    3.40
   9  -5   1   21.60    3.80
   9  -5   1   34.70    5.70
 -10   5  -1   -4.00    2.60
 -10   5  -1   -1.60    2.60
  10  -5   1   -4.90    2.50
  10  -5   1   -1.80    4.00
  10  -5   1   -2.30    4.60
 -11   5  -1   -0.70    2.80
  11  -5   1   -3.00    4.10
  11  -5   1   -7.10    5.50
 -12   5  -1    5.00    3.80
  12  -5   1    1.70    5.10
  12  -5   1   -3.60    4.70
  12   4  -1   15.60    4.90
  12   4  -1    9.60    4.20
 -12  -4   1   26.60    6.30
 -12  -4   1   10.90    3.60
 -12  -4   1   17.60    3.90
  11   4  -1   -1.60    3.90
  11   4  -1    2.10    3.70
 -11  -4   1    2.10    3.10
 -11  -4   1    2.50    3.00
 -11  -4   1    9.20    5.80
  10   4  -1   20.90    4.20
  10   4  -1   14.30    2.80
  10   4  -1    9.30    3.40
 -10  -4   1   18.50    3.30
 -10  -4   1   22.50    5.80
 -10  -4   1   15.90    3.00
   9   4  -1   25.20    3.10
   9   4  -1   27.20    3.60
   9   4  -1   34.30    4.20
   9   4  -1   24.90    3.80
  -9  -4   1   27.90    3.50
  -9  -4   1   28.30    3.10
  -9  -4   1   30.10    6.20
   8   4  -1   72.89    4.60
   8   4  -1   76.79    5.20
   8   4  -1   78.29    4.00
   8   4  -1   69.29    4.60
  -8  -4   1   74.89    4.30
  -8  -4   1   78.69    6.10
  -8  -4   1   78.59    4.00
  -8  -4   1   83.99    8.30
   7   4  -1   -2.70    1.90
   7   4  -1    2.70    2.40
   7   4  -1   -2.80    2.20
   7   4  -1   -1.20    2.20
  -7  -4   1    3.60    4.90
  -7  -4   1    0.00    2.20
  -7  -4   1   -2.00    3.00
  -7  -4   1    1.30    1.90
   6   4  -1  762.22   20.10
   6   4  -1  774.42   19.70
   6   4  -1  782.42   20.00
   6   4  -1  774.92   20.00
  -6  -4   1  766.72   19.50
  -6  -4   1  783.62   20.00
  -6  -4   1  787.62   21.50
  -6  -4   1  781.82   23.50
   5   4  -1   48.60    3.00
   5   4  -1   51.19    3.20
   5   4  -1   37.50    2.90
  -5  -4   1   53.39    5.70
  -5  -4   1   48.40    3.10
  -5  -4   1   50.59    4.10
  -5  -4   1   44.00    2.50
   4   4  -1    6.10    1.30
   4   4  -1    0.00    1.70
   4   4  -1   -2.30    1.70
   4   4  -1    3.10    1.70
  -4  -4   1    2.30    2.40
  -4  -4   1    5.30    3.80
  -4  -4   1    0.40    1.20
  -4  -4   1    4.40    1.60
   3   4  -1   26.00    1.70
   3   4  -1   24.00    1.70
   3   4  -1   27.20    2.10
   3   4  -1   25.90    1.90
   3   4  -1   27.50    2.30
  -3  -4   1   30.60    4.30
  -3  -4   1   26.20    2.10
  -3  -4   1   23.90    1.60
  -3  -4   1   26.80    3.40
   2   4  -1    2.80    0.90
   2   4  -1    0.10    1.20
   2   4  -1    1.90    1.50
   2   4  -1    1.90    1.10
   2   4  -1    3.80    1.10
  -2  -4   1    0.00    1.90
  -2  -4   1    3.00    2.70
  -2  -4   1    2.00    0.80
  -2  -4   1    2.70    0.90
  -2  -4   1    2.60    1.40
  -2  -4   1    3.20    1.00
   1   4  -1  131.29    3.90
   1   4  -1  137.89    3.70
   1   4  -1  142.59    4.30
   1   4  -1  138.39    3.90
   1   4  -1  139.19    3.90
   1   4  -1  141.39    4.30
   1   4  -1  132.29    3.90
  -1  -4   1  138.09    4.00
  -1  -4   1  132.39    3.70
  -1  -4   1  143.99    6.20
  -1  -4   1  129.49    3.70
  -1  -4   1  132.69    4.00
   0   4  -1  136.49    3.40
   0   4  -1  128.69    4.20
   0   4  -1  134.29    4.30
   0   4  -1  132.99    3.70
   0   4  -1  130.19    3.40
   0   4  -1  136.59    4.10
   0  -4   1  127.79    4.20
   0  -4   1  135.09    5.80
   0  -4   1  127.59    3.60
   0  -4   1  130.19    3.70
  -1   4  -1  503.35   12.60
  -1   4  -1  520.25   13.10
  -1   4  -1  509.95   12.70
   1  -4   1  516.75   13.30
   1  -4   1  509.75   14.70
   1  -4   1  508.35   12.50
   1  -4   1  476.45   12.20
   1  -4   1  505.95   12.30
  -2   4  -1  439.66   11.30
  -2   4  -1  434.16   10.70
  -2   4  -1  428.86   10.90
  -2   4  -1  426.06   10.70
   2  -4   1  398.56   10.30
   2  -4   1  430.06   10.80
   2  -4   1  403.96   10.30
   2  -4   1  440.26   11.90
  -3   4  -1   59.09    2.30
  -3   4  -1   63.39    3.20
  -3   4  -1   59.09    2.60
   3  -4   1   53.69    2.00
   3  -4   1   58.49    3.80
   3  -4   1   59.09    2.70
   3  -4   1   53.49    1.90
  -4   4  -1  603.14   15.70
  -4   4  -1  601.04   15.30
  -4   4  -1  633.24   16.20
   4  -4   1  637.94   16.00
   4  -4   1  608.14   15.30
   4  -4   1  645.44   17.40
  -5   4  -1 1033.30   25.10
  -5   4  -1  991.00   24.70
   5  -4   1  993.00   24.20
   5  -4   1  922.01   24.00
   5  -4   1 1044.60   25.00
   5  -4   1  903.61   23.90
   5  -4   1 1050.49   26.60
  -6   4  -1  480.55   12.50
  -6   4  -1  451.75   11.20
  -6   4  -1  477.05   12.70
  -6   4  -1  445.36   11.20
   6  -4   1  422.06   11.20
   6  -4   1  424.96   11.30
   6  -4   1  472.85   12.00
   6  -4   1  490.05   12.90
   6  -4   1  484.95   14.50
  -7   4  -1   38.00    1.90
  -7   4  -1   47.70    3.20
  -7   4  -1   46.60    3.70
   7  -4   1   60.09    4.30
   7  -4   1   46.70    3.10
  -8   4  -1   19.50    2.80
  -8   4  -1   17.00    2.70
   8  -4   1   19.60    3.70
   8  -4   1   18.10    2.60
   8  -4   1   13.60    4.50
  -9   4  -1   12.50    2.70
  -9   4  -1   12.70    2.70
   9  -4   1    8.30    2.60
   9  -4   1    6.70    4.00
   9  -4   1   11.30    3.40
 -10   4  -1   54.29    4.10
  10  -4   1   51.79    4.40
  10  -4   1   40.80    6.20
  10  -4   1   52.19    5.40
 -11   4  -1    1.70    2.80
  11  -4   1    1.00    5.30
  11  -4   1    5.10    3.80
  11  -4   1    6.30    3.30
 -12   4  -1   17.60    4.10
  12  -4   1   12.30    5.60
  12  -4   1   16.80    4.40
  12  -4   1    6.20    5.70
  12   3  -1   23.70    4.40
  12   3  -1   11.60    4.60
 -12  -3   1   16.50    3.20
 -12  -3   1   19.40    3.70
  11   3  -1   30.80    4.90
  11   3  -1   19.40    3.80
 -11  -3   1   25.90    3.60
 -11  -3   1   19.70    3.60
  10   3  -1    0.10    3.10
  10   3  -1    2.00    2.40
  10   3  -1   -1.00    3.00
  10   3  -1    4.60    4.00
 -10  -3   1    3.00    2.70
 -10  -3   1    8.60    4.90
 -10  -3   1    2.80    2.90
   9   3  -1    2.40    3.30
   9   3  -1   -0.60    2.80
   9   3  -1    1.70    3.20
   9   3  -1    2.40    2.20
  -9  -3   1   -0.50    2.50
  -9  -3   1    4.90    4.50
  -9  -3   1    4.80    2.40
   8   3  -1   59.39    4.90
   8   3  -1   63.79    4.30
   8   3  -1   60.29    3.60
   8   3  -1   58.39    4.20
  -8  -3   1   65.29    6.70
  -8  -3   1   62.39    3.70
  -8  -3   1   56.59    5.00
  -8  -3   1   58.89    3.80
   7   3  -1   27.80    3.20
   7   3  -1   26.30    2.80
   7   3  -1   20.70    3.10
   7   3  -1   20.80    2.40
  -7  -3   1   25.70    2.40
  -7  -3   1   27.20    3.60
  -7  -3   1   23.50    2.60
  -7  -3   1   24.60    4.90
   6   3  -1    0.10    2.10
   6   3  -1    0.60    2.00
   6   3  -1    0.50    1.80
   6   3  -1   -1.10    1.60
  -6  -3   1    1.50    2.40
  -6  -3   1    0.70    1.50
  -6  -3   1    2.70    3.60
  -6  -3   1    6.60    2.10
   5   3  -1    2.70    1.90
   5   3  -1    4.10    1.60
   5   3  -1    9.70    2.10
   5   3  -1    6.40    1.80
  -5  -3   1    6.30    2.30
  -5  -3   1    4.20    1.80
  -5  -3   1    6.40    1.50
  -5  -3   1   10.80    3.90
   4   3  -1   11.80    1.80
   4   3  -1   11.40    1.80
   4   3  -1    8.60    1.60
  -4  -3   1    9.40    0.80
  -4  -3   1   16.30    4.20
  -4  -3   1   10.10    2.30
  -4  -3   1   11.10    1.70
  -4  -3   1   11.70    1.50
   3   3  -1  121.89    3.80
   3   3  -1  118.69    3.90
   3   3  -1  113.99    3.70
   3   3  -1  110.09    3.20
   3   3  -1  119.09    3.90
  -3  -3   1  117.29    3.50
  -3  -3   1  113.39    4.90
  -3  -3   1  112.79    3.20
  -3  -3   1  122.69    6.00
   2   3  -1 1106.19   26.50
   2   3  -1 1079.69   26.20
   2   3  -1 1110.69   26.30
   2   3  -1 1080.09   26.20
   2   3  -1 1066.19   26.40
   2   3  -1 1070.29   26.20
  -2  -3   1 1064.29   26.20
  -2  -3   1 1100.69   27.50
  -2  -3   1 1122.09   28.30
  -2  -3   1 1064.89   26.20
  -2  -3   1 1101.59   26.40
  -2  -3   1 1096.09   26.20
   1   3  -1  570.84   14.10
   1   3  -1  582.44   14.00
   1   3  -1  581.04   14.20
   1   3  -1  560.54   14.00
   1   3  -1  561.24   13.80
   1   3  -1  548.55   13.90
   1   3  -1  576.44   14.00
  -1  -3   1  591.24   14.10
  -1  -3   1  587.94   15.70
  -1  -3   1  557.24   13.80
  -1  -3   1  571.94   14.00
  -1  -3   1  574.34   13.90
   0   3  -1 1586.04   38.40
   0   3  -1 1573.44   38.80
   0   3  -1 1646.44   38.70
   0   3  -1 1707.63   38.90
   0   3  -1 1597.14   38.40
   0   3  -1 1628.84   38.50
   0  -3   1 1617.64   38.90
   0  -3   1 1568.44   38.50
   0  -3   1 1568.54   38.40
   0  -3   1 1640.04   40.20
   0  -3   1 1625.24   38.50
  -1   3  -1 1929.51   45.20
  -1   3  -1 1891.21   44.80
  -1   3  -1 1882.31   44.80
   1  -3   1 1902.41   44.70
   1  -3   1 1809.92   44.50
   1  -3   1 1811.62   44.80
   1  -3   1 1909.51   45.40
   1  -3   1 1859.81   44.50
  -2   3  -1 1810.22   43.30
  -2   3  -1 1853.71   43.70
  -2   3  -1 1805.82   43.20
   2  -3   1 1753.42   43.00
   2  -3   1 1875.11   44.30
   2  -3   1 1774.32   43.00
   2  -3   1 1786.12   43.40
  -3   3  -1 1089.09   26.20
  -3   3  -1 1088.29   26.60
  -3   3  -1 1143.99   26.90
   3  -3   1 1092.79   27.70
   3  -3   1 1081.19   26.70
   3  -3   1 1086.09   26.20
   3  -3   1 1051.89   26.20
  -4   3  -1    3.10    0.70
  -4   3  -1    1.90    0.70
  -4   3  -1   -0.10    1.50
  -4   3  -1    0.90    1.30
   4  -3   1    4.00    1.10
   4  -3   1    1.50    0.80
   4  -3   1    2.80    1.80
   4  -3   1   -1.90    2.40
   4  -3   1    0.90    0.90
  -5   3  -1  226.78    6.10
  -5   3  -1  221.38    6.10
  -5   3  -1  239.78    6.90
  -5   3  -1  253.27    7.10
   5  -3   1  241.58    8.70
   5  -3   1  224.98    5.90
   5  -3   1  238.08    6.60
   5  -3   1  248.88    7.40
  -6   3  -1  268.97    7.90
  -6   3  -1  273.37    7.90
  -6   3  -1  260.57    7.10
   6  -3   1  260.07    7.50
   6  -3   1  280.97    8.40
   6  -3   1  267.77    9.60
  -7   3  -1  132.19    4.90
  -7   3  -1  129.29    4.10
  -7   3  -1  119.29    4.80
   7  -3   1  129.69    4.80
   7  -3   1  132.69    5.70
   7  -3   1  129.59    6.70
  -8   3  -1   48.80    3.40
  -8   3  -1   45.80    2.60
  -8   3  -1   48.60    3.70
   8  -3   1   46.40    4.10
   8  -3   1   46.00    3.50
   8  -3   1   43.60    5.40
  -9   3  -1   -0.70    2.70
  -9   3  -1    2.20    2.60
  -9   3  -1   -2.60    2.00
   9  -3   1    1.30    3.60
   9  -3   1   -2.00    2.30
   9  -3   1   -0.80    3.50
 -10   3  -1   42.40    4.10
  10  -3   1   37.40    4.50
  10  -3   1   40.70    3.90
  10  -3   1   41.40    5.80
 -11   3  -1    4.10    2.80
  11  -3   1    3.60    3.20
  11  -3   1    7.80    5.40
  11  -3   1    0.20    4.20
 -12   3  -1   22.70    4.10
  12  -3   1   12.90    6.60
  12  -3   1   18.90    4.60
  12  -3   1   16.30    5.70
  12   2  -1    1.50    4.30
  12   2  -1    3.10    4.50
  12   2  -1    5.60    5.40
 -12  -2   1    4.00    3.20
 -12  -2   1    8.50    3.60
  11   2  -1   -3.10    3.20
  11   2  -1   -2.70    3.80
  11   2  -1    1.60    4.00
 -11  -2   1   11.90    5.30
 -11  -2   1   -0.80    2.70
 -11  -2   1    0.90    2.50
  10   2  -1   44.60    4.90
  10   2  -1   29.70    3.80
  10   2  -1   49.30    5.50
  10   2  -1   42.90    3.40
 -10  -2   1   44.60    4.00
 -10  -2   1   40.80    3.80
 -10  -2   1   59.09    7.70
   9   2  -1   -1.00    3.10
   9   2  -1    2.70    2.90
   9   2  -1   -0.20    2.00
   9   2  -1   -2.90    2.60
  -9  -2   1    0.70    2.40
  -9  -2   1   -0.30    2.40
  -9  -2   1    0.10    4.00
   8   2  -1  136.09    5.60
   8   2  -1  135.49    6.60
   8   2  -1  135.99    4.80
   8   2  -1  140.59    6.00
  -8  -2   1  138.29    5.30
  -8  -2   1  130.49    5.20
  -8  -2   1  132.99    6.10
  -8  -2   1  126.29    8.00
   7   2  -1    3.70    1.90
   7   2  -1    0.90    2.50
   7   2  -1    0.60    2.20
  -7  -2   1    1.00    2.50
  -7  -2   1    1.90    1.90
  -7  -2   1    3.70    3.50
  -7  -2   1    1.90    1.90
   6   2  -1   63.59    3.40
   6   2  -1   60.19    3.40
   6   2  -1   60.59    4.10
  -6  -2   1   60.89    4.10
  -6  -2   1   65.29    3.10
  -6  -2   1   62.19    3.20
  -6  -2   1   66.39    5.90
   5   2  -1  162.38    5.30
   5   2  -1  154.48    5.20
   5   2  -1  159.48    5.80
  -5  -2   1  161.78    7.60
  -5  -2   1  162.08    6.00
  -5  -2   1  162.38    5.00
  -5  -2   1  165.48    5.20
   4   2  -1  137.09    4.50
   4   2  -1  133.19    4.40
  -4  -2   1  140.79    4.50
  -4  -2   1  140.69    6.60
  -4  -2   1  143.09    5.20
  -4  -2   1  137.59    4.20
   3   2  -1  914.81   22.60
   3   2  -1  951.70   22.70
  -3  -2   1  937.51   24.50
  -3  -2   1  930.61   23.30
  -3  -2   1  924.01   22.50
  -3  -2   1  919.71   22.60
  -3  -2   1  905.21   22.00
   2   2  -1 4881.41  117.49
   2   2  -1 4578.04  119.19
   2   2  -1 4855.01  117.09
   2   2  -1 4693.13  116.79
   2   2  -1 4921.91  116.59
   2   2  -1 4920.61  117.29
  -2  -2   1 4973.00  122.99
  -2  -2   1 4917.21  117.19
  -2  -2   1 4908.91  116.69
  -2  -2   1 4958.90  117.29
  -2  -2   1 4707.83  116.89
  -2  -2   1 5378.36  118.29
  -2  -2   1 4883.01  119.19
   1   2  -1  469.65   11.20
   1   2  -1  468.45   11.20
   1   2  -1  460.35   11.30
   1   2  -1  468.45   11.40
   1   2  -1  466.25   11.30
   1   2  -1  456.85   11.30
   1   2  -1  426.16   12.40
   1   2  -1  472.05   11.30
  -1  -2   1  450.15   11.30
  -1  -2   1  458.45   11.30
  -1  -2   1  461.45   11.50
  -1  -2   1  487.45   12.70
  -1  -2   1  444.66   11.30
  -1  -2   1  473.15   11.40
  -1  -2   1  468.45   11.20
  -1  -2   1  469.65   11.20
   0   2  -1   35.70    1.70
   0   2  -1   34.00    1.20
   0   2  -1   33.00    1.20
   0   2  -1   37.20    1.50
   0   2  -1   32.30    1.20
   0   2  -1   31.20    1.70
   0  -2   1   31.90    1.20
   0  -2   1   35.90    2.50
   0  -2   1   35.40    1.70
   0  -2   1   33.20    1.20
   0  -2   1   34.50    1.60
   0  -2   1   33.80    1.70
   0  -2   1   33.50    1.50
   0  -2   1   33.10    1.20
  -1   2  -1  567.04   13.70
  -1   2  -1  581.94   13.80
  -1   2  -1  584.04   14.00
  -1   2  -1  571.04   13.70
  -1   2  -1  567.04   13.70
  -1   2  -1  566.04   14.30
   1  -2   1  571.94   14.30
   1  -2   1  562.44   13.70
   1  -2   1  545.35   13.50
   1  -2   1  549.74   13.70
   1  -2   1  556.54   13.70
   1  -2   1  572.74   13.70
   1  -2   1  553.14   13.50
  -2   2  -1 5308.87  127.89
  -2   2  -1 5370.16  128.19
  -2   2  -1 5469.55  129.49
  -2   2  -1 5399.36  127.79
  -2   2  -1 5599.64  130.69
   2  -2   1 5544.45  129.59
   2  -2   1 5223.58  131.09
   2  -2   1 5307.07  127.99
   2  -2   1 5420.66  128.29
   2  -2   1 5348.96  129.79
   2  -2   1 5192.38  127.89
  -3   2  -1 6172.38  154.48
  -3   2  -1 6416.36  154.08
  -3   2  -1 6534.65  158.88
  -3   2  -1 6482.75  156.08
  -3   2  -1 6659.13  156.28
   3  -2   1 6652.83  158.88
   3  -2   1 6562.84  154.88
   3  -2   1 6376.86  153.88
   3  -2   1 6488.75  155.78
  -4   2  -1  982.30   24.80
  -4   2  -1 1029.10   24.80
  -4   2  -1 1036.40   25.20
  -4   2  -1 1053.39   25.20
  -4   2  -1 1043.40   25.90
   4  -2   1 1033.50   26.40
   4  -2   1 1051.59   25.40
   4  -2   1  980.80   24.80
   4  -2   1 1018.50   24.90
  -5   2  -1   17.90    1.70
  -5   2  -1   19.90    2.00
  -5   2  -1   18.80    2.60
  -5   2  -1   22.40    3.80
  -5   2  -1   22.10    2.00
   5  -2   1   19.10    1.80
   5  -2   1   21.50    3.30
   5  -2   1   23.30    2.70
  -6   2  -1    0.40    1.40
  -6   2  -1    2.30    1.80
  -6   2  -1    2.10    1.30
  -6   2  -1    1.20    2.90
  -6   2  -1    0.50    1.60
   6  -2   1    1.20    1.50
   6  -2   1    1.30    2.10
   6  -2   1   -0.70    2.80
  -7   2  -1   78.79    4.40
  -7   2  -1   71.89    3.60
  -7   2  -1   75.69    3.40
  -7   2  -1   66.99    3.10
  -7   2  -1   77.39    6.00
   7  -2   1   67.79    4.40
   7  -2   1   71.19    3.50
   7  -2   1   66.99    5.20
  -8   2  -1   88.99    3.70
  -8   2  -1   89.89    6.90
  -8   2  -1   87.19    3.90
  -8   2  -1   90.89    4.90
  -8   2  -1   87.39    4.20
   8  -2   1   85.79    4.20
   8  -2   1   78.99    6.40
   8  -2   1   83.89    4.80
  -9   2  -1    7.50    2.10
  -9   2  -1    7.40    2.50
  -9   2  -1   15.30    4.80
  -9   2  -1   12.00    2.30
   9  -2   1    9.10    2.70
   9  -2   1   10.20    3.30
   9  -2   1    6.70    4.10
 -10   2  -1   33.90    3.80
 -10   2  -1   34.60    3.00
 -10   2  -1   46.00    6.50
  10  -2   1   40.50    5.00
  10  -2   1   36.30    3.80
  10  -2   1   23.50    4.70
 -11   2  -1    6.60    2.80
  11  -2   1    6.80    4.20
  11  -2   1    9.90    3.30
  11  -2   1   11.90    4.40
 -12   2  -1    2.50    2.90
  12  -2   1    3.20    5.10
  12  -2   1    4.60    4.00
  12  -2   1   -2.00    3.90
  13   1  -1    3.40    4.20
 -13  -1   1   21.50    6.00
  12   1  -1    4.70    3.70
  12   1  -1    4.20    3.80
  12   1  -1    6.90    5.00
 -12  -1   1    6.60    3.50
 -12  -1   1    4.70    3.10
  11   1  -1    6.10    3.30
  11   1  -1    7.60    4.20
  11   1  -1    9.10    4.60
 -11  -1   1    8.60    2.80
 -11  -1   1   18.00    5.30
 -11  -1   1   10.80    2.90
  10   1  -1  137.59    6.90
  10   1  -1  116.59    8.50
  10   1  -1  133.09    6.10
 -10  -1   1  130.69    5.80
 -10  -1   1  136.09    5.80
 -10  -1   1  144.39    9.70
   9   1  -1   13.10    2.90
   9   1  -1    6.50    3.60
   9   1  -1   14.70    3.50
  -9  -1   1    8.10    2.40
  -9  -1   1   14.50    5.00
  -9  -1   1   11.40    2.50
   8   1  -1  226.98    7.70
   8   1  -1  233.08    7.40
   8   1  -1  217.68    8.80
  -8  -1   1  220.88    7.60
  -8  -1   1  214.18    7.20
  -8  -1   1  223.78   10.60
  -8  -1   1  214.38    7.00
   7   1  -1   97.99    5.50
   7   1  -1  102.99    4.60
   7   1  -1   92.59    4.20
  -7  -1   1   91.99    2.80
  -7  -1   1  102.29    4.10
  -7  -1   1  100.69    6.90
  -7  -1   1   95.59    4.50
  -7  -1   1   99.59    4.00
   6   1  -1  334.87    9.60
   6   1  -1  330.27   10.40
   6   1  -1  352.96    9.40
  -6  -1   1  334.17    9.20
  -6  -1   1  329.27    9.80
  -6  -1   1  330.97    8.30
  -6  -1   1  331.97   11.90
  -6  -1   1  345.67    9.30
   5   1  -1  514.45   13.30
   5   1  -1  520.85   13.10
   5   1  -1  508.05   13.90
  -5  -1   1  514.55   13.00
  -5  -1   1  494.35   12.20
  -5  -1   1  480.25   15.20
  -5  -1   1  503.65   12.90
  -5  -1   1  494.35   13.50
   4   1  -1  482.35   12.80
   4   1  -1  508.95   12.50
   4   1  -1  496.95   12.70
  -4  -1   1  496.55   12.90
  -4  -1   1  489.15   14.50
  -4  -1   1  499.85   12.40
  -4  -1   1  457.95   12.10
  -4  -1   1  485.85   12.40
  -4  -1   1  481.25   11.70
   3   1  -1  440.76   10.90
   3   1  -1  446.06   11.10
   3   1  -1  446.76   11.20
   3   1  -1  431.66   11.40
  -3  -1   1  442.56   11.00
  -3  -1   1  423.16   10.90
  -3  -1   1  439.36   12.60
  -3  -1   1  430.96   10.90
  -3  -1   1  438.16   11.40
   2   1  -1 1555.24   37.10
   2   1  -1 1567.14   37.10
   2   1  -1 1499.95   37.30
   2   1  -1 1560.14   38.20
   2   1  -1 1523.15   37.00
   2   1  -1 1559.74   37.00
  -2  -1   1 1530.95   37.10
  -2  -1   1 1591.04   38.20
  -2  -1   1 1523.55   37.00
  -2  -1   1 1539.75   37.10
  -2  -1   1 1535.05   37.00
  -2  -1   1 1565.54   37.30
  -2  -1   1 1577.44   37.00
   1   1  -1  188.28    4.70
   1   1  -1  182.38    4.60
   1   1  -1  183.28    4.60
   1   1  -1  173.88    4.70
   1   1  -1  174.48    4.60
   1   1  -1  182.08    4.40
   1   1  -1  182.48    4.60
   1   1  -1  184.58    5.30
  -1  -1   1  180.28    4.70
  -1  -1   1  180.18    4.60
  -1  -1   1  188.18    4.60
  -1  -1   1  191.28    5.40
  -1  -1   1  178.38    4.90
  -1  -1   1  182.58    4.60
   0   1  -1  423.86   10.20
   0   1  -1  427.26   10.10
   0   1  -1  431.66   10.20
   0   1  -1  443.36   10.20
   0   1  -1  432.16   10.30
   0   1  -1  422.16   10.30
   0   1  -1  421.06   10.30
   0  -1   1  399.56   10.30
   0  -1   1  408.46   10.30
   0  -1   1  431.06   10.20
   0  -1   1  427.56   10.20
   0  -1   1  426.36   10.10
  -1   1  -1  383.86    9.50
  -1   1  -1  375.56    9.50
  -1   1  -1  398.86    9.90
  -1   1  -1  380.16    9.30
  -1   1  -1  397.76    9.30
  -1   1  -1  384.26    9.30
  -1   1  -1  403.06    9.60
   1  -1   1  393.96    9.90
   1  -1   1  383.66    9.50
   1  -1   1  396.06    9.40
   1  -1   1  389.76    9.40
   1  -1   1  381.76    9.80
   1  -1   1  391.36    9.50
   1  -1   1  384.16    9.30
   1  -1   1  382.46    9.30
  -2   1  -1 2049.59   49.50
  -2   1  -1 2102.69   49.90
  -2   1  -1 2148.98   50.19
  -2   1  -1 2100.59   49.50
  -2   1  -1 2090.39   49.30
  -2   1  -1 2032.20   50.49
  -2   1  -1 2007.30   50.29
  -2   1  -1 2040.60   49.70
   2  -1   1 2114.49   49.60
   2  -1   1 2152.38   50.09
   2  -1   1 2130.39   49.60
   2  -1   1 2037.50   49.30
   2  -1   1 2021.50   49.80
   2  -1   1 2054.79   49.20
   2  -1   1 2009.90   50.49
  -3   1  -1   -0.10    2.10
  -3   1  -1    5.40    1.00
  -3   1  -1    0.40    1.50
  -3   1  -1    4.10    1.20
  -3   1  -1    3.70    1.10
  -3   1  -1    4.00    1.00
   3  -1   1    1.50    1.50
   3  -1   1    3.60    1.10
   3  -1   1    6.00    1.50
   3  -1   1    0.20    2.00
  -4   1  -1   57.99    2.40
  -4   1  -1   55.89    4.10
  -4   1  -1   55.29    2.30
  -4   1  -1   57.09    3.00
  -4   1  -1   58.29    2.50
   4  -1   1   52.79    3.90
   4  -1   1   60.19    2.60
   4  -1   1   57.79    2.90
  -5   1  -1   19.40    1.70
  -5   1  -1   16.40    2.20
  -5   1  -1   16.40    1.70
  -5   1  -1   18.00    1.90
  -5   1  -1   17.00    3.40
   5  -1   1   14.30    2.90
   5  -1   1   15.60    1.80
   5  -1   1   12.80    2.20
  -6   1  -1  129.09    4.10
  -6   1  -1  128.19    7.20
  -6   1  -1  124.89    5.00
  -6   1  -1  119.49    4.10
  -6   1  -1  127.79    4.50
   6  -1   1  129.29    4.50
   6  -1   1  122.49    4.90
   6  -1   1  125.69    6.10
  -7   1  -1    8.00    3.50
  -7   1  -1    9.40    2.30
  -7   1  -1    4.30    1.90
  -7   1  -1    7.00    1.70
  -7   1  -1    7.30    1.50
   7  -1   1    5.30    2.00
   7  -1   1    4.10    2.50
   7  -1   1   -1.90    2.70
  -8   1  -1   26.80    2.40
  -8   1  -1   28.30    2.60
  -8   1  -1   27.90    3.00
  -8   1  -1   30.60    5.40
  -8   1  -1   35.10    3.40
   8  -1   1   21.10    2.90
   8  -1   1   16.90    4.10
   8  -1   1   25.50    3.60
  -9   1  -1    6.90    2.40
  -9   1  -1    7.00    4.20
  -9   1  -1   10.00    2.30
   9  -1   1    8.00    3.50
   9  -1   1    3.30    2.60
   9  -1   1    2.50    4.00
 -10   1  -1   51.89    3.90
 -10   1  -1   52.49    4.30
 -10   1  -1   69.69    7.70
  10  -1   1   51.59    6.50
  10  -1   1   49.70    5.20
  10  -1   1   52.49    4.40
 -11   1  -1    2.20    3.00
 -11   1  -1    8.70    4.60
 -11   1  -1    1.20    2.40
  11  -1   1    2.50    4.70
  11  -1   1    3.20    3.60
  11  -1   1    5.90    4.30
 -12   1  -1   28.10    4.30
  12  -1   1   21.30    4.90
  12  -1   1   20.20    6.00
  12  -1   1   20.90    5.80
  13   0  -1   18.70    6.20
  13   0  -1   10.50    4.80
  13   0  -1   14.60    4.50
 -13   0   1   16.80    3.60
  12   0  -1   -2.20    3.30
  12   0  -1   -0.30    4.50
  12   0  -1   -1.90    4.60
 -12   0   1    7.20    4.80
 -12   0   1   -1.70    3.30
  11   0  -1   34.00    5.80
  11   0  -1   37.40    5.20
  11   0  -1   31.30    4.00
 -11   0   1   43.60    4.30
 -11   0   1   54.19    6.70
 -11   0   1   35.90    3.60
  10   0  -1    1.10    2.80
  10   0  -1   -1.70    3.20
  10   0  -1   -1.30    3.60
 -10   0   1   -0.40    2.30
 -10   0   1   -1.20    2.30
 -10   0   1    2.90    4.50
   9   0  -1   14.60    4.10
   9   0  -1   14.40    3.40
   9   0  -1   11.50    2.70
  -9   0   1   19.70    2.60
  -9   0   1   23.80    5.50
  -9   0   1   18.80    2.70
   8   0  -1   -2.90    2.90
   8   0  -1   -4.10    3.10
   8   0  -1   -1.40    2.10
  -8   0   1   -2.00    1.80
  -8   0   1    1.10    1.10
  -8   0   1   -5.10    2.10
  -8   0   1    4.10    1.90
  -8   0   1    1.00    3.40
   7   0  -1   64.59    4.60
   7   0  -1   66.49    3.50
   7   0  -1   63.79    4.10
  -7   0   1   61.19    3.30
  -7   0   1   63.19    5.50
  -7   0   1   65.79    2.50
  -7   0   1   62.39    3.20
  -7   0   1   68.19    3.60
  -7   0   1   51.79    2.20
   6   0  -1   -2.40    1.90
   6   0  -1   -0.70    1.60
   6   0  -1    0.70    2.30
  -6   0   1   -1.60    0.90
  -6   0   1    1.10    1.50
  -6   0   1   -1.40    1.60
  -6   0   1   -1.60    2.60
  -6   0   1    0.10    0.90
  -6   0   1    0.60    1.40
   5   0  -1  672.43   16.90
   5   0  -1  665.53   16.50
   5   0  -1  674.93   17.70
  -5   0   1  658.73   16.50
  -5   0   1  660.33   19.00
  -5   0   1  648.94   16.00
  -5   0   1  651.53   16.40
  -5   0   1  635.94   15.90
  -5   0   1  624.94   16.70
   4   0  -1    0.80    1.20
   4   0  -1    1.70    0.80
   4   0  -1    0.50    1.70
   4   0  -1    1.20    1.70
   4   0  -1    1.30    1.50
  -4   0   1    1.00    1.30
  -4   0   1    2.20    0.80
  -4   0   1    1.80    0.80
  -4   0   1    2.10    2.40
  -4   0   1    0.30    1.20
  -4   0   1    0.90    1.20
   3   0  -1   43.90    2.10
   3   0  -1   48.70    2.40
   3   0  -1   47.70    2.30
   3   0  -1   47.80    1.70
  -3   0   1   43.90    3.30
  -3   0   1   45.30    2.30
  -3   0   1   46.70    1.70
  -3   0   1   49.20    2.20
  -3   0   1   41.40    2.00
  -3   0   1   46.00    1.70
   2   0  -1   -2.30    2.10
   2   0  -1   -1.80    0.60
   2   0  -1    0.90    0.60
   2   0  -1   -0.10    0.90
   2   0  -1   -1.10    0.80
   2   0  -1    1.10    1.10
  -2   0   1    0.30    1.00
  -2   0   1   -0.90    0.70
  -2   0   1    0.50    0.60
  -2   0   1    1.40    1.00
  -2   0   1    0.10    0.90
  -2   0   1   -0.80    0.80
  -2   0   1    0.90    1.00
   1   0  -1 4797.62  119.69
   1   0  -1 4933.61  119.49
   1   0  -1 5022.40  119.49
   1   0  -1 5087.99  119.29
   1   0  -1 5109.29  121.69
   1   0  -1 5124.29  120.09
  -1   0   1 5222.28  121.89
  -1   0   1 5115.79  119.49
  -1   0   1 4999.40  119.59
  -1   0   1 4830.72  119.89
  -1   0   1 5020.70  119.29
  -1   0   1 4983.00  119.69
  -1   0   1 4979.70  119.69
   0   0  -1    0.00    0.10
   0   0  -1   -0.10    0.10
   0   0  -1    0.00    0.10
   0   0   1    0.00    0.10
   0   0   1    0.00    0.10
   0   0   1    0.00    0.10
  -1   0  -1 7050.29  172.08
  -1   0  -1 7447.95  175.58
  -1   0  -1 7675.83  173.98
  -1   0  -1 7123.59  172.08
  -1   0  -1 7275.87  172.08
  -1   0  -1 7035.90  173.38
   1   0   1 7531.95  173.88
   1   0   1 7056.89  173.38
   1   0   1 7111.49  172.18
   1   0   1 7067.49  172.08
   1   0   1 7228.48  172.58
   1   0   1 7080.79  171.98
  -2   0  -1   13.00    1.60
  -2   0  -1   11.30    1.70
  -2   0  -1   13.70    1.10
  -2   0  -1   12.20    1.10
  -2   0  -1   10.30    1.10
   2   0   1   12.80    1.10
   2   0   1   15.30    1.20
   2   0   1    9.40    1.50
   2   0   1    7.20    2.30
   2   0   1   12.10    1.20
   2   0   1   15.60    1.60
  -3   0  -1 1243.48   30.80
  -3   0  -1 1239.98   30.20
  -3   0  -1 1275.67   32.00
  -3   0  -1 1243.68   30.30
  -3   0  -1 1210.18   29.90
   3   0   1 1248.68   30.50
   3   0   1 1272.17   30.30
   3   0   1 1296.77   31.00
   3   0   1 1275.67   30.90
  -4   0  -1   -0.10    1.20
  -4   0  -1   -0.90    0.60
  -4   0  -1   -1.60    2.30
  -4   0  -1   -0.70    1.30
  -4   0  -1   -0.60    1.60
  -4   0  -1    0.00    0.80
   4   0   1    1.50    1.60
   4   0   1    0.10    1.70
   4   0   1   -2.00    1.30
  -5   0  -1  102.89    3.80
  -5   0  -1  104.79    3.70
  -5   0  -1   97.19    4.30
  -5   0  -1   99.79    5.80
  -5   0  -1  101.89    2.90
  -5   0  -1  110.19    3.30
   5   0   1  104.19    3.80
   5   0   1  101.59    4.30
   5   0   1  104.79    5.00
  -6   0  -1   -1.00    0.70
  -6   0  -1    0.10    1.70
  -6   0  -1   -1.20    1.50
  -6   0  -1   -0.20    2.80
  -6   0  -1   -0.80    1.00
  -6   0  -1   -1.60    1.50
   6   0   1   -1.70    1.90
   6   0   1   -3.10    1.60
   6   0   1   -2.20    2.20
  -7   0  -1    2.30    1.80
  -7   0  -1    1.50    3.20
  -7   0  -1    0.40    1.20
  -7   0  -1   -1.50    1.80
  -7   0  -1    3.20    2.00
   7   0   1   -5.60    2.70
   7   0   1   -0.90    2.50
   7   0   1    0.00    1.90
  -8   0  -1    4.10    2.20
  -8   0  -1   -0.60    1.20
  -8   0  -1   -1.10    2.10
  -8   0  -1   -2.10    1.90
  -8   0  -1   -1.80    3.40
   8   0   1   -0.70    2.10
   8   0   1   -3.20    2.50
   8   0   1   -6.60    3.00
  -9   0  -1    9.60    3.50
  -9   0  -1   -0.30    2.20
  -9   0  -1    1.60    2.20
  -9   0  -1    4.30    4.10
   9   0   1   -2.60    2.90
   9   0   1   -6.40    3.40
   9   0   1    0.60    2.50
 -10   0  -1   -0.20    2.40
 -10   0  -1   -1.50    2.30
 -10   0  -1    6.20    4.50
  10   0   1   -5.30    3.70
  10   0   1   -2.30    3.60
  10   0   1   -4.40    2.70
 -11   0  -1   11.80    2.90
 -11   0  -1   13.60    2.90
 -11   0  -1   25.70    5.70
  11   0   1   10.10    3.40
  11   0   1    8.80    4.80
  11   0   1   15.60    4.60
 -12   0  -1   -1.70    2.70
 -12   0  -1    2.00    2.90
 -12   0  -1   14.60    5.60
  12   0   1    5.40    6.30
  12   0   1    2.50    3.60
  12   0   1    4.70    4.80
  13  -1  -1    5.80    6.10
  13  -1  -1   -0.80    4.00
 -13   1   1   23.40    6.10
  12  -1  -1    2.90    3.60
  12  -1  -1    2.80    4.90
  12  -1  -1   10.30    5.00
 -12   1   1    4.70    2.90
  11  -1  -1    5.60    4.20
  11  -1  -1    4.80    3.20
  11  -1  -1   -0.50    4.70
 -11   1   1   18.00    5.50
 -11   1   1    6.90    2.80
  10  -1  -1  142.59    6.80
  10  -1  -1  143.49    6.60
  10  -1  -1  141.39    8.50
 -10   1   1  147.29    9.20
 -10   1   1  147.59    6.00
 -10   1   1  143.49    5.70
   9  -1  -1    6.90    2.60
   9  -1  -1   14.00    3.70
   9  -1  -1    5.80    3.90
  -9   1   1    6.90    2.40
  -9   1   1   11.40    4.80
  -9   1   1    7.50    2.20
   8  -1  -1  240.08    9.80
   8  -1  -1  238.48    7.50
   8  -1  -1  241.38    8.20
  -8   1   1  238.58    7.90
  -8   1   1  238.88    6.90
  -8   1   1  231.88    7.50
  -8   1   1  239.18   10.60
  -8   1   1  241.98    7.20
   7  -1  -1  112.39    4.30
   7  -1  -1  103.99    5.90
   7  -1  -1  106.49    4.80
  -7   1   1  115.19    4.00
  -7   1   1  100.29    4.20
  -7   1   1   97.59    6.50
  -7   1   1  107.49    4.50
  -7   1   1  110.99    3.80
   6  -1  -1  377.76   10.70
   6  -1  -1  392.86   11.90
   6  -1  -1  389.56   10.20
  -6   1   1  377.26   10.60
  -6   1   1  365.66   12.80
  -6   1   1  376.36    9.90
  -6   1   1  374.16   10.30
  -6   1   1  379.36   10.00
   5  -1  -1  459.85   11.90
   5  -1  -1  460.65   12.30
   5  -1  -1  438.36   11.20
   5  -1  -1  471.85   13.30
  -5   1   1  445.66   11.20
  -5   1   1  467.95   14.40
  -5   1   1  474.35   11.80
  -5   1   1  470.65   12.00
  -5   1   1  455.35   12.20
  -5   1   1  466.85   11.70
   4  -1  -1  496.45   12.40
   4  -1  -1  506.65   13.30
   4  -1  -1  525.35   14.20
   4  -1  -1  519.45   13.30
   4  -1  -1  521.95   12.90
  -4   1   1  521.25   13.10
  -4   1   1  513.95   13.30
  -4   1   1  520.35   14.90
  -4   1   1  530.75   12.90
  -4   1   1  500.15   12.50
  -4   1   1  519.55   12.80
   3  -1  -1  387.86    9.70
   3  -1  -1  358.96   10.00
   3  -1  -1  391.86   10.70
   3  -1  -1  403.46   10.10
   3  -1  -1  386.46    9.40
  -3   1   1  398.16    9.80
  -3   1   1  383.56    9.40
  -3   1   1  387.76    9.60
  -3   1   1  391.16    9.80
  -3   1   1  379.26    9.60
  -3   1   1  393.96   11.20
  -3   1   1  379.26   10.00
   2  -1  -1 1442.76   36.00
   2  -1  -1 1478.45   35.70
   2  -1  -1 1467.85   36.80
   2  -1  -1 1495.85   35.70
   2  -1  -1 1525.45   36.00
   2  -1  -1 1522.25   35.70
   2  -1  -1 1494.85   35.90
  -2   1   1 1529.45   35.90
  -2   1   1 1489.95   35.70
  -2   1   1 1529.45   35.90
  -2   1   1 1509.45   36.80
  -2   1   1 1512.35   35.80
  -2   1   1 1520.15   35.70
  -2   1   1 1485.85   36.00
   1  -1  -1  165.58    4.20
   1  -1  -1  155.88    4.10
   1  -1  -1  165.48    4.10
   1  -1  -1  156.48    4.20
   1  -1  -1  161.08    4.10
   1  -1  -1  160.88    4.20
  -1   1   1  162.68    4.10
  -1   1   1  161.38    4.20
  -1   1   1  162.08    4.20
  -1   1   1  164.68    4.10
  -1   1   1  163.88    4.20
   0  -1  -1  483.45   11.10
   0  -1  -1  401.56   11.40
   0  -1  -1  429.16   11.30
   0   1   1  449.86   11.10
   0   1   1  485.75   11.10
   0   1   1  502.85   11.50
  -1  -1  -1  459.45   11.30
  -1  -1  -1  424.96   10.40
  -1  -1  -1  424.46   10.40
  -1  -1  -1  428.76   10.40
  -1  -1  -1  429.56   10.50
  -1  -1  -1  422.86   10.50
  -1  -1  -1  443.96   11.00
   1   1   1  426.06   10.40
   1   1   1  438.96   10.50
   1   1   1  422.96   10.40
   1   1   1  442.26   10.50
   1   1   1  421.56   10.40
   1   1   1  428.56   10.90
   1   1   1  419.56   10.50
  -2  -1  -1 2119.19   50.39
  -2  -1  -1 2079.89   49.50
  -2  -1  -1 2109.29   50.79
  -2  -1  -1 2056.59   49.90
  -2  -1  -1 1995.50   49.60
   2   1   1 2135.19   49.60
   2   1   1 2080.29   49.40
   2   1   1 2000.30   49.40
   2   1   1 2089.59   50.29
   2   1   1 2053.59   49.99
   2   1   1 2113.39   49.60
  -3  -1  -1    6.50    1.30
  -3  -1  -1    5.10    1.00
  -3  -1  -1    8.00    1.90
  -3  -1  -1    5.50    1.30
  -3  -1  -1    2.90    2.60
   3   1   1    5.70    1.70
   3   1   1    8.30    1.60
   3   1   1    5.50    1.30
   3   1   1    4.70    1.70
  -4  -1  -1   33.70    2.10
  -4  -1  -1   31.90    1.60
  -4  -1  -1   37.20    4.00
  -4  -1  -1   38.00    2.20
  -4  -1  -1   36.70    3.10
   4   1   1   34.00    2.30
   4   1   1   30.70    2.90
   4   1   1   34.40    2.60
  -5  -1  -1   30.10    3.20
  -5  -1  -1   25.30    2.30
  -5  -1  -1   26.70    2.20
  -5  -1  -1   25.90    1.60
  -5  -1  -1   26.80    4.10
   5   1   1   28.70    2.80
   5   1   1   25.40    3.20
   5   1   1   30.90    2.50
  -6  -1  -1  110.49    4.10
  -6  -1  -1  113.19    3.60
  -6  -1  -1  109.09    5.10
  -6  -1  -1  107.99    3.30
  -6  -1  -1  107.39    4.10
  -6  -1  -1  108.29    6.40
   6   1   1  107.09    5.20
   6   1   1  115.89    4.40
   6   1   1  107.39    4.50
  -7  -1  -1    7.10    1.10
  -7  -1  -1    9.20    2.20
  -7  -1  -1    7.80    3.60
  -7  -1  -1    7.10    2.40
  -7  -1  -1    6.20    1.90
   7   1   1    4.70    2.20
   7   1   1    8.80    2.60
   7   1   1    1.80    2.80
  -8  -1  -1   29.40    3.60
  -8  -1  -1   29.60    5.10
  -8  -1  -1   33.30    2.90
  -8  -1  -1   31.20    3.00
   8   1   1   19.40    3.90
   8   1   1   27.20    2.20
   8   1   1   25.20    3.40
   8   1   1   23.00    2.90
  -9  -1  -1   11.40    2.90
  -9  -1  -1   10.60    5.00
  -9  -1  -1    6.10    2.50
  -9  -1  -1    5.20    2.60
   9   1   1    5.90    2.00
   9   1   1   10.10    3.60
   9   1   1    4.90    3.70
   9   1   1    2.10    2.60
 -10  -1  -1   43.90    3.70
 -10  -1  -1   52.19    4.10
 -10  -1  -1   56.89    6.90
  10   1   1   35.60    3.80
  10   1   1   38.60    4.60
  10   1   1   34.90    5.00
 -11  -1  -1    4.80    2.70
 -11  -1  -1   16.60    5.70
 -11  -1  -1    5.70    2.70
  11   1   1    2.00    3.90
  11   1   1    1.60    3.40
  11   1   1    0.50    3.30
 -12  -1  -1   20.90    3.40
 -12  -1  -1   33.90    3.90
  12   1   1   30.40    4.60
  12   1   1   24.10    5.50
  12   1   1   32.60    5.40
  12  -2  -1   11.20    6.20
  12  -2  -1    3.10    4.00
  12  -2  -1    4.80    4.10
 -12   2   1   10.90    3.80
  11  -2  -1   -1.90    2.90
  11  -2  -1   -0.20    4.30
  11  -2  -1   -0.70    4.50
 -11   2   1    3.60    2.80
  10  -2  -1   30.60    5.50
  10  -2  -1   40.80    4.50
  10  -2  -1   46.50    4.10
 -10   2   1   46.70    3.90
 -10   2   1   60.59    7.40
   9  -2  -1   -0.90    3.20
   9  -2  -1    0.50    2.40
   9  -2  -1   -1.80    3.90
  -9   2   1    1.90    1.90
  -9   2   1   -1.70    2.20
  -9   2   1    4.50    4.50
  -9   2   1   -0.50    1.90
   8  -2  -1  109.69    4.80
   8  -2  -1  113.39    5.70
   8  -2  -1  120.09    7.20
  -8   2   1  116.39    4.40
  -8   2   1  118.69    4.20
  -8   2   1  113.69    4.80
  -8   2   1  118.99    7.50
   7  -2  -1    4.40    1.80
   7  -2  -1    7.80    2.80
   7  -2  -1    0.50    3.10
  -7   2   1    4.30    1.80
  -7   2   1    3.10    1.50
  -7   2   1   -1.30    1.80
  -7   2   1   -1.10    3.40
  -7   2   1    0.20    1.40
   6  -2  -1   55.79    3.70
   6  -2  -1   57.69    4.50
   6  -2  -1   54.39    2.80
  -6   2   1   57.99    3.30
  -6   2   1   53.99    2.40
  -6   2   1   56.59    4.80
  -6   2   1   54.29    3.00
  -6   2   1   56.59    2.80
   5  -2  -1  151.48    6.30
   5  -2  -1  159.78    5.50
   5  -2  -1  153.18    4.70
  -5   2   1  150.88    6.90
  -5   2   1  157.18    5.00
  -5   2   1  156.98    4.90
  -5   2   1  153.88    4.40
   4  -2  -1  131.99    4.40
   4  -2  -1  121.79    5.50
   4  -2  -1  123.39    3.40
   4  -2  -1  123.69    3.80
  -4   2   1  124.09    3.50
  -4   2   1  127.59    4.20
  -4   2   1  123.59    3.50
  -4   2   1  128.39    4.10
   3  -2  -1  846.52   21.10
   3  -2  -1  885.91   21.10
   3  -2  -1  885.81   21.60
   3  -2  -1  834.92   21.70
   3  -2  -1  865.81   21.10
   3  -2  -1  894.61   22.40
  -3   2   1  895.61   21.40
  -3   2   1  872.11   20.90
  -3   2   1  873.31   20.90
  -3   2   1  898.71   21.50
   2  -2  -1 5215.28  121.79
   2  -2  -1 5014.50  120.29
   2  -2  -1 4958.10  120.39
   2  -2  -1 5029.60  120.69
   2  -2  -1 5071.59  123.69
   2  -2  -1 4986.40  120.09
  -2   2   1 5049.49  120.79
  -2   2   1 5106.39  122.79
  -2   2   1 5117.69  121.69
  -2   2   1 5069.89  121.49
   1  -2  -1  496.25   12.20
   1  -2  -1  518.65   12.40
   1  -2  -1  499.95   12.80
   1  -2  -1  485.35   12.30
   1  -2  -1  492.85   12.40
  -1   2   1  512.05   12.40
  -1   2   1  501.15   12.20
  -1   2   1  520.15   12.60
  -1   2   1  507.25   12.30
   0  -2  -1   39.20    1.60
   0  -2  -1   40.30    1.20
   0  -2  -1   40.00    1.10
   0  -2  -1   35.40    1.50
   0  -2  -1   42.30    2.70
   0  -2  -1   40.60    1.60
   0  -2  -1   38.40    2.30
   0  -2  -1   39.50    1.50
   0  -2  -1   37.60    1.20
   0   2   1   38.30    1.60
   0   2   1   38.70    1.70
   0   2   1   41.60    1.70
   0   2   1   37.80    2.40
  -1  -2  -1  631.14   15.70
  -1  -2  -1  641.94   15.70
  -1  -2  -1  641.34   15.70
  -1  -2  -1  644.44   16.50
  -1  -2  -1  637.04   15.40
  -1  -2  -1  694.13   17.10
  -1  -2  -1  637.04   15.60
   1   2   1  618.14   16.40
   1   2   1  626.04   15.60
   1   2   1  651.63   15.70
   1   2   1  647.44   15.60
   1   2   1  662.83   16.90
   1   2   1  649.43   15.40
   1   2   1  659.23   15.70
   1   2   1  653.83   15.70
  -2  -2  -1 6157.58  148.89
  -2  -2  -1 5968.50  143.19
  -2  -2  -1 5906.31  143.69
  -2  -2  -1 6006.10  146.49
  -2  -2  -1 5786.82  143.09
  -2  -2  -1 5816.62  142.89
   2   2   1 6112.39  143.99
   2   2   1 6169.38  143.69
   2   2   1 6086.79  143.09
   2   2   1 6098.19  143.49
   2   2   1 5761.62  142.69
  -3  -2  -1 6414.86  154.28
  -3  -2  -1 6170.18  150.18
  -3  -2  -1 6310.17  152.88
  -3  -2  -1 6005.30  149.79
  -3  -2  -1 6287.87  151.48
   3   2   1 6414.26  151.28
   3   2   1 6451.35  151.48
   3   2   1 6305.47  149.99
   3   2   1 6287.97  151.78
  -4  -2  -1 1062.59   28.80
  -4  -2  -1 1075.99   27.40
  -4  -2  -1 1075.39   26.20
  -4  -2  -1 1075.79   26.40
   4   2   1 1051.29   26.20
   4   2   1 1130.09   26.50
   4   2   1 1081.29   26.60
   4   2   1 1076.49   26.80
  -5  -2  -1   29.40    4.70
  -5  -2  -1   26.80    2.20
  -5  -2  -1   30.50    2.40
  -5  -2  -1   28.20    3.30
   5   2   1   26.50    2.40
   5   2   1   23.30    3.10
   5   2   1   26.60    2.40
   5   2   1   31.50    2.00
  -6  -2  -1    2.00    2.40
  -6  -2  -1    3.00    1.80
  -6  -2  -1    4.10    0.70
  -6  -2  -1    0.90    3.30
  -6  -2  -1    3.40    1.50
   6   2   1   -0.30    2.10
   6   2   1    2.50    2.20
   6   2   1    3.60    1.40
   6   2   1    2.20    1.90
  -7  -2  -1   75.89    3.60
  -7  -2  -1   70.09    3.70
  -7  -2  -1   74.69    5.00
  -7  -2  -1   69.29    2.10
  -7  -2  -1   68.19    6.10
   7   2   1   68.59    3.10
   7   2   1   65.89    4.70
   7   2   1   70.59    3.90
   7   2   1   66.29    3.90
  -8  -2  -1   89.99    5.40
  -8  -2  -1   97.39    4.40
  -8  -2  -1   90.39    4.10
  -8  -2  -1   95.59    7.30
   8   2   1   89.09    5.70
   8   2   1   90.89    3.90
   8   2   1   98.59    4.80
   8   2   1   94.49    5.10
  -9  -2  -1    8.10    2.50
  -9  -2  -1    5.60    2.50
  -9  -2  -1    8.30    3.10
  -9  -2  -1    9.00    4.70
   9   2   1    3.20    2.90
   9   2   1    2.60    2.10
   9   2   1    2.60    3.20
   9   2   1    5.90    3.00
 -10  -2  -1   57.59    4.20
 -10  -2  -1   51.69    4.30
 -10  -2  -1   57.79    7.00
  10   2   1   56.39    4.70
  10   2   1   53.49    4.70
  10   2   1   49.20    5.50
 -11  -2  -1    7.30    3.10
 -11  -2  -1   12.90    5.10
 -11  -2  -1    8.00    2.70
  11   2   1    9.30    4.80
  11   2   1   11.80    3.70
  11   2   1    8.30    4.20
 -12  -2  -1    1.50    3.00
 -12  -2  -1   13.80    5.30
 -12  -2  -1    2.60    3.20
  12   2   1   -2.40    3.50
  12   2   1    1.00    4.30
  12  -3  -1   12.80    5.00
  12  -3  -1   18.50    4.30
  12  -3  -1   22.10    6.10
 -12   3   1   18.00    4.00
  11  -3  -1   24.20    4.40
  11  -3  -1   22.00    5.50
  11  -3  -1   29.00    3.70
 -11   3   1   25.90    4.00
  10  -3  -1   -1.70    4.40
  10  -3  -1   -0.70    2.70
  10  -3  -1   -2.90    3.70
 -10   3   1    6.40    2.70
   9  -3  -1    0.80    2.50
   9  -3  -1    3.80    4.10
   9  -3  -1    6.00    3.60
  -9   3   1    5.80    2.80
  -9   3   1    2.70    2.10
   8  -3  -1   74.49    5.00
   8  -3  -1   68.29    6.40
   8  -3  -1   72.39    3.90
  -8   3   1   74.09    3.80
  -8   3   1   71.29    3.00
  -8   3   1   75.19    4.00
   7  -3  -1   23.80    2.40
   7  -3  -1   23.50    3.80
   7  -3  -1   34.30    3.50
  -7   3   1   29.10    2.80
  -7   3   1   26.10    2.60
  -7   3   1   22.30    1.90
   6  -3  -1    4.50    1.60
   6  -3  -1    3.80    2.80
   6  -3  -1    8.00    2.30
  -6   3   1    6.20    1.80
  -6   3   1    3.10    1.10
  -6   3   1    2.60    1.50
  -6   3   1    7.90    1.80
   5  -3  -1   -0.60    1.20
   5  -3  -1   -5.60    2.70
   5  -3  -1   -0.90    1.80
   5  -3  -1    1.00    1.00
  -5   3   1    0.80    0.80
  -5   3   1    1.20    1.70
  -5   3   1    1.30    0.70
  -5   3   1   -2.00    1.40
   4  -3  -1    8.50    2.70
   4  -3  -1    9.50    1.20
   4  -3  -1    9.30    1.20
   4  -3  -1   11.00    1.90
  -4   3   1   11.60    1.80
  -4   3   1   11.20    1.90
   3  -3  -1  104.39    2.90
   3  -3  -1  110.79    3.80
   3  -3  -1  102.19    2.90
   3  -3  -1  108.19    3.30
   3  -3  -1  109.79    4.90
  -3   3   1  104.29    3.40
  -3   3   1  105.69    3.30
  -3   3   1  109.39    3.90
   2  -3  -1 1071.69   26.60
   2  -3  -1 1070.59   25.80
  -2   3   1 1053.79   25.90
  -2   3   1 1067.89   26.10
  -2   3   1 1062.99   25.70
  -2   3   1 1050.79   25.60
   1  -3  -1  618.54   15.50
   1  -3  -1  647.74   17.10
   1  -3  -1  664.73   16.20
  -1   3   1  640.64   16.00
  -1   3   1  621.74   15.50
  -1   3   1  639.04   15.70
  -1   3   1  652.73   15.70
   0  -3  -1 1614.54   39.80
   0  -3  -1 1585.34   39.30
   0  -3  -1 1560.64   38.00
   0  -3  -1 1598.24   38.60
   0  -3  -1 1565.64   38.00
   0  -3  -1 1615.04   38.10
   0  -3  -1 1595.04   38.40
   0   3   1 1612.24   38.40
   0   3   1 1639.54   38.60
   0   3   1 1616.04   38.40
  -1  -3  -1 1948.51   48.30
  -1  -3  -1 1903.51   47.10
  -1  -3  -1 2039.90   48.90
  -1  -3  -1 1981.90   46.90
  -1  -3  -1 2004.90   47.10
  -1  -3  -1 1928.41   47.20
   1   3   1 1971.90   46.90
   1   3   1 1957.00   47.10
   1   3   1 1987.80   47.30
   1   3   1 1944.51   47.10
   1   3   1 1963.70   47.10
   1   3   1 2036.40   47.30
   1   3   1 2008.40   47.30
  -2  -3  -1 1594.54   39.20
  -2  -3  -1 1663.03   40.70
  -2  -3  -1 1594.54   39.40
  -2  -3  -1 1701.13   41.50
   2   3   1 1666.33   39.60
   2   3   1 1639.94   39.50
   2   3   1 1702.13   39.60
   2   3   1 1600.94   39.30
   2   3   1 1661.63   39.50
  -3  -3  -1 1287.87   32.30
  -3  -3  -1 1242.48   29.90
  -3  -3  -1 1209.38   29.60
  -3  -3  -1 1184.88   29.60
  -3  -3  -1 1203.18   31.00
   3   3   1 1221.78   29.80
   3   3   1 1246.28   30.00
   3   3   1 1232.08   30.00
   3   3   1 1254.57   29.90
  -4  -3  -1    5.50    1.60
  -4  -3  -1    7.30    0.80
  -4  -3  -1    9.30    2.50
  -4  -3  -1    8.50    3.70
  -4  -3  -1    6.70    1.30
   4   3   1    7.00    1.80
   4   3   1    9.30    1.90
   4   3   1    6.20    1.50
   4   3   1    8.00    1.50
  -5  -3  -1  186.58    5.10
  -5  -3  -1  195.18    5.80
  -5  -3  -1  210.38    7.60
  -5  -3  -1  207.08    6.20
  -5  -3  -1  199.38    9.00
   5   3   1  201.78    6.50
   5   3   1  198.68    5.90
   5   3   1  202.08    6.20
   5   3   1  216.88    6.30
  -6  -3  -1  245.68    7.10
  -6  -3  -1  239.28   10.40
  -6  -3  -1  251.67    8.90
  -6  -3  -1  246.48    7.40
   6   3   1  248.58    7.70
   6   3   1  256.77    7.60
   6   3   1  247.18    8.00
   6   3   1  252.17    7.20
  -7  -3  -1  151.98    5.60
  -7  -3  -1  152.68    7.20
  -7  -3  -1  156.78    5.20
  -7  -3  -1  154.98    9.20
   7   3   1  160.98    6.40
   7   3   1  158.68    5.30
   7   3   1  157.38    6.00
   7   3   1  160.58    5.80
  -8  -3  -1   36.80    3.20
  -8  -3  -1   38.70    6.30
  -8  -3  -1   32.20    4.70
  -8  -3  -1   32.20    3.20
   8   3   1   27.60    3.30
   8   3   1   33.00    3.80
   8   3   1   39.90    3.00
   8   3   1   33.30    4.30
  -9  -3  -1    8.00    5.30
  -9  -3  -1    3.50    2.40
  -9  -3  -1   -1.00    3.30
  -9  -3  -1    2.40    2.50
   9   3   1   -1.10    2.60
   9   3   1    1.20    3.30
   9   3   1    0.50    2.10
   9   3   1    1.60    2.90
 -10  -3  -1   44.90    4.00
 -10  -3  -1   60.19    7.30
 -10  -3  -1   46.00    4.10
  10   3   1   48.20    5.10
  10   3   1   33.10    4.00
  10   3   1   52.29    5.90
 -11  -3  -1   13.40    5.40
 -11  -3  -1    5.70    3.10
 -11  -3  -1    1.80    2.90
  11   3   1    4.70    4.20
  11   3   1    3.10    3.30
 -12  -3  -1   16.80    3.80
 -12  -3  -1   15.90    3.90
  12   3   1   14.20    4.20
  12   3   1   16.40    5.30
  12  -4  -1    9.90    4.60
  12  -4  -1    8.00    5.90
  12  -4  -1    9.50    6.10
 -12   4   1   15.30    4.10
  11  -4  -1    1.40    5.00
  11  -4  -1   -1.70    3.70
  11  -4  -1    0.20    3.10
 -11   4   1    1.60    2.80
  10  -4  -1   16.90    4.90
  10  -4  -1   19.10    3.90
  10  -4  -1   23.70    3.30
 -10   4   1   20.50    3.60
   9  -4  -1   14.70    4.40
   9  -4  -1   18.70    3.60
   9  -4  -1   13.90    2.70
  -9   4   1   16.90    2.90
  -9   4   1   15.40    2.80
   8  -4  -1   93.69    5.00
   8  -4  -1   91.99    4.20
   8  -4  -1   85.99    7.00
  -8   4   1   90.29    4.40
  -8   4   1   82.49    4.60
   7  -4  -1   -2.80    1.70
   7  -4  -1    1.10    2.70
   7  -4  -1    0.30    3.50
  -7   4   1    1.40    2.00
  -7   4   1   -1.40    2.00
   6  -4  -1  820.52   20.00
   6  -4  -1  802.92   22.50
   6  -4  -1  784.72   19.60
   6  -4  -1  798.62   20.80
  -6   4   1  813.72   20.80
  -6   4   1  805.72   20.50
   5  -4  -1   31.80    2.00
   5  -4  -1   27.40    3.80
   5  -4  -1   28.20    2.10
  -5   4   1   37.10    3.00
   4  -4  -1   -4.50    2.70
   4  -4  -1   -1.10    0.90
   4  -4  -1    2.50    1.30
   4  -4  -1    2.00    1.90
  -4   4   1    4.70    1.30
  -4   4   1    1.20    1.50
  -4   4   1    2.90    1.60
   3  -4  -1   27.30    3.40
   3  -4  -1   28.70    1.10
   3  -4  -1   31.30    2.30
   3  -4  -1   26.90    1.10
  -3   4   1   28.70    1.80
  -3   4   1   28.80    2.10
  -3   4   1   24.70    2.30
  -3   4   1   26.50    2.00
   2  -4  -1    6.00    1.40
   2  -4  -1    3.80    1.90
  -2   4   1    4.80    1.30
  -2   4   1    6.00    1.10
  -2   4   1    6.80    1.40
  -2   4   1    0.80    1.60
   1  -4  -1  118.89    5.40
   1  -4  -1  125.99    4.30
  -1   4   1  117.79    4.10
  -1   4   1  122.69    3.70
  -1   4   1  120.19    3.40
  -1   4   1  122.79    3.80
   0  -4  -1  100.79    2.90
   0  -4  -1  100.69    3.50
   0  -4  -1  103.09    5.00
   0  -4  -1   98.59    2.70
   0  -4  -1   99.19    2.80
   0  -4  -1   98.19    3.00
   0  -4  -1  103.19    4.60
   0   4   1  101.89    3.50
   0   4   1  102.49    3.20
   0   4   1  107.29    3.40
  -1  -4  -1  506.55   12.80
  -1  -4  -1  528.95   13.00
  -1  -4  -1  514.15   12.60
  -1  -4  -1  501.95   12.90
  -1  -4  -1  531.45   15.20
  -1  -4  -1  537.05   14.70
   1   4   1  550.84   13.30
   1   4   1  529.25   13.00
   1   4   1  517.15   12.90
   1   4   1  513.35   12.90
   1   4   1  521.15   13.20
   1   4   1  548.55   13.30
  -2  -4  -1  421.56   12.30
  -2  -4  -1  433.06   10.80
  -2  -4  -1  411.26   10.40
  -2  -4  -1  426.96   13.20
   2   4   1  419.66   10.70
   2   4   1  427.26   10.80
   2   4   1  426.76   10.80
   2   4   1  434.86   10.90
   2   4   1  413.16   10.40
  -3  -4  -1   57.19    2.10
  -3  -4  -1   54.49    4.10
  -3  -4  -1   59.69    5.10
  -3  -4  -1   59.39    2.80
   3   4   1   59.19    2.80
   3   4   1   57.59    2.70
   3   4   1   57.69    2.70
   3   4   1   52.39    2.00
   3   4   1   52.29    1.90
  -4  -4  -1  645.14   17.90
  -4  -4  -1  666.73   16.30
  -4  -4  -1  658.43   19.30
  -4  -4  -1  619.24   15.80
   4   4   1  633.04   16.20
   4   4   1  654.63   16.30
   4   4   1  633.14   16.30
   4   4   1  592.74   15.90
  -5  -4  -1  961.30   23.20
  -5  -4  -1  944.21   25.20
  -5  -4  -1  972.20   27.20
  -5  -4  -1  955.90   23.60
  -5  -4  -1  864.01   22.70
   5   4   1  916.81   23.50
   5   4   1  949.01   23.50
   5   4   1  935.31   23.70
   5   4   1  977.20   23.70
  -6  -4  -1  520.35   17.30
  -6  -4  -1  463.15   12.30
  -6  -4  -1  510.55   13.20
  -6  -4  -1  532.55   13.70
  -6  -4  -1  507.45   15.30
   6   4   1  496.55   13.30
   6   4   1  500.35   13.80
   6   4   1  540.65   13.80
   6   4   1  499.45   13.80
  -7  -4  -1   61.79    3.20
  -7  -4  -1   56.29    6.70
  -7  -4  -1   53.59    5.40
   7   4   1   60.39    4.10
   7   4   1   58.79    4.10
   7   4   1   53.59    3.40
   7   4   1   58.49    4.00
  -8  -4  -1   36.20    3.10
  -8  -4  -1   33.90    6.10
  -8  -4  -1   37.10    3.40
  -8  -4  -1   34.30    5.00
   8   4   1   32.70    3.70
   8   4   1   33.50    3.00
   8   4   1   38.80    3.70
   8   4   1   32.60    4.20
  -9  -4  -1   15.00    3.10
  -9  -4  -1   14.60    5.50
  -9  -4  -1    4.60    4.00
  -9  -4  -1   16.50    2.70
   9   4   1   10.80    2.60
   9   4   1   15.70    3.70
   9   4   1   13.80    3.50
 -10  -4  -1   59.09    4.20
 -10  -4  -1   78.19    8.20
 -10  -4  -1   57.69    5.10
  10   4   1   63.89    5.20
  10   4   1   64.89    4.90
  10   4   1   63.19    5.30
 -11  -4  -1   15.00    6.20
 -11  -4  -1    3.10    2.80
 -11  -4  -1    2.20    3.20
  11   4   1    1.70    3.90
  11   4   1    2.80    3.50
 -12  -4  -1   20.50    4.20
 -12  -4  -1   15.30    3.80
  12   4   1   20.90    4.60
  12   4   1   15.80    4.50
  12  -5  -1   10.10    5.40
  12  -5  -1    2.50    5.10
 -12   5   1    5.20    3.70
  11  -5  -1    4.10    4.70
  11  -5  -1   14.20    4.20
 -11   5   1    7.20    3.00
  10  -5  -1   -3.20    3.10
  10  -5  -1   -3.60    3.30
  10  -5  -1    1.20    4.30
 -10   5   1    0.00    2.60
 -10   5   1   -0.70    2.50
   9  -5  -1   -2.40    2.40
   9  -5  -1    0.40    3.20
   9  -5  -1    1.20    4.50
  -9   5   1    1.70    2.40
  -9   5   1   -6.00    2.20
   8  -5  -1   15.40    4.10
   8  -5  -1   10.80    2.30
   8  -5  -1   18.20    3.30
  -8   5   1   16.80    2.70
  -8   5   1   18.00    3.10
   7  -5  -1   -4.00    3.40
   7  -5  -1   -6.20    1.60
   7  -5  -1    0.90    2.80
  -7   5   1   -5.20    2.10
  -7   5   1   -2.40    1.80
   6  -5  -1   70.49    3.00
   6  -5  -1   81.89    6.00
   6  -5  -1   65.69    3.00
   6  -5  -1   79.69    4.30
  -6   5   1   75.29    3.50
  -6   5   1   58.59    4.10
   5  -5  -1  314.97    8.30
   5  -5  -1  330.87   11.10
   5  -5  -1  326.67    8.70
   5  -5  -1  316.67    9.30
  -5   5   1  313.87    8.60
  -5   5   1  329.67    9.10
  -5   5   1  319.77    9.50
   4  -5  -1   47.90    1.90
   4  -5  -1   51.79    2.70
   4  -5  -1   52.19    4.60
   4  -5  -1   51.69    3.00
  -4   5   1   55.39    2.80
  -4   5   1   50.99    2.50
  -4   5   1   57.89    3.40
   3  -5  -1   84.69    2.30
   3  -5  -1   89.69    3.50
   3  -5  -1   83.59    4.50
  -3   5   1   87.49    3.20
  -3   5   1   84.09    3.80
  -3   5   1   89.79    3.50
  -3   5   1   87.09    3.20
   2  -5  -1   11.00    2.40
   2  -5  -1   18.10    1.80
   2  -5  -1   12.30    2.90
  -2   5   1   11.60    1.60
  -2   5   1   14.50    2.00
  -2   5   1   14.60    1.40
  -2   5   1   11.80    1.60
   1  -5  -1  129.49    3.40
   1  -5  -1  137.19    6.50
   1  -5  -1  126.49    3.40
   1  -5  -1  133.39    4.70
  -1   5   1  130.49    4.10
  -1   5   1  132.59    4.70
  -1   5   1  127.39    4.10
   0  -5  -1    4.50    0.80
   0  -5  -1    0.50    2.20
   0  -5  -1    1.70    1.40
   0  -5  -1    2.80    0.90
   0  -5  -1    3.00    2.60
   0   5   1    2.70    1.60
   0   5   1    2.20    1.20
   0   5   1    4.20    1.50
  -1  -5  -1  933.51   23.90
  -1  -5  -1  876.71   21.60
  -1  -5  -1  902.61   24.50
  -1  -5  -1  892.81   21.70
  -1  -5  -1  861.11   21.30
   1   5   1  865.01   21.50
   1   5   1  899.91   21.90
   1   5   1  895.71   22.10
   1   5   1  852.01   21.50
   1   5   1  910.91   22.00
  -2  -5  -1   76.89    3.00
  -2  -5  -1   75.59    5.40
  -2  -5  -1   78.39    4.90
  -2  -5  -1   65.29    2.20
   2   5   1   75.69    3.30
   2   5   1   68.79    2.90
   2   5   1   71.29    2.80
   2   5   1   69.59    3.10
   2   5   1   69.99    2.70
  -3  -5  -1  121.29    3.50
  -3  -5  -1  120.79    6.00
  -3  -5  -1  126.19    7.00
   3   5   1  129.89    4.40
   3   5   1  116.89    4.10
   3   5   1  120.69    4.10
   3   5   1  117.19    4.00
  -4  -5  -1   70.69    6.30
  -4  -5  -1   71.89    5.00
  -4  -5  -1   71.79    2.70
  -4  -5  -1   72.49    3.40
   4   5   1   68.59    2.40
   4   5   1   65.49    2.40
   4   5   1   76.49    3.40
   4   5   1   73.19    3.40
   4   5   1   77.39    3.40
  -5  -5  -1  119.39    6.30
  -5  -5  -1  113.69    4.60
  -5  -5  -1  118.99    3.90
  -5  -5  -1  115.99    7.70
   5   5   1  124.09    4.60
   5   5   1  119.39    4.60
   5   5   1  125.59    4.60
   5   5   1  110.59    4.00
   5   5   1  114.99    3.90
  -6  -5  -1   20.90    2.10
  -6  -5  -1   21.70    2.90
  -6  -5  -1   25.20    5.90
  -6  -5  -1   19.20    3.90
   6   5   1   16.80    2.60
   6   5   1   26.20    3.00
   6   5   1   18.10    2.30
   6   5   1   20.50    2.50
  -7  -5  -1   17.30    2.20
  -7  -5  -1   15.00    5.50
  -7  -5  -1    9.40    3.80
  -7  -5  -1   17.00    2.70
   7   5   1   12.50    2.60
   7   5   1   14.10    3.00
   7   5   1   15.00    2.40
   7   5   1   14.20    2.40
  -8  -5  -1    5.80    5.40
  -8  -5  -1   -0.70    4.00
  -8  -5  -1    2.90    2.10
  -8  -5  -1    0.10    2.50
   8   5   1    6.20    3.10
   8   5   1    2.00    2.60
   8   5   1    5.00    2.40
  -9  -5  -1   31.20    6.70
  -9  -5  -1   26.70    3.00
  -9  -5  -1   22.80    3.50
  -9  -5  -1   19.40    5.20
   9   5   1   26.20    3.20
   9   5   1   18.30    3.70
   9   5   1   27.70    4.30
 -10  -5  -1   -2.60    2.70
 -10  -5  -1    5.50    5.30
 -10  -5  -1   -1.80    2.90
  10   5   1    2.50    4.00
  10   5   1   -1.20    3.50
  10   5   1    3.30    2.50
 -11  -5  -1   -1.60    2.60
 -11  -5  -1    7.10    5.40
 -11  -5  -1   -1.00    3.00
  11   5   1   -4.20    3.40
  11   5   1   -8.20    3.70
 -12  -5  -1    2.00    3.50
 -12  -5  -1    4.80    3.30
 -12  -5  -1   17.00    5.90
  12   5   1    5.20    4.10
  12   5   1   -0.80    4.50
  11  -6  -1   -5.10    5.30
  11  -6  -1    2.00    4.60
 -11   6   1    4.30    3.40
  10  -6  -1   50.29    7.70
  10  -6  -1   56.79    5.90
 -10   6   1   66.69    5.40
 -10   6   1   64.39    5.00
   9  -6  -1   26.30    4.50
   9  -6  -1   22.90    5.10
  -9   6   1   27.20    3.30
  -9   6   1   27.60    3.50
   8  -6  -1   70.59    5.30
   8  -6  -1   78.59    6.80
  -8   6   1   75.29    4.90
  -8   6   1   78.29    4.60
   7  -6  -1   15.00    3.20
   7  -6  -1   11.40    4.30
   7  -6  -1    6.70    1.90
  -7   6   1   15.90    2.80
  -7   6   1   14.50    2.90
   6  -6  -1   18.00    3.70
   6  -6  -1   23.20    1.90
   6  -6  -1   17.50    2.10
   6  -6  -1   21.30    2.80
  -6   6   1   21.80    2.40
  -6   6   1   21.50    3.10
   5  -6  -1   37.40    4.40
   5  -6  -1   33.70    3.10
   5  -6  -1   36.40    2.60
   5  -6  -1   28.20    1.80
  -5   6   1   29.40    3.20
  -5   6   1   32.40    2.70
  -5   6   1   28.50    2.30
   4  -6  -1   78.99    2.40
   4  -6  -1   77.79    5.30
   4  -6  -1   80.29    2.60
   4  -6  -1   78.19    3.60
  -4   6   1   76.59    3.50
  -4   6   1   80.09    3.40
  -4   6   1   77.29    4.30
  -4   6   1   75.49    3.20
   3  -6  -1  432.96   12.60
   3  -6  -1  405.06   10.10
   3  -6  -1  429.86   11.20
   3  -6  -1  382.56   10.10
  -3   6   1  425.16   11.00
  -3   6   1  422.76   10.90
  -3   6   1  432.26   11.30
  -3   6   1  422.46   11.80
   2  -6  -1    0.30    1.40
   2  -6  -1    0.30    2.60
   2  -6  -1    0.10    0.50
   2  -6  -1    0.00    0.50
  -2   6   1   -0.60    1.40
  -2   6   1   -1.30    1.30
  -2   6   1   -2.80    1.60
   1  -6  -1   15.40    2.30
   1  -6  -1   16.00    3.40
   1  -6  -1   12.80    1.10
   1  -6  -1   13.40    1.10
  -1   6   1   15.60    1.70
  -1   6   1   14.30    1.80
  -1   6   1   14.20    2.10
   0  -6  -1  106.29    5.60
   0  -6  -1  106.39    3.30
   0  -6  -1  109.39    6.40
   0  -6  -1   98.29    3.90
   0   6   1  105.59    4.10
   0   6   1  104.59    3.70
   0   6   1  106.99    4.00
  -1  -6  -1   89.09    2.60
  -1  -6  -1   88.29    3.20
  -1  -6  -1   98.19    6.00
  -1  -6  -1   89.29    3.20
  -1  -6  -1   99.69    5.80
   1   6   1   91.39    3.40
   1   6   1   88.19    3.60
   1   6   1   83.09    2.70
   1   6   1   88.09    2.80
   1   6   1   91.79    3.80
  -2  -6  -1   21.90    3.70
  -2  -6  -1   22.80    2.00
  -2  -6  -1   20.20    1.20
  -2  -6  -1   22.90    4.30
   2   6   1   20.70    1.90
   2   6   1   20.60    1.70
   2   6   1   20.90    1.80
   2   6   1   22.10    2.10
   2   6   1   18.90    2.10
  -3  -6  -1   19.80    4.70
  -3  -6  -1   12.90    3.40
  -3  -6  -1   12.30    1.10
   3   6   1    9.40    1.70
   3   6   1    8.90    1.70
   3   6   1    6.50    2.10
   3   6   1   12.40    1.90
   3   6   1   12.30    1.80
  -4  -6  -1   16.20    3.30
  -4  -6  -1   24.00    5.20
  -4  -6  -1   20.00    1.60
  -4  -6  -1   21.00    2.30
   4   6   1   20.80    2.30
   4   6   1   22.80    2.30
   4   6   1   17.50    2.10
  -5  -6  -1   22.80    1.90
  -5  -6  -1   31.00    2.90
  -5  -6  -1   24.00    4.10
  -5  -6  -1   25.80    6.00
   5   6   1   19.90    2.70
   5   6   1   22.60    2.50
   5   6   1   23.80    2.50
  -6  -6  -1   85.19    4.40
  -6  -6  -1   81.09    3.40
  -6  -6  -1   81.29    7.80
  -6  -6  -1   76.49    6.20
   6   6   1   81.39    3.90
   6   6   1   81.99    4.30
   6   6   1   82.99    4.40
  -7  -6  -1  214.58    6.80
  -7  -6  -1  219.28   10.40
  -7  -6  -1  219.48   11.90
  -7  -6  -1  235.58    7.70
   7   6   1  216.08    7.40
   7   6   1  227.98    7.60
   7   6   1  221.68    7.80
  -8  -6  -1  363.46   13.80
  -8  -6  -1  358.06   10.30
  -8  -6  -1  357.56   11.20
  -8  -6  -1  366.36   16.00
   8   6   1  372.96   11.30
   8   6   1  380.66   11.80
   8   6   1  365.26   10.90
  -9  -6  -1   24.00    5.60
  -9  -6  -1   31.10    3.90
  -9  -6  -1   28.00    6.70
  -9  -6  -1   28.60    3.00
   9   6   1   27.60    4.20
   9   6   1   27.20    3.40
   9   6   1   26.60    4.10
 -10  -6  -1    6.50    3.30
 -10  -6  -1    6.80    2.80
 -10  -6  -1    8.60    5.90
  10   6   1    4.60    3.50
  10   6   1    2.20    3.70
  10   6   1    4.10    2.80
 -11  -6  -1   -2.10    3.30
 -11  -6  -1    7.90    5.80
  11   6   1   -1.80    4.40
  11   6   1   -3.40    4.00
  11  -7  -1    8.40    4.00
  11  -7  -1    7.90    6.60
 -11   7   1    4.50    3.60
  10  -7  -1   37.90    4.70
  10  -7  -1   34.80    6.80
 -10   7   1   45.20    4.70
 -10   7   1   49.80    4.80
   9  -7  -1    4.50    3.30
   9  -7  -1   -4.00    4.10
  -9   7   1    5.00    2.90
  -9   7   1    2.50    2.60
   8  -7  -1   19.80    3.80
   8  -7  -1   16.10    4.60
  -8   7   1   21.10    3.00
  -8   7   1   17.00    3.40
   7  -7  -1   52.89    4.40
   7  -7  -1   53.59    5.90
  -7   7   1   60.29    4.00
  -7   7   1   43.70    4.60
   6  -7  -1  103.99    6.90
   6  -7  -1   98.59    4.30
   6  -7  -1  100.29    4.90
  -6   7   1   96.39    3.90
  -6   7   1   95.89    4.40
  -6   7   1   73.49    5.00
   5  -7  -1   -0.20    3.30
   5  -7  -1   -1.60    1.10
   5  -7  -1   -0.40    1.70
   5  -7  -1   -4.30    2.10
  -5   7   1   -2.00    1.60
  -5   7   1   -0.50    1.60
   4  -7  -1   32.20    2.90
   4  -7  -1   37.90    4.50
   4  -7  -1   34.00    1.60
  -4   7   1   34.30    3.00
  -4   7   1   32.90    3.30
  -4   7   1   34.70    2.70
  -4   7   1   35.30    2.50
   3  -7  -1   13.30    1.00
   3  -7  -1   12.30    1.00
   3  -7  -1   13.60    2.20
   3  -7  -1   11.30    3.70
   3  -7  -1   16.80    3.10
  -3   7   1   12.10    2.80
  -3   7   1   16.90    2.20
  -3   7   1   19.60    2.20
   2  -7  -1    2.10    1.60
   2  -7  -1    6.60    3.70
   2  -7  -1    2.80    0.80
   2  -7  -1    3.10    0.70
   2  -7  -1    1.20    2.20
  -2   7   1    4.50    1.60
  -2   7   1    0.80    2.20
  -2   7   1    2.00    1.70
   1  -7  -1    0.70    1.40
   1  -7  -1   -0.90    0.90
   1  -7  -1   -0.20    2.90
  -1   7   1   -0.60    1.60
  -1   7   1   -6.00    1.90
  -1   7   1    1.20    1.40
   0  -7  -1   79.19    5.40
   0  -7  -1   79.89    2.90
   0  -7  -1   83.79    5.90
   0  -7  -1   74.69    3.50
   0   7   1   81.29    3.40
   0   7   1   68.69    3.90
   0   7   1   82.59    3.30
  -1  -7  -1   47.80    4.60
  -1  -7  -1   45.10    2.50
  -1  -7  -1   45.60    1.60
  -1  -7  -1   51.59    5.10
  -1  -7  -1   47.40    2.50
  -1  -7  -1   47.60    1.70
   1   7   1   39.90    2.90
   1   7   1   50.89    2.80
   1   7   1   43.80    1.70
   1   7   1   47.10    2.60
   1   7   1   43.50    1.80
  -2  -7  -1    2.00    2.90
  -2  -7  -1    2.90    4.00
  -2  -7  -1    3.00    1.60
  -2  -7  -1    2.30    0.80
   2   7   1    2.10    1.90
   2   7   1    1.90    1.70
   2   7   1    2.80    1.60
   2   7   1    0.20    1.30
  -3  -7  -1   95.59    6.60
  -3  -7  -1   95.39    3.00
  -3  -7  -1  105.79    7.60
   3   7   1   99.09    4.10
   3   7   1   96.89    4.00
   3   7   1  105.09    4.40
   3   7   1   94.29    3.60
   3   7   1   96.39    3.70
  -4  -7  -1   47.90    6.40
  -4  -7  -1   51.09    2.20
  -4  -7  -1   48.60    3.30
  -4  -7  -1   50.99    5.50
   4   7   1   51.49    2.90
   4   7   1   53.39    3.00
   4   7   1   46.80    3.10
   4   7   1   52.29    3.30
   4   7   1   49.90    3.30
  -5  -7  -1   20.50    4.00
  -5  -7  -1   23.70    1.80
  -5  -7  -1   20.30    5.70
  -5  -7  -1   17.30    2.70
   5   7   1   23.10    2.70
   5   7   1   21.10    2.80
   5   7   1   14.10    2.50
  -6  -7  -1   36.20    6.80
  -6  -7  -1   35.80    2.60
  -6  -7  -1   42.50    3.70
  -6  -7  -1   38.50    5.50
   6   7   1   36.50    3.50
   6   7   1   31.60    3.30
   6   7   1   38.90    3.40
  -7  -7  -1   43.70    6.30
  -7  -7  -1   48.10    7.70
  -7  -7  -1   47.40    4.30
  -7  -7  -1   49.50    3.20
   7   7   1   51.79    4.00
   7   7   1   51.39    4.50
   7   7   1   51.69    4.20
  -8  -7  -1   71.59    8.90
  -8  -7  -1   77.79    4.40
  -8  -7  -1   68.69    7.20
  -8  -7  -1   80.29    5.60
   8   7   1   71.69    4.90
   8   7   1   77.69    4.80
   8   7   1   79.89    5.00
  -9  -7  -1   -6.30    4.70
  -9  -7  -1    4.00    6.00
  -9  -7  -1    5.80    3.10
   9   7   1    4.00    3.20
   9   7   1    2.40    3.10
   9   7   1    4.40    3.70
 -10  -7  -1   18.00    7.30
 -10  -7  -1   14.80    3.90
  10   7   1   13.30    4.10
  10   7   1   16.70    4.10
  10   7   1   16.80    4.80
 -11  -7  -1   13.60    4.30
 -11  -7  -1   27.70    8.00
  11   7   1   20.50    4.70
  11   7   1   12.30    4.80
  11  -8  -1    5.40    7.30
  11  -8  -1    1.20    4.60
 -11   8   1    5.90    3.20
  10  -8  -1    3.80    4.70
  10  -8  -1    0.20    3.50
 -10   8   1    3.70    3.30
 -10   8   1    6.10    3.40
   9  -8  -1    9.60    4.60
   9  -8  -1    5.50    3.40
  -9   8   1   10.00    3.30
  -9   8   1   12.80    3.40
   8  -8  -1   21.30    4.80
   8  -8  -1   22.00    4.00
  -8   8   1   20.30    3.30
  -8   8   1   21.80    3.50
   7  -8  -1    7.50    3.20
   7  -8  -1   -4.00    4.30
  -7   8   1    0.50    2.40
  -7   8   1   -1.40    2.80
   6  -8  -1   11.80    2.40
   6  -8  -1   15.80    3.10
   6  -8  -1    8.10    4.10
  -6   8   1   14.60    2.60
  -6   8   1   13.30    3.40
  -6   8   1   10.50    2.30
   5  -8  -1    0.90    2.40
   5  -8  -1   -0.20    2.00
   5  -8  -1   -1.70    3.40
  -5   8   1    1.60    2.50
  -5   8   1   -1.40    1.80
  -5   8   1   -4.80    1.80
   4  -8  -1   33.40    5.30
   4  -8  -1   36.50    3.10
   4  -8  -1   35.10    4.30
  -4   8   1   35.70    2.90
  -4   8   1   25.10    3.20
  -4   8   1   34.40    3.10
   3  -8  -1   77.99    5.40
   3  -8  -1   79.79    3.70
   3  -8  -1   75.69    2.50
   3  -8  -1   79.49    7.20
  -3   8   1   83.39    4.00
  -3   8   1   79.49    3.80
  -3   8   1   72.59    4.60
   2  -8  -1    3.70    1.80
   2  -8  -1    4.40    1.00
   2  -8  -1   -0.80    2.50
   2  -8  -1    1.80    4.00
  -2   8   1    4.60    1.80
  -2   8   1    5.90    2.00
  -2   8   1    5.20    2.50
   1  -8  -1  122.59    3.80
   1  -8  -1  119.59    6.90
   1  -8  -1  125.79    7.60
   1  -8  -1  124.49    4.20
   1  -8  -1  128.99    5.40
  -1   8   1  126.79    5.20
  -1   8   1  123.69    4.60
  -1   8   1  125.89    4.60
   0  -8  -1   21.20    4.40
   0  -8  -1   21.60    2.10
   0  -8  -1   24.60    4.90
   0  -8  -1   20.80    2.70
   0   8   1   29.60    2.80
   0   8   1   27.80    3.00
   0   8   1   26.40    2.40
  -1  -8  -1  174.88    5.00
  -1  -8  -1  185.08    5.80
  -1  -8  -1  190.98    5.80
  -1  -8  -1  206.38    8.80
  -1  -8  -1  197.58    9.90
   1   8   1  193.28    6.00
   1   8   1  185.18    6.20
   1   8   1  193.78    6.40
   1   8   1  169.08    4.70
  -2  -8  -1   24.80    1.40
  -2  -8  -1   29.80    4.90
  -2  -8  -1   24.30    5.10
  -2  -8  -1   30.60    2.80
   2   8   1   29.60    2.70
   2   8   1   22.50    2.00
   2   8   1   31.50    2.90
   2   8   1   29.70    2.90
  -3  -8  -1  106.19    3.30
  -3  -8  -1  108.99    8.70
  -3  -8  -1  118.39    7.10
   3   8   1  113.29    4.70
   3   8   1  116.99    4.80
   3   8   1  120.19    5.00
   3   8   1  117.49    4.20
   3   8   1  115.89    4.20
  -4  -8  -1   41.10    6.70
  -4  -8  -1   40.90    3.30
  -4  -8  -1   43.20    2.00
  -4  -8  -1   42.40    5.80
   4   8   1   44.70    2.90
   4   8   1   44.20    3.10
   4   8   1   42.20    3.00
   4   8   1   39.00    3.30
   4   8   1   41.40    3.20
  -5  -8  -1   63.69    6.60
  -5  -8  -1   56.69    4.00
  -5  -8  -1   64.29    8.60
   5   8   1   47.40    4.10
   5   8   1   61.89    4.20
   5   8   1   56.69    3.60
   5   8   1   59.49    3.70
  -6  -8  -1    1.80    3.70
  -6  -8  -1    1.80    2.70
  -6  -8  -1    1.20    6.20
   6   8   1    2.90    2.70
   6   8   1    2.40    2.50
   6   8   1   -1.10    2.40
  -7  -8  -1   21.40    3.40
  -7  -8  -1   22.00    5.50
  -7  -8  -1   17.30    6.70
   7   8   1   27.80    3.60
   7   8   1   22.30    3.30
   7   8   1   20.40    3.40
  -8  -8  -1   -0.30    4.90
  -8  -8  -1    6.30    6.40
  -8  -8  -1    4.10    3.30
   8   8   1    3.90    3.40
   8   8   1    5.50    3.20
   8   8   1    2.80    3.40
  -9  -8  -1   22.20    8.00
  -9  -8  -1   15.30    3.90
  -9  -8  -1    3.90    5.60
   9   8   1   16.40    4.30
   9   8   1    9.70    3.70
   9   8   1   13.40    3.50
 -10  -8  -1   22.90    7.40
 -10  -8  -1   20.00    4.00
  10   8   1   17.50    4.90
  10   8   1   11.60    3.70
  10  -9  -1   48.80    6.10
  10  -9  -1   64.19    7.70
 -10   9   1   62.99    5.90
 -10   9   1   72.99    5.60
   9  -9  -1    3.60    4.70
   9  -9  -1    4.80    4.00
  -9   9   1    4.60    3.60
  -9   9   1    4.60    3.10
   8  -9  -1   37.00    4.50
   8  -9  -1   37.10    7.00
  -8   9   1   34.60    4.50
  -8   9   1   43.00    4.00
   7  -9  -1   -2.30    2.90
   7  -9  -1   -4.60    3.90
  -7   9   1    4.00    2.80
  -7   9   1    1.00    2.50
   6  -9  -1   11.10    3.00
   6  -9  -1    4.50    4.00
  -6   9   1   10.20    3.20
  -6   9   1   16.60    2.70
  -6   9   1   15.10    2.80
   5  -9  -1   -5.60    3.60
   5  -9  -1   -4.40    2.20
   5  -9  -1   -0.10    4.70
   5  -9  -1   -0.20    2.50
  -5   9   1   -7.30    2.70
  -5   9   1   -1.30    2.00
   4  -9  -1   11.40    2.50
   4  -9  -1   10.70    3.60
   4  -9  -1    9.90    5.10
  -4   9   1    9.20    2.40
  -4   9   1    5.10    2.30
  -4   9   1    0.90    2.90
   3  -9  -1    5.50    3.10
   3  -9  -1    5.00    2.10
   3  -9  -1    7.90    4.30
  -3   9   1    4.30    2.10
  -3   9   1    0.50    2.50
  -3   9   1    7.30    2.40
   2  -9  -1    1.20    3.70
   2  -9  -1   -0.40    2.60
   2  -9  -1    0.80    1.80
  -2   9   1   -0.90    2.50
  -2   9   1    0.00    1.90
  -2   9   1   -1.80    2.10
   1  -9  -1    5.70    4.10
   1  -9  -1    5.70    4.10
   1  -9  -1    8.10    2.40
   1  -9  -1   10.40    1.90
   1  -9  -1    7.90    1.40
  -1   9   1    7.30    1.90
  -1   9   1    6.60    2.50
  -1   9   1    5.60    2.00
   0  -9  -1    0.00    2.00
   0  -9  -1    2.90    1.50
   0  -9  -1   -1.80    3.80
   0  -9  -1    1.40    3.40
   0   9   1    2.00    2.20
   0   9   1    2.70    1.70
   0   9   1    1.10    2.30
  -1  -9  -1  113.19    8.20
  -1  -9  -1  108.59    4.60
  -1  -9  -1  122.19    7.50
  -1  -9  -1  117.59    4.50
   1   9   1  121.09    4.60
   1   9   1  117.89    4.90
   1   9   1  123.79    5.30
  -2  -9  -1   34.20    6.20
  -2  -9  -1   45.90    5.70
  -2  -9  -1   48.50    3.20
   2   9   1   40.70    2.20
   2   9   1   43.80    3.60
   2   9   1   52.89    3.80
   2   9   1   49.60    3.10
  -3  -9  -1    6.90    4.40
  -3  -9  -1    9.60    5.20
   3   9   1    5.40    1.90
   3   9   1   14.00    2.30
   3   9   1   10.90    2.70
   3   9   1    9.60    2.40
  -4  -9  -1    1.80    3.70
  -4  -9  -1   -2.50    2.40
  -4  -9  -1   -0.70    5.10
   4   9   1    2.90    2.10
   4   9   1    4.30    1.90
   4   9   1    3.10    2.10
   4   9   1    0.30    2.60
   4   9   1   -0.50    2.00
  -5  -9  -1    1.70    2.70
  -5  -9  -1   -1.00    5.50
  -5  -9  -1    3.30    4.40
   5   9   1    2.80    3.20
   5   9   1    0.50    2.30
   5   9   1   -0.90    2.40
   5   9   1   -2.10    2.30
  -6  -9  -1    9.10    6.40
  -6  -9  -1    9.30    5.00
  -6  -9  -1   12.10    3.10
   6   9   1    9.90    2.70
   6   9   1    9.90    2.80
   6   9   1    7.50    2.80
  -7  -9  -1   -2.20    3.20
  -7  -9  -1   -6.60    5.90
  -7  -9  -1   -3.50    4.60
   7   9   1   -2.50    2.70
   7   9   1   -0.50    2.90
  -8  -9  -1   40.90    6.70
  -8  -9  -1   43.60    8.50
  -8  -9  -1   46.60    4.60
   8   9   1   50.29    4.70
   8   9   1   55.99    4.90
  -9  -9  -1   -2.70    7.20
  -9  -9  -1    1.50    3.60
  -9  -9  -1   -7.50    5.20
   9   9   1    3.60    3.40
   9   9   1    3.30    3.70
 -10  -9  -1    7.70    7.00
 -10  -9  -1    1.70    3.70
  10   9   1    2.60    4.20
  10   9   1    6.30    4.90
   9 -10  -1    2.70    3.80
   9 -10  -1    1.80    6.10
  -9  10   1    4.10    3.10
  -9  10   1    0.00    3.40
   8 -10  -1    6.40    5.30
   8 -10  -1    0.30    3.50
  -8  10   1    1.40    3.70
   7 -10  -1    9.60    5.40
   7 -10  -1    8.80    3.30
  -7  10   1    7.50    3.50
   6 -10  -1    1.90    5.40
   6 -10  -1   -1.00    3.00
   6 -10  -1   -4.40    4.20
  -6  10   1    1.70    2.90
  -6  10   1    4.90    2.40
   5 -10  -1    2.10    4.10
   5 -10  -1    3.60    5.00
   5 -10  -1    1.70    2.60
   5 -10  -1   -0.40    2.70
  -5  10   1    1.00    2.40
  -5  10   1   -0.10    3.20
   4 -10  -1   -3.60    4.80
   4 -10  -1   -5.00    2.30
   4 -10  -1   -3.90    3.40
  -4  10   1   -1.30    2.30
  -4  10   1   -8.80    2.80
  -4  10   1   -4.20    2.20
   3 -10  -1    8.00    2.40
   3 -10  -1   11.80    5.50
   3 -10  -1    9.70    3.50
  -3  10   1    4.70    2.60
  -3  10   1   11.40    2.50
  -3  10   1    9.20    3.00
   2 -10  -1   31.30    5.80
   2 -10  -1   33.00    3.00
   2 -10  -1   37.70    4.40
   2 -10  -1   23.80    4.80
  -2  10   1   25.00    3.40
  -2  10   1   29.20    3.30
  -2  10   1   32.40    3.00
   1 -10  -1    5.10    2.90
   1 -10  -1    8.80    2.30
   1 -10  -1    7.90    4.80
   1 -10  -1    8.30    4.70
  -1  10   1    4.70    2.10
  -1  10   1   12.60    3.00
  -1  10   1    8.20    2.70
   0 -10  -1   11.20    5.10
   0 -10  -1   19.70    5.10
   0 -10  -1   13.00    2.10
   0  10   1   19.20    2.90
   0  10   1   12.70    2.30
  -1 -10  -1  389.06   16.40
  -1 -10  -1  443.06   15.70
  -1 -10  -1  436.76   11.70
   1  10   1  422.66   11.80
   1  10   1  414.06   12.10
   1  10   1  429.26   12.60
  -2 -10  -1    6.30    2.40
  -2 -10  -1    6.70    4.60
  -2 -10  -1    0.50    5.60
   2  10   1   10.90    2.70
   2  10   1    4.60    2.00
  -3 -10  -1    3.80    4.70
  -3 -10  -1   -1.50    5.90
   3  10   1    1.70    2.40
   3  10   1    2.50    2.10
   3  10   1    3.90    2.70
  -4 -10  -1   -4.20    2.50
  -4 -10  -1   -2.00    3.90
  -4 -10  -1   -4.90    6.10
   4  10   1    1.30    2.30
   4  10   1   -0.70    2.30
   4  10   1   -4.30    2.20
   4  10   1   -1.00    2.70
  -5 -10  -1   18.90    3.20
  -5 -10  -1   12.20    5.30
  -5 -10  -1    8.50    6.30
   5  10   1   16.50    2.80
   5  10   1   12.90    2.60
   5  10   1   13.00    3.30
  -6 -10  -1   -3.40    2.80
  -6 -10  -1   -4.30    6.90
  -6 -10  -1    1.30    4.30
   6  10   1    0.50    2.60
   6  10   1    0.10    2.70
   6  10   1    2.30    3.10
  -7 -10  -1   -5.80    4.90
  -7 -10  -1   -5.00    7.10
  -7 -10  -1   -3.10    3.30
   7  10   1    2.30    2.90
   7  10   1   -0.80    3.00
   7  10   1    3.20    2.80
  -8 -10  -1  -11.00    7.50
  -8 -10  -1   -0.20    3.60
  -8 -10  -1   -4.10    5.30
   8  10   1    0.30    3.20
   8  10   1    0.00    3.10
   8  10   1    0.50    3.10
  -9 -10  -1   -3.40    4.20
  -9 -10  -1   -7.10    6.60
  -9 -10  -1  -12.20    5.20
   9  10   1    0.60    4.10
   9  10   1    0.80    4.20
   8 -11  -1    0.80    5.40
   8 -11  -1   -2.10    5.90
  -8  11   1    0.50    3.50
   7 -11  -1    7.00    5.50
   7 -11  -1    6.50    6.50
  -7  11   1    6.90    3.70
   6 -11  -1   10.60    4.70
   6 -11  -1   10.00    6.70
  -6  11   1    9.50    3.70
   5 -11  -1    7.30    4.20
   5 -11  -1    7.30    5.60
   5 -11  -1    3.90    3.20
  -5  11   1    9.50    2.80
  -5  11   1   15.80    3.80
   4 -11  -1    4.80    4.00
   4 -11  -1    6.60    4.70
   4 -11  -1    5.20    5.20
  -4  11   1    6.40    2.60
  -4  11   1    9.80    3.50
  -4  11   1    5.60    2.70
   3 -11  -1   -3.10    3.30
   3 -11  -1   -1.50    5.10
   3 -11  -1    1.30    3.90
  -3  11   1    1.50    2.40
  -3  11   1   -2.60    2.70
  -3  11   1   -0.80    2.50
   2 -11  -1   -2.30    3.20
   2 -11  -1    2.10    4.00
   2 -11  -1    0.60    5.20
  -2  11   1    0.20    2.60
  -2  11   1    2.80    2.80
  -2  11   1   -1.20    2.10
   1 -11  -1   97.39    8.80
   1 -11  -1   91.99    8.30
  -1  11   1   93.79    5.30
  -1  11   1  105.29    6.00
  -1  11   1   94.89    4.70
   0 -11  -1    1.90    4.40
   0 -11  -1    1.10    5.70
   0  11   1    4.60    2.20
   0  11   1   10.10    3.20
   0  11   1   10.80    3.00
  -1 -11  -1  100.49    4.90
  -1 -11  -1   96.49   10.10
  -1 -11  -1  105.99    8.30
   1  11   1  108.19    4.80
   1  11   1  116.69    5.90
   1  11   1  103.29    5.20
  -2 -11  -1   18.10    5.80
  -2 -11  -1   13.90    6.20
  -2 -11  -1   13.80    2.90
   2  11   1   16.70    3.00
   2  11   1   18.80    2.60
   2  11   1   15.20    3.20
  -3 -11  -1   -4.40    5.30
  -3 -11  -1    2.50    4.90
   3  11   1    0.40    2.10
   3  11   1   -0.60    2.60
   3  11   1   -0.50    2.90
  -4 -11  -1    7.60    4.70
  -4 -11  -1    8.60    3.10
  -4 -11  -1    4.20    6.10
   4  11   1    7.30    2.60
   4  11   1    3.90    2.80
   4  11   1    3.10    3.10
  -5 -11  -1   -4.60    7.00
  -5 -11  -1    0.10    3.10
  -5 -11  -1   -2.30    4.90
   5  11   1   -2.50    3.10
  -6 -11  -1   -1.50    6.70
  -6 -11  -1   -2.80    5.20
  -6 -11  -1   -3.30    3.10
   6  11   1   -0.90    3.20
  -7 -11  -1    1.10    3.60
  -7 -11  -1  -11.70    7.50
  -7 -11  -1   -3.70    5.10
   7  11   1    2.70    3.80
  -8 -11  -1    6.80    4.20
  -8 -11  -1    5.40    6.10
  -8 -11  -1    2.50    8.50
   8  11   1    6.20    3.80
   8  11   1    3.00    4.10
   7 -12  -1    2.70    5.60
   7 -12  -1    4.00    4.70
   7 -12  -1    5.10    7.00
  -7  12   1   -0.60    3.30
   6 -12  -1    6.50    5.00
   6 -12  -1    6.20    6.90
   6 -12  -1    5.80    5.00
  -6  12   1    5.40    4.00
   5 -12  -1   10.00    4.70
   5 -12  -1    9.90    6.10
   5 -12  -1   11.60    4.40
   5 -12  -1   13.30    5.80
  -5  12   1   11.30    3.00
  -5  12   1    8.90    3.80
   4 -12  -1   -3.10    5.80
   4 -12  -1    6.30    4.60
   4 -12  -1   -0.60    4.80
  -4  12   1    1.40    2.80
  -4  12   1    7.00    3.60
   3 -12  -1   26.50    6.30
   3 -12  -1   19.90    6.20
  -3  12   1   25.30    3.50
  -3  12   1   19.40    3.70
   2 -12  -1   89.29    8.00
   2 -12  -1   80.69    9.60
  -2  12   1   84.69    5.60
  -2  12   1   86.49    5.30
   1 -12  -1   10.20    5.60
   1 -12  -1    3.90    5.30
  -1  12   1    9.10    3.50
  -1  12   1    9.50    2.70
   0 -12  -1   11.60    6.30
   0 -12  -1   10.50    4.90
   0  12   1    9.20    3.40
   0  12   1   12.90    3.30
  -1 -12  -1   -4.60    6.00
  -1 -12  -1   -1.70    5.00
   1  12   1   -0.40    2.60
   1  12   1   -1.10    2.80
  -2 -12  -1    4.30    6.10
  -2 -12  -1    9.70    5.60
   2  12   1    8.30    3.30
   2  12   1    7.90    3.20
  -3 -12  -1   -4.90    5.80
  -3 -12  -1    4.20    4.90
   3  12   1    3.10    3.00
   3  12   1    1.00    2.70
  -4 -12  -1   17.60    6.30
  -4 -12  -1   14.20    3.60
  -4 -12  -1    7.60    6.90
   4  12   1   15.60    3.20
  -5 -12  -1    1.70    3.30
  -5 -12  -1  -11.80    7.30
  -5 -12  -1    0.40    5.60
   5  12   1    4.10    3.40
  -6 -12  -1   -2.10    5.90
  -6 -12  -1   -7.60    6.80
  -6 -12  -1   -0.50    3.50
   6  12   1    4.30    3.70
  -7 -12  -1   -6.40    6.10
  -7 -12  -1   -6.10    3.50
   7  12   1   -2.00    3.00
   6 -13  -1   -1.80    6.00
   6 -13  -1    0.60    5.20
   6 -13  -1    5.50    5.60
  -6  13   1   -0.40    4.10
   5 -13  -1   22.30    7.80
   5 -13  -1   23.80    7.10
  -5  13   1   18.70    4.10
  -5  13   1   18.70    3.60
   4 -13  -1    6.70    6.20
   4 -13  -1    5.00    5.90
  -4  13   1    6.40    3.30
  -4  13   1   13.20    4.20
   3 -13  -1   32.50    7.30
   3 -13  -1   30.00    7.20
  -3  13   1   30.60    4.30
  -3  13   1   34.20    4.40
   2 -13  -1   12.60    6.10
   2 -13  -1    9.10    6.10
  -2  13   1   11.70    3.80
  -2  13   1    8.30    3.50
   1 -13  -1   17.30    6.40
   1 -13  -1   10.80    7.10
  -1  13   1   15.30    4.00
  -1  13   1   14.50    3.70
   0 -13  -1    6.30    5.80
   0 -13  -1    0.10    5.90
   0  13   1    3.60    3.50
   0  13   1    2.90    2.80
  -1 -13  -1   91.59    8.60
  -1 -13  -1   71.79    9.50
   1  13   1   83.29    6.10
   1  13   1   80.59    5.10
  -2 -13  -1    7.70    6.80
  -2 -13  -1    8.30    5.30
   2  13   1   12.00    3.80
   2  13   1    8.30    3.50
  -3 -13  -1   -5.10    6.30
  -3 -13  -1   -4.20    4.70
   3  13   1    1.00    3.10
   3  13   1    2.60    3.40
  -4 -13  -1    2.10    3.50
  -4 -13  -1    3.60    6.10
  -4 -13  -1   -4.90    7.50
   4  13   1    5.10    3.90
  -5 -13  -1    6.80    5.40
  -5 -13  -1  -11.70    7.90
  -5 -13  -1    6.90    3.80
   5  13   1    8.50    3.30
  -6 -13  -1   -4.50    6.00
  -6 -13  -1   -1.20    4.20
   6  13   1   -2.30    3.50
   4 -14  -1    0.70    6.20
   4 -14  -1    4.60    6.70
  -4  14   1    0.50    3.40
  -4  14   1    3.40    4.20
   3 -14  -1    7.60    6.50
   3 -14  -1    7.50    7.30
  -3  14   1    7.50    3.40
  -3  14   1    7.00    4.20
   2 -14  -1   -5.60    6.50
   2 -14  -1    0.90    6.90
  -2  14   1    4.20    3.80
  -2  14   1    0.40    3.30
   1 -14  -1    3.60    5.30
   1 -14  -1   -1.80    6.70
  -1  14   1    6.10    3.50
  -1  14   1    4.10    4.10
   0 -14  -1   -8.30    6.00
   0 -14  -1   -0.80    5.60
   0  14   1    3.40    3.50
   0  14   1   -0.80    3.20
  -1 -14  -1    5.50    7.00
  -1 -14  -1  -13.60    6.60
   1  14   1   -0.90    3.50
   1  14   1   -2.40    2.90
  -2 -14  -1   -4.40    6.80
  -2 -14  -1    6.90    7.00
   2  14   1    8.10    4.30
   2  14   1    3.30    3.70
  -3 -14  -1   -6.80    5.60
  -3 -14  -1   -9.20    7.70
   3  14   1    3.70    4.30
  -4 -14  -1   22.90    7.90
  -4 -14  -1   11.10    8.00
   4  14   1   17.00    4.60
   4  14  -2    0.80    3.10
  -4 -14   2    0.10    6.30
  -4 -14   2  -10.40    7.00
   3  14  -2    3.40    3.90
  -3 -14   2    0.30    6.30
  -3 -14   2   -8.50    7.60
   2  14  -2    3.10    3.60
   2  14  -2   -3.80    3.70
  -2 -14   2   -1.10    5.10
  -2 -14   2   -6.20    6.50
   1  14  -2    0.30    3.60
   1  14  -2    3.40    3.90
  -1 -14   2    4.80    6.30
  -1 -14   2   -2.40    6.40
   0  14  -2   -7.40    3.40
   0  14  -2   -0.70    3.30
   0 -14   2   -2.00    4.90
   0 -14   2   -9.90    5.60
  -1  14  -2   15.60    4.80
  -1  14  -2   16.90    4.20
   1 -14   2   12.00    6.40
   1 -14   2    1.60    7.10
  -2  14  -2   10.20    3.60
  -2  14  -2   11.30    4.20
   2 -14   2    0.10    6.80
   2 -14   2    8.90    5.40
  -3  14  -2    0.50    3.50
  -3  14  -2    8.40    4.30
   3 -14   2   -2.70    6.90
   3 -14   2    4.20    6.80
  -4  14  -2    8.30    4.30
  -4  14  -2    6.90    3.60
   4 -14   2    5.30    6.50
   4 -14   2    9.10    5.30
   6  13  -2    2.10    3.60
  -6 -13   2    3.40    4.40
  -6 -13   2  -10.50    7.30
  -6 -13   2   -2.10    4.80
   5  13  -2    3.60    3.20
  -5 -13   2    2.00    4.80
  -5 -13   2   -7.00    6.80
  -5 -13   2    4.60    4.10
   4  13  -2   12.90    4.10
  -4 -13   2    8.90    6.20
  -4 -13   2   -4.50    7.80
   3  13  -2    8.60    3.50
   3  13  -2    3.50    3.10
  -3 -13   2    1.20    5.70
  -3 -13   2   -5.30    7.20
   2  13  -2   20.30    4.00
   2  13  -2   16.20    3.90
  -2 -13   2   23.60    7.30
  -2 -13   2   12.70    7.70
   1  13  -2   15.00    3.20
   1  13  -2   15.80    3.70
  -1 -13   2   21.30    6.70
  -1 -13   2   17.10    7.70
   0  13  -2    4.10    3.00
   0  13  -2    3.60    3.50
   0 -13   2    1.50    5.70
   0 -13   2    3.70    4.70
  -1  13  -2    5.60    3.20
  -1  13  -2    3.90    3.30
   1 -13   2   10.20    6.10
   1 -13   2    6.40    6.00
  -2  13  -2   24.10    3.60
  -2  13  -2   28.50    4.60
   2 -13   2   30.60    7.40
   2 -13   2   30.60    7.50
  -3  13  -2   14.60    3.40
  -3  13  -2   10.00    3.50
   3 -13   2    8.80    7.10
   3 -13   2   11.30    6.10
  -4  13  -2   12.10    4.30
  -4  13  -2   10.20    3.30
   4 -13   2   14.70    6.30
   4 -13   2   13.80    6.80
  -5  13  -2    0.70    4.00
   5 -13   2   -0.50    6.90
  -6  13  -2   -0.60    3.90
   6 -13   2   -1.20    7.00
   6 -13   2    3.00    6.00
   7  12  -2    1.10    3.60
  -7 -12   2   -2.00    4.00
  -7 -12   2   -1.50    5.50
  -7 -12   2   -6.90    7.40
   6  12  -2    2.90    3.80
  -6 -12   2  -12.80    6.60
  -6 -12   2   -1.80    5.30
  -6 -12   2   -0.90    3.60
   5  12  -2   10.60    3.90
  -5 -12   2   13.90    3.70
  -5 -12   2   18.70    6.20
  -5 -12   2    4.70    7.00
   4  12  -2   16.60    3.80
  -4 -12   2    4.10    6.80
  -4 -12   2    9.00    5.70
   3  12  -2   11.00    3.40
   3  12  -2    9.90    3.60
  -3 -12   2    9.60    3.30
  -3 -12   2    7.70    5.70
  -3 -12   2    4.00    6.30
   2  12  -2   11.70    3.40
   2  12  -2    7.30    3.30
  -2 -12   2   11.40    4.90
  -2 -12   2    6.80    6.70
  -2 -12   2   10.80    3.00
   1  12  -2   12.90    3.40
   1  12  -2   13.00    3.40
  -1 -12   2   16.50    5.90
  -1 -12   2    8.40    5.90
   0  12  -2    7.20    3.00
   0  12  -2    7.00    3.30
   0 -12   2    7.20    4.60
   0 -12   2    6.90    5.60
  -1  12  -2    3.10    2.80
  -1  12  -2    0.40    3.10
   1 -12   2    0.00    4.90
   1 -12   2    0.90    5.10
  -2  12  -2   10.90    3.10
  -2  12  -2    7.50    3.60
   2 -12   2    6.60    5.50
   2 -12   2    6.90    4.60
  -3  12  -2   31.40    3.70
  -3  12  -2   32.90    4.50
   3 -12   2   32.30    7.80
  -4  12  -2   71.49    5.00
  -4  12  -2   82.59    6.60
   4 -12   2   85.79    7.60
   4 -12   2   84.09   10.50
  -5  12  -2   27.70    4.90
   5 -12   2   28.20    7.40
   5 -12   2   32.30    6.10
  -6  12  -2    2.80    3.70
   6 -12   2    3.50    5.30
   6 -12   2   -6.80    6.30
  -7  12  -2    0.80    4.10
   7 -12   2    1.30    5.90
   7 -12   2   -1.30    4.80
   8  11  -2   -5.00    3.60
   8  11  -2    0.50    3.40
  -8 -11   2    0.80    3.80
  -8 -11   2   -8.20    8.00
  -8 -11   2   -6.70    5.70
   7  11  -2    4.10    3.10
   7  11  -2    5.60    3.90
  -7 -11   2    7.80    3.70
  -7 -11   2   -0.30    4.90
  -7 -11   2   -5.80    7.80
   6  11  -2    2.40    3.60
   6  11  -2    4.70    3.50
  -6 -11   2   -6.80    7.40
  -6 -11   2    0.90    3.20
  -6 -11   2    2.50    4.80
   5  11  -2    9.80    3.70
  -5 -11   2    9.00    6.60
  -5 -11   2   15.30    5.70
  -5 -11   2   20.00    4.00
   4  11  -2   13.70    3.10
   4  11  -2   12.10    3.10
  -4 -11   2   14.90    5.50
  -4 -11   2   10.10    6.40
   3  11  -2    1.10    2.60
   3  11  -2    3.10    3.00
  -3 -11   2    2.10    2.60
  -3 -11   2    3.00    4.20
  -3 -11   2   -1.90    5.40
   2  11  -2   -0.30    2.70
   2  11  -2   -0.60    2.80
  -2 -11   2   -3.80    4.70
  -2 -11   2   -1.60    2.30
  -2 -11   2   -4.30    5.60
   1  11  -2   16.20    3.10
   1  11  -2   16.60    3.20
  -1 -11   2   12.50    2.80
  -1 -11   2   12.70    4.80
  -1 -11   2   12.00    6.30
   0  11  -2   61.99    4.40
   0  11  -2   57.29    4.80
   0 -11   2   46.00    7.50
   0 -11   2   48.80    6.60
  -1  11  -2   12.60    2.80
  -1  11  -2   22.50    3.60
   1 -11   2   10.80    6.20
   1 -11   2   14.10    4.60
  -2  11  -2   11.00    2.80
  -2  11  -2    6.10    2.90
   2 -11   2    6.40    5.40
   2 -11   2    7.70    3.80
  -3  11  -2   75.79    5.60
  -3  11  -2   74.89    4.50
  -3  11  -2   76.59    5.70
   3 -11   2   80.99    6.90
   3 -11   2   81.39    9.40
  -4  11  -2   -2.40    2.30
  -4  11  -2   -4.20    2.80
   4 -11   2   -0.80    3.60
   4 -11   2    1.20    5.00
  -5  11  -2    3.40    3.10
  -5  11  -2    5.60    2.80
   5 -11   2    5.00    5.70
   5 -11   2    7.20    4.40
  -6  11  -2   -4.00    3.40
   6 -11   2   -2.20    5.80
   6 -11   2    1.10    4.60
  -7  11  -2    3.30    4.10
   7 -11   2    6.80    5.90
   7 -11   2    0.70    5.50
  -8  11  -2   -0.20    4.00
   8 -11   2    0.70    5.20
   9  10  -2    8.30    4.70
   9  10  -2   10.40    4.20
  -9 -10   2   10.80    4.20
  -9 -10   2    4.70    7.30
   8  10  -2    7.40    3.30
   8  10  -2    5.50    3.60
  -8 -10   2    7.90    8.30
  -8 -10   2    7.90    5.50
  -8 -10   2    5.20    3.80
   7  10  -2    6.50    3.30
   7  10  -2    9.20    3.50
  -7 -10   2    4.20    5.20
  -7 -10   2   12.00    3.80
  -7 -10   2   -4.80    7.40
   6  10  -2   14.50    3.60
   6  10  -2   15.00    3.10
  -6 -10   2   17.50    3.70
  -6 -10   2   10.30    5.20
  -6 -10   2   12.80    6.90
   5  10  -2    0.10    2.60
   5  10  -2   -0.60    2.50
   5  10  -2   -4.10    2.80
  -5 -10   2   -6.20    4.20
  -5 -10   2   -5.00    2.60
  -5 -10   2   -8.70    6.10
   4  10  -2   -2.30    2.10
   4  10  -2   -1.60    2.40
   4  10  -2   -0.70    2.20
   4  10  -2   -0.60    1.90
  -4 -10   2   -7.00    5.20
  -4 -10   2   -4.60    2.50
  -4 -10   2   -1.30    4.30
   3  10  -2    1.60    2.30
   3  10  -2    3.20    2.40
   3  10  -2   -1.70    2.30
   3  10  -2    4.00    1.90
  -3 -10   2   -0.50    3.90
  -3 -10   2    4.70    2.60
  -3 -10   2   -0.20    5.10
   2  10  -2   37.20    3.90
   2  10  -2   37.30    3.70
   2  10  -2   40.30    3.00
  -2 -10   2   39.10    5.90
  -2 -10   2   39.80    3.30
  -2 -10   2   29.50    6.90
   1  10  -2    3.20    2.70
   1  10  -2    4.90    2.60
   1  10  -2    3.30    1.70
  -1 -10   2    0.80    4.70
  -1 -10   2    1.80    4.00
  -1 -10   2   -0.40    2.10
   0  10  -2   93.89    5.20
   0  10  -2   87.19    4.00
   0  10  -2   98.39    4.90
   0 -10   2   85.49    7.80
   0 -10   2   79.99    4.00
   0 -10   2   85.69    5.40
   0 -10   2   90.69    8.00
  -1  10  -2    8.00    2.00
  -1  10  -2   13.90    2.80
   1 -10   2    7.20    5.00
   1 -10   2    4.50    1.90
  -2  10  -2  283.47    8.90
  -2  10  -2  317.47   10.40
  -2  10  -2  308.47    9.30
   2 -10   2  315.57   10.90
   2 -10   2  289.27   13.90
  -3  10  -2    4.70    2.40
  -3  10  -2    2.40    2.70
  -3  10  -2   -0.80    2.20
   3 -10   2   -8.40    4.80
   3 -10   2   10.00    3.30
  -4  10  -2    4.20    2.50
  -4  10  -2   12.40    3.50
   4 -10   2    3.10    5.10
   4 -10   2    9.80    3.80
   4 -10   2    4.80    2.70
  -5  10  -2    2.90    2.90
  -5  10  -2    6.30    2.40
   5 -10   2    3.40    2.60
   5 -10   2    5.10    5.00
   5 -10   2    4.30    3.90
  -6  10  -2   10.90    3.80
   6 -10   2    6.70    3.00
   6 -10   2   13.70    4.80
  -7  10  -2    7.80    3.90
   7 -10   2    6.80    4.20
   7 -10   2    9.30    3.30
  -8  10  -2   -2.20    3.40
   8 -10   2    5.80    5.30
   8 -10   2   -5.00    3.20
  -9  10  -2   -1.10    3.40
   9 -10   2   -0.10    4.50
   9 -10   2    0.10    4.00
  10   9  -2    7.10    3.70
  10   9  -2    5.60    4.90
 -10  -9   2    3.40    4.30
 -10  -9   2    9.20    8.20
   9   9  -2   21.90    4.30
   9   9  -2   22.50    4.30
  -9  -9   2   19.10    4.40
  -9  -9   2   21.80    7.60
   8   9  -2    5.60    3.30
   8   9  -2    3.70    3.20
  -8  -9   2   -2.80    6.40
  -8  -9   2   -2.50    4.90
  -8  -9   2    1.40    3.80
   7   9  -2   61.29    5.00
   7   9  -2   61.99    4.60
  -7  -9   2   68.19    5.00
  -7  -9   2   53.39    8.70
  -7  -9   2   62.79    7.20
   6   9  -2   -2.50    2.60
   6   9  -2   -1.10    2.90
   6   9  -2   -2.20    2.20
  -6  -9   2   -8.50    5.50
  -6  -9   2    1.10    2.90
  -6  -9   2   -4.20    4.10
   5   9  -2   -1.00    2.80
   5   9  -2   -0.90    2.40
   5   9  -2    0.50    2.10
  -5  -9   2    0.20    4.00
  -5  -9   2    0.20    6.20
   4   9  -2   -0.40    1.80
   4   9  -2   -4.80    2.00
   4   9  -2   -0.60    2.00
   4   9  -2   -2.70    2.30
  -4  -9   2   -1.00    5.00
  -4  -9   2    3.50    2.40
  -4  -9   2    1.90    3.50
   3   9  -2   -6.20    1.70
   3   9  -2   -3.00    2.00
   3   9  -2   -1.80    1.60
   3   9  -2   -3.00    2.10
  -3  -9   2   -2.60    2.10
  -3  -9   2   -4.10    4.30
  -3  -9   2   -2.90    3.30
   2   9  -2    0.70    2.20
   2   9  -2    0.00    1.50
   2   9  -2    2.80    1.60
   2   9  -2    1.70    2.40
  -2  -9   2    1.50    2.10
  -2  -9   2   -2.90    3.90
  -2  -9   2    0.90    4.30
  -2  -9   2    3.40    1.30
   1   9  -2    3.10    2.20
   1   9  -2    2.90    2.10
   1   9  -2    6.70    1.60
  -1  -9   2    0.90    2.20
  -1  -9   2    5.70    1.40
  -1  -9   2    3.80    1.90
  -1  -9   2    3.50    4.20
  -1  -9   2    5.00    4.10
   0   9  -2   -2.00    2.10
   0   9  -2   -0.40    1.40
   0   9  -2   -2.30    2.40
   0  -9   2   -2.60    3.80
   0  -9   2   -0.80    1.20
   0  -9   2   -1.40    1.50
   0  -9   2   -1.50    2.20
  -1   9  -2    3.40    1.70
  -1   9  -2    2.00    2.10
  -1   9  -2    4.60    2.60
   1  -9   2    0.10    1.40
   1  -9   2    0.70    2.40
   1  -9   2    0.70    1.40
   1  -9   2   -3.10    4.00
  -2   9  -2   44.90    3.20
  -2   9  -2   39.50    2.90
  -2   9  -2   44.90    3.90
   2  -9   2   40.90    2.70
   2  -9   2   46.10    2.50
   2  -9   2   46.00    4.40
   2  -9   2   35.20    6.10
  -3   9  -2  139.39    6.30
  -3   9  -2  138.79    5.40
  -3   9  -2  132.09    5.10
   3  -9   2  130.79    4.80
   3  -9   2  146.29    6.90
   3  -9   2  127.79    9.20
   4  -9   2    9.10    4.90
   4  -9   2   15.30    3.60
   4  -9   2   14.40    2.40
  -5   9  -2    1.80    3.00
  -5   9  -2    0.70    2.10
   5  -9   2   -1.40    3.50
   5  -9   2   -1.90    2.40
  -6   9  -2    1.80    2.20
  -6   9  -2    2.40    2.90
   6  -9   2   -3.60    2.60
   6  -9   2    1.50    3.70
  -7   9  -2    1.60    3.20
   7  -9   2   -0.40    4.50
   7  -9   2    3.70    3.20
  -8   9  -2    4.20    3.50
   8  -9   2    2.70    5.20
   8  -9   2    3.30    3.40
  -9   9  -2   13.50    4.00
   9  -9   2   10.50    4.80
   9  -9   2   15.60    4.00
 -10   9  -2    6.80    3.00
 -10   9  -2   10.50    4.10
  10  -9   2   16.60    8.30
  10  -9   2   15.90    5.00
  10   8  -2    5.60    3.40
  10   8  -2    1.40    3.80
 -10  -8   2   11.40    7.40
 -10  -8   2    4.00    3.50
   9   8  -2    4.70    3.70
   9   8  -2   11.10    3.70
  -9  -8   2    5.00    3.40
  -9  -8   2    3.40    6.50
   8   8  -2    3.10    3.00
   8   8  -2    1.30    2.90
  -8  -8   2   -4.60    6.00
  -8  -8   2   -0.40    3.00
  -8  -8   2    1.80    4.40
   7   8  -2   -0.50    2.60
   7   8  -2    2.90    2.80
   7   8  -2   -1.30    2.80
  -7  -8   2   -6.80    6.40
  -7  -8   2   -1.20    4.10
  -7  -8   2    0.80    2.80
   6   8  -2    5.00    2.60
   6   8  -2    6.50    2.40
   6   8  -2    3.60    2.70
  -6  -8   2    3.10    4.10
  -6  -8   2    4.80    5.70
  -6  -8   2    3.90    1.80
  -6  -8   2    3.90    2.80
   5   8  -2   14.50    2.60
   5   8  -2   14.20    2.20
   5   8  -2   16.60    3.00
   5   8  -2   19.40    2.40
  -5  -8   2   15.80    5.70
  -5  -8   2   19.70    4.60
  -5  -8   2   18.50    1.90
  -5  -8   2   19.80    3.00
   4   8  -2   41.30    3.10
   4   8  -2   35.90    3.10
   4   8  -2   41.80    2.50
   4   8  -2   43.70    3.70
   4   8  -2   46.20    3.00
  -4  -8   2   39.40    5.10
  -4  -8   2   43.90    3.50
  -4  -8   2   46.70    2.40
  -4  -8   2   40.30    6.50
   3   8  -2   18.10    2.50
   3   8  -2   17.50    2.10
   3   8  -2   20.40    1.80
   3   8  -2   19.80    2.60
   3   8  -2   20.10    2.20
  -3  -8   2   16.50    5.10
  -3  -8   2   19.80    2.60
  -3  -8   2   19.80    1.70
  -3  -8   2   21.40    4.50
   2   8  -2   15.50    1.80
   2   8  -2   10.70    2.30
   2   8  -2   13.00    1.70
   2   8  -2   11.40    2.50
  -2  -8   2   14.20    4.20
  -2  -8   2   11.30    4.90
  -2  -8   2   14.20    1.80
  -2  -8   2   15.00    2.20
  -2  -8   2   12.90    1.50
   1   8  -2  239.08    6.20
   1   8  -2  253.77    7.70
   1   8  -2  211.08    6.40
   1   8  -2  238.98    6.70
   1   8  -2  243.58    7.40
  -1  -8   2  224.38    6.40
  -1  -8   2  230.18   10.60
  -1  -8   2  234.68    7.30
  -1  -8   2  247.18   10.10
  -1  -8   2  214.38    6.10
  -1  -8   2  242.08    6.90
   0   8  -2   58.39    3.20
   0   8  -2   56.39    3.80
   0   8  -2   57.69    2.70
   0  -8   2   57.59    2.20
   0  -8   2   59.59    5.90
   0  -8   2   57.99    2.70
   0  -8   2   59.69    3.80
  -1   8  -2   72.29    4.30
  -1   8  -2   63.69    3.10
  -1   8  -2   70.09    3.60
   1  -8   2   71.79    4.30
   1  -8   2   68.19    2.80
   1  -8   2   64.89    2.70
   1  -8   2   75.49    6.90
  -2   8  -2  299.87    9.40
  -2   8  -2  283.67    8.30
  -2   8  -2  293.27    8.60
   2  -8   2  310.27    9.90
   2  -8   2  288.77   12.30
   2  -8   2  286.17    8.00
   2  -8   2  290.67    7.80
  -3   8  -2    9.30    2.00
  -3   8  -2    3.90    1.80
  -3   8  -2    7.00    2.30
   3  -8   2    2.20    4.00
   3  -8   2    7.30    2.90
   3  -8   2    4.90    1.90
   3  -8   2    4.10    1.30
  -4   8  -2   54.09    3.20
  -4   8  -2   53.89    4.00
   4  -8   2   43.50    2.30
   4  -8   2   49.20    4.60
   4  -8   2   47.50    3.20
  -5   8  -2   -1.90    1.90
  -5   8  -2    3.70    2.70
   5  -8   2    4.80    3.70
   5  -8   2    0.40    2.20
  -6   8  -2    3.40    2.00
  -6   8  -2    1.70    2.50
   6  -8   2    6.00    4.20
   6  -8   2    3.40    2.60
  -7   8  -2    7.70    3.10
  -7   8  -2   10.90    2.90
   7  -8   2    3.10    4.50
   7  -8   2    7.10    3.10
  -8   8  -2    3.30    2.80
  -8   8  -2    4.40    3.00
   8  -8   2    3.70    4.90
   8  -8   2   -1.00    3.30
  -9   8  -2   40.40    4.60
  -9   8  -2   38.60    3.80
   9  -8   2   34.10    4.70
   9  -8   2   40.50    6.00
 -10   8  -2   89.09    5.20
 -10   8  -2   86.99    7.30
  10  -8   2   81.09    6.80
  10  -8   2   91.59    8.20
  11   7  -2   16.20    4.50
  11   7  -2   20.10    4.00
 -11  -7   2   14.50    4.30
 -11  -7   2   27.40    7.30
  10   7  -2    6.10    3.70
  10   7  -2    4.90    3.40
  10   7  -2    3.50    3.80
 -10  -7   2    6.00    6.70
 -10  -7   2    4.10    3.40
   9   7  -2   17.50    3.60
   9   7  -2   18.10    3.90
   9   7  -2   22.20    3.50
  -9  -7   2   14.50    3.50
  -9  -7   2   22.00    3.10
  -9  -7   2   23.10    7.00
   8   7  -2   22.20    3.60
   8   7  -2   30.90    3.60
   8   7  -2   18.60    3.40
  -8  -7   2   28.40    3.00
  -8  -7   2   20.70    6.70
  -8  -7   2   28.60    3.70
  -8  -7   2   23.60    5.10
   7   7  -2  114.59    5.40
   7   7  -2  104.59    5.40
   7   7  -2  119.59    5.40
  -7  -7   2  117.29    4.60
  -7  -7   2  120.49    9.70
  -7  -7   2  115.19    5.70
  -7  -7   2  111.59    7.40
   6   7  -2   90.29    4.40
   6   7  -2   99.79    4.80
   6   7  -2   84.49    4.60
  -6  -7   2   95.99    7.10
  -6  -7   2   79.59    4.80
  -6  -7   2  101.89    8.70
  -6  -7   2   96.99    3.80
   5   7  -2   -0.90    1.80
   5   7  -2   -3.10    2.20
   5   7  -2   -3.70    1.40
   5   7  -2   -5.60    2.00
  -5  -7   2   -3.60    2.10
  -5  -7   2   -0.20    1.40
  -5  -7   2    1.10    4.60
  -5  -7   2    0.00    3.20
   4   7  -2   50.99    2.60
   4   7  -2   46.30    3.20
   4   7  -2   47.00    3.20
   4   7  -2   42.50    2.80
  -4  -7   2   47.50    5.20
  -4  -7   2   46.10    2.40
  -4  -7   2   49.30    6.40
  -4  -7   2   46.70    3.30
   3   7  -2   70.29    2.70
   3   7  -2   66.99    3.20
   3   7  -2   69.49    2.50
   3   7  -2   70.99    3.80
   3   7  -2   70.29    3.40
   3   7  -2   70.69    3.20
  -3  -7   2   66.69    3.50
  -3  -7   2   64.89    6.40
  -3  -7   2   66.69    5.20
  -3  -7   2   71.59    2.70
   2   7  -2   30.10    2.10
   2   7  -2   30.10    2.70
   2   7  -2   29.60    2.10
   2   7  -2   30.10    2.80
   2   7  -2   31.20    2.20
  -2  -7   2   33.70    1.80
  -2  -7   2   27.20    1.70
  -2  -7   2   26.50    4.00
  -2  -7   2   30.30    2.10
  -2  -7   2   35.50    5.70
  -2  -7   2   29.50    2.60
   1   7  -2   59.69    2.50
   1   7  -2   52.59    3.40
   1   7  -2   60.49    2.30
   1   7  -2   62.29    3.30
  -1  -7   2   60.69    2.40
  -1  -7   2   56.79    2.10
  -1  -7   2   64.49    2.90
  -1  -7   2   63.09    3.30
  -1  -7   2   63.89    4.90
  -1  -7   2   65.69    5.60
   0   7  -2   13.20    1.50
   0   7  -2   11.00    2.10
   0   7  -2    6.10    2.00
   0  -7   2   14.50    1.50
   0  -7   2   11.30    2.10
   0  -7   2   16.60    1.30
   0  -7   2   11.60    3.60
   0  -7   2   15.40    1.30
  -1   7  -2    9.90    1.90
  -1   7  -2   12.00    1.60
  -1   7  -2    7.90    2.20
   1  -7   2   13.50    1.40
   1  -7   2   11.50    2.30
   1  -7   2   14.40    1.40
   1  -7   2   11.40    3.70
  -2   7  -2    4.50    1.40
  -2   7  -2    0.10    2.10
  -2   7  -2    3.30    1.60
   2  -7   2    3.30    2.20
   2  -7   2    5.50    3.50
   2  -7   2    4.10    1.10
   2  -7   2    3.80    1.40
  -3   7  -2  716.93   18.90
  -3   7  -2  727.43   18.10
   3  -7   2  705.63   18.00
   3  -7   2  680.33   17.40
   3  -7   2  730.93   19.70
  -4   7  -2   27.10    2.40
  -4   7  -2   17.90    2.80
   4  -7   2   36.90    4.60
   4  -7   2   25.00    2.50
   4  -7   2   24.00    1.80
  -5   7  -2    0.60    1.60
  -5   7  -2    1.80    1.70
  -5   7  -2   -2.40    2.40
   5  -7   2   -1.20    1.40
   5  -7   2   -1.70    2.10
   5  -7   2    1.20    2.90
  -6   7  -2    7.70    1.80
  -6   7  -2   -1.10    2.80
  -6   7  -2    7.40    2.40
   6  -7   2    2.00    2.60
   6  -7   2   10.60    4.10
   6  -7   2    6.00    1.90
   6  -7   2    4.70    1.90
  -7   7  -2   89.09    5.50
  -7   7  -2   98.69    4.60
   7  -7   2   97.89    5.30
   7  -7   2   92.19    7.40
  -8   7  -2   15.90    3.20
  -8   7  -2   18.20    2.90
   8  -7   2   16.20    5.20
   8  -7   2   14.60    3.70
  -9   7  -2    8.60    2.80
  -9   7  -2   10.40    3.10
   9  -7   2    5.50    3.80
   9  -7   2    8.80    5.30
 -10   7  -2   54.79    4.40
 -10   7  -2   41.60    4.70
  10  -7   2   48.10    5.50
  10  -7   2   35.30    6.80
 -11   7  -2    2.30    3.60
  11  -7   2   -0.90    4.40
  11  -7   2    1.60    6.80
  11   6  -2   22.70    4.30
  11   6  -2   22.60    4.40
  11   6  -2   18.30    4.60
 -11  -6   2   22.40    4.10
 -11  -6   2   26.60    3.50
 -11  -6   2   37.10    7.80
  10   6  -2   -0.30    3.30
  10   6  -2    1.20    3.30
  10   6  -2   -1.70    3.60
 -10  -6   2    0.50    2.50
 -10  -6   2    8.70    6.50
 -10  -6   2    5.10    3.20
   9   6  -2   17.20    3.40
   9   6  -2   12.30    3.30
   9   6  -2   17.60    3.80
  -9  -6   2   20.60    3.60
  -9  -6   2   18.30    6.30
  -9  -6   2   19.00    2.90
   8   6  -2   11.00    3.10
   8   6  -2   12.00    2.90
   8   6  -2   12.90    3.30
  -8  -6   2   11.30    2.40
  -8  -6   2   13.60    6.00
  -8  -6   2   14.00    4.50
  -8  -6   2   10.80    3.20
   7   6  -2    4.40    2.60
   7   6  -2    3.60    2.70
   7   6  -2   -0.30    2.60
  -7  -6   2    3.50    5.30
  -7  -6   2    0.00    2.60
  -7  -6   2    4.70    2.00
  -7  -6   2    5.10    3.60
   6   6  -2   51.59    3.90
   6   6  -2   58.69    3.30
   6   6  -2   60.19    3.70
   6   6  -2   62.69    3.70
  -6  -6   2   56.99    5.20
  -6  -6   2   60.69    3.90
  -6  -6   2   57.19    3.10
  -6  -6   2   63.79    7.20
   5   6  -2  166.08    5.60
   5   6  -2  162.98    5.80
   5   6  -2  173.78    5.90
  -5  -6   2  175.88    7.70
  -5  -6   2  167.48    9.30
  -5  -6   2  164.28    5.90
  -5  -6   2  171.88    5.10
   4   6  -2   51.39    2.50
   4   6  -2   57.99    2.70
   4   6  -2   42.50    2.40
   4   6  -2   53.99    3.00
   4   6  -2   53.89    3.20
  -4  -6   2   54.99    2.40
  -4  -6   2   53.69    4.40
  -4  -6   2   53.29    3.10
  -4  -6   2   53.39    6.00
   3   6  -2  207.28    6.00
   3   6  -2  196.98    5.70
   3   6  -2  198.28    6.00
   3   6  -2  186.18    5.50
   3   6  -2  209.98    6.40
  -3  -6   2  203.18    8.00
  -3  -6   2  194.98    5.60
  -3  -6   2  213.48    6.30
  -3  -6   2  211.28    9.70
   2   6  -2    1.50    1.30
   2   6  -2    1.40    1.00
   2   6  -2    1.60    1.20
   2   6  -2   -2.30    1.80
   2   6  -2    2.60    1.10
   2   6  -2   -2.00    1.50
  -2  -6   2    4.40    1.20
  -2  -6   2    2.80    1.10
  -2  -6   2    0.00    1.50
  -2  -6   2   -0.50    2.70
  -2  -6   2    4.20    3.30
  -2  -6   2    1.50    1.00
   1   6  -2    0.40    1.00
   1   6  -2   -2.10    1.50
   1   6  -2    1.20    1.40
   1   6  -2    0.10    1.00
   1   6  -2   -1.50    1.60
  -1  -6   2   -1.20    0.80
  -1  -6   2    1.10    1.00
  -1  -6   2    2.90    1.50
  -1  -6   2    0.80    1.30
  -1  -6   2    1.40    2.90
   0   6  -2   25.80    1.20
   0   6  -2   28.40    2.30
   0   6  -2   28.70    1.80
   0   6  -2   23.80    2.30
   0   6  -2   25.00    1.20
   0  -6   2   28.50    1.80
   0  -6   2   26.00    4.10
   0  -6   2   25.90    2.60
   0  -6   2   29.10    1.40
   0  -6   2   29.00    1.50
  -1   6  -2   53.39    2.40
  -1   6  -2   51.99    3.10
  -1   6  -2   48.80    2.60
   1  -6   2   50.89    3.30
   1  -6   2   53.09    2.10
   1  -6   2   50.19    4.80
   1  -6   2   51.69    2.10
  -2   6  -2  407.26   11.40
  -2   6  -2  409.06   10.60
  -2   6  -2  411.36   10.60
   2  -6   2  399.26   10.10
   2  -6   2  412.16   11.80
   2  -6   2  401.76   13.60
   2  -6   2  392.36   10.40
  -3   6  -2  441.76   12.00
  -3   6  -2  433.56   11.20
   3  -6   2  417.76   10.70
   3  -6   2  421.36   12.60
   3  -6   2  420.96   11.20
  -4   6  -2  112.59    3.90
  -4   6  -2  102.59    3.90
  -4   6  -2  118.89    5.00
   4  -6   2  109.09    4.20
   4  -6   2  105.59    3.50
   4  -6   2  118.69    6.10
  -5   6  -2  525.35   14.40
  -5   6  -2  511.95   13.70
  -5   6  -2  498.95   13.20
   5  -6   2  541.15   15.90
   5  -6   2  517.95   13.90
   5  -6   2  499.85   13.00
  -6   6  -2   13.60    2.90
  -6   6  -2   18.50    2.60
   6  -6   2   21.10    2.90
   6  -6   2   15.50    1.80
   6  -6   2   12.00    1.90
   6  -6   2   15.50    3.90
  -7   6  -2  384.36   11.30
  -7   6  -2  401.66   11.90
   7  -6   2  374.36   10.70
   7  -6   2  387.96   11.70
   7  -6   2  402.96   14.00
  -8   6  -2  155.88    6.50
  -8   6  -2  132.49    5.80
   8  -6   2  145.69    5.90
   8  -6   2  153.88    6.80
   8  -6   2  138.59    8.30
  -9   6  -2   82.09    5.10
  -9   6  -2   85.29    4.70
   9  -6   2   75.79    7.90
   9  -6   2   78.49    5.80
 -10   6  -2    0.90    2.70
 -10   6  -2    1.40    3.10
  10  -6   2   -1.30    3.80
  10  -6   2   -1.10    4.40
 -11   6  -2   -0.40    2.90
  11  -6   2    0.50    4.30
  11  -6   2    0.70    4.80
  12   5  -2    1.70    4.50
  12   5  -2    9.40    4.30
 -12  -5   2   10.60    4.00
 -12  -5   2   11.10    3.60
 -12  -5   2   22.20    6.90
  11   5  -2    4.40    3.80
  11   5  -2    4.70    3.90
  11   5  -2    1.70    3.90
 -11  -5   2    7.20    3.40
 -11  -5   2   18.80    6.00
 -11  -5   2   10.30    3.10
  10   5  -2   -0.10    2.70
  10   5  -2   -1.70    3.30
  10   5  -2   -1.40    3.10
 -10  -5   2    3.70    5.90
 -10  -5   2    1.40    3.00
 -10  -5   2   -1.40    2.50
   9   5  -2   -0.50    3.20
   9   5  -2    1.80    2.60
   9   5  -2   -3.40    2.70
  -9  -5   2   -3.60    2.70
  -9  -5   2   -0.60    2.30
  -9  -5   2    3.50    5.90
   8   5  -2  139.59    6.60
   8   5  -2  139.59    5.70
   8   5  -2  130.09    6.00
   8   5  -2  148.89    6.20
  -8  -5   2  144.69    6.10
  -8  -5   2  151.78    5.70
  -8  -5   2  147.49    7.90
  -8  -5   2  153.18   10.60
   7   5  -2   41.40    3.40
   7   5  -2   39.00    3.70
   7   5  -2   42.00    3.60
   7   5  -2   41.40    3.60
  -7  -5   2   47.30    5.20
  -7  -5   2   46.80    7.10
  -7  -5   2   43.20    3.70
  -7  -5   2   42.00    2.90
   6   5  -2  138.29    5.20
   6   5  -2  127.89    5.10
   6   5  -2  141.49    5.20
   6   5  -2  130.59    5.30
  -6  -5   2  140.19    7.00
  -6  -5   2  142.19    4.70
  -6  -5   2  144.49    9.30
  -6  -5   2  139.49    5.40
   5   5  -2   30.70    2.60
   5   5  -2   26.80    2.50
   5   5  -2   26.60    2.60
  -5  -5   2   27.90    5.20
  -5  -5   2   29.00    4.20
  -5  -5   2   27.10    2.10
  -5  -5   2   29.40    2.60
   4   5  -2  665.63   16.60
   4   5  -2  629.04   16.90
   4   5  -2  674.83   17.10
   4   5  -2  695.23   17.00
   4   5  -2  687.13   17.20
  -4  -5   2  669.53   18.90
  -4  -5   2  674.43   16.70
  -4  -5   2  687.03   20.50
   3   5  -2   32.50    2.60
   3   5  -2   27.60    1.90
   3   5  -2   30.40    2.20
   3   5  -2   30.90    1.90
   3   5  -2   23.90    2.00
  -3  -5   2   32.60    4.80
  -3  -5   2   28.10    1.80
  -3  -5   2   25.70    3.70
  -3  -5   2   33.50    2.50
   2   5  -2   10.70    1.80
   2   5  -2   13.20    1.50
   2   5  -2    9.00    1.60
   2   5  -2   13.50    1.20
   2   5  -2   13.70    1.50
   2   5  -2   14.30    1.40
  -2  -5   2   18.50    3.90
  -2  -5   2   11.40    1.70
  -2  -5   2   12.70    1.60
  -2  -5   2   14.50    3.00
  -2  -5   2   15.70    1.30
  -2  -5   2   14.40    1.20
   1   5  -2    8.70    1.40
   1   5  -2   10.30    1.60
   1   5  -2    9.40    1.20
   1   5  -2   10.20    1.70
   1   5  -2    9.00    1.20
  -1  -5   2   10.20    1.60
  -1  -5   2    8.60    0.90
  -1  -5   2    7.90    1.40
  -1  -5   2   10.30    1.20
  -1  -5   2    8.50    3.00
   0   5  -2  540.15   13.00
   0   5  -2  543.15   13.70
   0   5  -2  538.45   13.30
   0   5  -2  514.45   13.00
   0   5  -2  559.84   14.00
   0  -5   2  532.35   13.10
   0  -5   2  555.14   16.30
   0  -5   2  548.95   14.00
   0  -5   2  530.25   13.30
   0  -5   2  518.55   13.10
  -1   5  -2  188.08    6.10
  -1   5  -2  194.68    5.50
  -1   5  -2  194.38    5.30
   1  -5   2  190.78    7.90
   1  -5   2  193.98    5.10
   1  -5   2  189.88    5.20
   1  -5   2  191.18    6.30
  -2   5  -2    8.40    1.40
  -2   5  -2    9.70    1.90
  -2   5  -2    7.90    1.40
   2  -5   2    8.80    1.00
   2  -5   2   15.00    2.50
   2  -5   2    9.20    1.50
   2  -5   2    9.60    0.90
  -3   5  -2   50.19    2.40
  -3   5  -2   55.29    3.20
  -3   5  -2   57.59    2.70
   3  -5   2   62.99    4.30
   3  -5   2   51.69    2.10
   3  -5   2   58.49    2.80
  -4   5  -2   87.79    4.20
  -4   5  -2   89.89    3.10
  -4   5  -2   91.99    3.60
   4  -5   2   89.69    3.70
   4  -5   2   80.79    3.00
   4  -5   2   91.09    5.40
  -5   5  -2    4.20    1.90
  -5   5  -2    0.70    2.10
  -5   5  -2    2.40    1.30
   5  -5   2    2.10    2.10
   5  -5   2    0.60    1.30
   5  -5   2    3.00    3.10
  -6   5  -2   -4.70    2.20
  -6   5  -2    5.40    1.90
   6  -5   2    3.10    2.50
   6  -5   2    5.10    1.60
   6  -5   2    1.80    1.30
   6  -5   2    4.90    3.40
  -7   5  -2   58.39    4.10
  -7   5  -2   68.39    3.70
   7  -5   2   63.89    3.30
   7  -5   2   63.39    4.20
   7  -5   2   69.59    6.30
  -8   5  -2   32.60    3.30
  -8   5  -2   34.30    3.60
   8  -5   2   38.20    5.40
   8  -5   2   40.40    4.40
   8  -5   2   37.90    3.40
  -9   5  -2   21.70    3.40
  -9   5  -2   26.00    3.50
   9  -5   2   23.80    5.30
   9  -5   2   26.60    3.30
   9  -5   2   17.00    3.80
 -10   5  -2   -1.30    2.50
 -10   5  -2   -1.10    2.70
  10  -5   2   -2.80    3.90
  10  -5   2   -3.10    2.70
  10  -5   2   -0.80    4.70
 -11   5  -2    2.00    2.90
  11  -5   2   -5.40    4.30
  11  -5   2   -0.80    3.60
 -12   5  -2   -0.40    2.90
  12  -5   2   -6.50    6.50
  12  -5   2    1.80    4.60
  12   4  -2    8.20    4.40
  12   4  -2    3.90    4.20
 -12  -4   2    4.90    3.60
 -12  -4   2    6.40    3.50
 -12  -4   2   16.60    5.50
  11   4  -2   18.70    4.50
  11   4  -2   13.50    3.80
 -11  -4   2   22.40    3.80
 -11  -4   2   32.00    6.50
 -11  -4   2   19.90    3.60
  10   4  -2   13.80    3.70
  10   4  -2   12.90    3.00
  10   4  -2   11.00    3.40
 -10  -4   2   16.10    3.10
 -10  -4   2   19.90    6.20
 -10  -4   2   12.70    3.20
   9   4  -2   74.79    6.20
   9   4  -2   81.09    5.10
   9   4  -2   79.29    4.20
   9   4  -2   78.39    5.00
  -9  -4   2   75.19    4.70
  -9  -4   2   84.99    8.00
  -9  -4   2   79.49    4.30
   8   4  -2    6.50    2.80
   8   4  -2    6.30    2.80
   8   4  -2    3.20    2.60
   8   4  -2    5.40    2.30
  -8  -4   2    1.70    3.30
  -8  -4   2    8.30    2.60
  -8  -4   2    6.50    4.70
  -8  -4   2    6.00    2.30
   7   4  -2   33.40    3.90
   7   4  -2   34.80    3.10
   7   4  -2   33.90    3.10
   7   4  -2   41.70    3.50
  -7  -4   2   44.20    6.20
  -7  -4   2   37.70    3.40
  -7  -4   2   38.70    2.90
  -7  -4   2   43.90    4.60
   6   4  -2   38.80    3.60
   6   4  -2   45.00    3.10
   6   4  -2   55.59    3.40
   6   4  -2   59.59    3.50
  -6  -4   2   57.49    6.10
  -6  -4   2   56.49    3.40
  -6  -4   2   53.19    2.70
  -6  -4   2   58.79    4.30
   5   4  -2   51.29    2.90
   5   4  -2   56.29    3.00
   5   4  -2   48.70    3.20
  -5  -4   2   57.99    4.00
  -5  -4   2   59.59    6.30
  -5  -4   2   51.99    3.30
  -5  -4   2   58.49    2.70
   4   4  -2  211.08    7.60
   4   4  -2  220.38    5.70
   4   4  -2  214.88    6.50
   4   4  -2  228.08    6.40
   4   4  -2  215.58    6.40
  -4  -4   2  220.78    6.10
  -4  -4   2  225.98    9.40
  -4  -4   2  215.48    7.80
   3   4  -2   48.20    2.30
   3   4  -2   48.60    2.50
   3   4  -2   47.70    2.00
   3   4  -2   47.80    2.70
   3   4  -2   46.00    2.30
  -3  -4   2   47.10    2.20
  -3  -4   2   49.10    3.70
  -3  -4   2   51.09    4.80
  -3  -4   2   49.80    2.60
   2   4  -2    1.90    1.50
   2   4  -2    1.00    1.20
   2   4  -2    3.50    1.10
   2   4  -2    4.70    1.00
   2   4  -2    2.50    1.10
  -2  -4   2    2.80    1.40
  -2  -4   2    2.90    2.20
  -2  -4   2    4.20    1.00
  -2  -4   2    2.90    2.60
  -2  -4   2    4.60    1.00
  -2  -4   2    3.00    0.90
   1   4  -2   21.70    1.50
   1   4  -2   22.10    1.70
   1   4  -2   22.60    2.00
   1   4  -2   22.60    1.40
   1   4  -2   21.90    1.80
  -1  -4   2   25.90    1.90
  -1  -4   2   21.10    1.10
  -1  -4   2   22.00    1.40
  -1  -4   2   23.60    3.40
  -1  -4   2   20.00    1.60
   0   4  -2   93.79    3.40
   0   4  -2   89.09    2.60
   0   4  -2   93.99    3.10
   0   4  -2   89.49    2.60
   0   4  -2   87.59    2.70
   0   4  -2   84.29    3.40
   0  -4   2   93.99    4.90
   0  -4   2   90.19    2.80
   0  -4   2   86.79    3.40
   0  -4   2   86.89    2.70
   0  -4   2   89.69    2.50
  -1   4  -2   37.10    2.00
  -1   4  -2   39.60    1.80
  -1   4  -2   36.60    2.40
   1  -4   2   38.70    1.60
   1  -4   2   45.50    4.10
   1  -4   2   37.80    1.70
   1  -4   2   36.50    1.50
   1  -4   2   43.10    2.90
  -2   4  -2   10.20    1.70
  -2   4  -2   13.50    1.30
   2  -4   2   11.10    1.00
   2  -4   2   11.80    0.90
   2  -4   2   12.80    1.50
   2  -4   2   15.70    2.30
  -3   4  -2  895.61   22.10
  -3   4  -2  899.41   21.80
  -3   4  -2  918.91   22.60
   3  -4   2  906.21   23.40
   3  -4   2  868.81   21.70
   3  -4   2  905.31   22.20
  -4   4  -2  611.84   15.80
  -4   4  -2  634.54   16.20
  -4   4  -2  612.64   15.30
   4  -4   2  640.94   17.50
   4  -4   2  628.74   16.00
   4  -4   2  606.34   15.40
  -5   4  -2 2183.98   53.59
  -5   4  -2 2116.59   52.59
  -5   4  -2 2205.58   52.59
  -5   4  -2 2348.47   54.09
   5  -4   2 2243.68   53.89
   5  -4   2 2177.18   52.99
   5  -4   2 2266.67   53.19
   5  -4   2 2350.86   55.59
   5  -4   2 2062.79   52.89
  -6   4  -2  441.46   12.10
  -6   4  -2  482.85   12.20
  -6   4  -2  515.15   13.40
  -6   4  -2  503.05   13.60
   6  -4   2  524.75   15.50
   6  -4   2  494.25   12.80
   6  -4   2  516.85   13.70
  -7   4  -2  195.08    5.40
  -7   4  -2  198.98    6.60
  -7   4  -2  193.58    6.90
   7  -4   2  197.48    6.30
   7  -4   2  204.68    8.70
   7  -4   2  197.88    7.30
  -8   4  -2   12.00    2.50
  -8   4  -2    4.20    2.40
   8  -4   2   12.50    2.50
   8  -4   2   10.40    3.40
   8  -4   2    8.90    3.80
  -9   4  -2  138.49    6.00
  -9   4  -2  142.39    5.80
   9  -4   2  148.59    6.60
   9  -4   2  142.39    5.90
 -10   4  -2   26.60    3.60
  10  -4   2   26.40    4.60
  10  -4   2   27.00    5.60
  10  -4   2   23.20    3.40
 -11   4  -2    5.10    3.30
  11  -4   2    5.50    4.60
  11  -4   2    3.80    4.40
  11  -4   2    4.00    3.40
 -12   4  -2   -1.30    2.80
  12  -4   2    4.80    5.90
  12  -4   2   -4.30    3.60
  12  -4   2   -4.00    3.80
  12   3  -2   23.90    4.40
  12   3  -2   25.60    5.00
 -12  -3   2   21.90    4.10
 -12  -3   2   23.30    4.00
  11   3  -2   18.40    4.00
  11   3  -2   21.70    6.60
  11   3  -2   19.40    3.90
 -11  -3   2   29.10    3.70
 -11  -3   2   23.60    3.70
 -11  -3   2   41.80    6.80
  10   3  -2    1.20    2.30
  10   3  -2   -0.90    3.20
  10   3  -2   -1.00    3.00
  10   3  -2    0.90    3.40
 -10  -3   2   -0.30    2.60
 -10  -3   2    1.50    5.10
 -10  -3   2   -2.30    2.60
   9   3  -2    1.50    2.80
   9   3  -2    1.60    3.10
   9   3  -2    2.90    3.30
   9   3  -2    1.10    2.30
  -9  -3   2    3.70    2.40
  -9  -3   2    2.90    2.70
  -9  -3   2    5.30    4.50
   8   3  -2    1.60    2.40
   8   3  -2   -0.70    2.80
   8   3  -2   -0.40    1.90
   8   3  -2    2.50    2.90
  -8  -3   2   -3.90    2.10
  -8  -3   2   -2.70    2.00
  -8  -3   2    0.30    2.90
  -8  -3   2    5.20    4.70
   7   3  -2   -5.60    1.80
   7   3  -2   -0.70    2.10
   7   3  -2   -0.30    2.30
   7   3  -2   -1.60    2.40
  -7  -3   2   -0.20    3.70
  -7  -3   2   -2.10    1.50
  -7  -3   2   -1.20    2.60
  -7  -3   2   -3.00    1.90
   6   3  -2   19.50    2.20
   6   3  -2   25.10    2.80
   6   3  -2   29.50    3.20
   6   3  -2   18.00    2.10
  -6  -3   2   25.90    2.30
  -6  -3   2   33.00    2.80
  -6  -3   2   24.10    3.10
  -6  -3   2   25.60    4.60
   5   3  -2    9.70    1.80
   5   3  -2   10.70    2.10
   5   3  -2   14.90    2.10
  -5  -3   2   13.40    2.40
  -5  -3   2   17.00    2.00
  -5  -3   2   14.50    1.80
  -5  -3   2   15.40    4.40
   4   3  -2 1082.19   26.60
   4   3  -2 1078.69   26.70
   4   3  -2 1079.09   26.60
  -4  -3   2 1107.69   26.70
  -4  -3   2 1074.29   27.60
  -4  -3   2 1084.09   26.50
  -4  -3   2 1089.49   29.20
   3   3  -2  109.09    3.70
   3   3  -2  114.69    3.80
   3   3  -2  113.49    3.60
   3   3  -2  107.29    3.20
   3   3  -2  113.59    3.80
  -3  -3   2  119.49    3.50
  -3  -3   2  120.39    5.90
  -3  -3   2  118.59    3.70
  -3  -3   2  110.79    4.80
   2   3  -2  434.96   11.10
   2   3  -2  447.96   11.20
   2   3  -2  433.96   11.10
   2   3  -2  447.76   10.90
   2   3  -2  433.16   10.90
  -2  -3   2  452.15   13.00
  -2  -3   2  453.95   10.90
  -2  -3   2  432.36   10.90
  -2  -3   2  443.16   12.20
  -2  -3   2  419.16   11.00
  -2  -3   2  430.96   10.80
  -2  -3   2  443.16   11.10
   1   3  -2 1265.27   30.20
   1   3  -2 1315.97   30.50
   1   3  -2 1232.28   30.30
   1   3  -2 1207.78   30.40
   1   3  -2 1280.17   30.50
   1   3  -2 1252.87   30.10
   1   3  -2 1257.77   30.30
  -1  -3   2 1262.57   30.50
  -1  -3   2 1285.57   32.10
  -1  -3   2 1277.07   30.40
  -1  -3   2 1245.58   30.00
  -1  -3   2 1267.67   30.20
   0   3  -2   49.80    2.00
   0   3  -2   52.69    1.70
   0   3  -2   49.40    1.70
   0   3  -2   47.10    2.40
   0   3  -2   49.60    2.20
   0   3  -2   49.99    1.70
   0  -3   2   51.79    2.50
   0  -3   2   52.09    1.50
   0  -3   2   49.50    1.80
   0  -3   2   53.49    3.50
   0  -3   2   51.79    1.70
   0  -3   2   50.89    1.90
  -1   3  -2   66.39    1.80
  -1   3  -2   66.99    1.80
  -1   3  -2   65.19    2.20
  -1   3  -2   68.99    2.30
  -1   3  -2   72.89    2.40
  -1   3  -2   72.39    2.90
   1  -3   2   66.29    2.00
   1  -3   2   68.79    2.10
   1  -3   2   66.79    2.20
   1  -3   2   68.29    3.20
   1  -3   2   67.89    2.20
  -2   3  -2 1420.86   34.50
  -2   3  -2 1457.05   34.90
  -2   3  -2 1478.25   35.10
  -2   3  -2 1483.25   35.40
   2  -3   2 1412.76   34.80
   2  -3   2 1491.25   36.00
   2  -3   2 1430.06   34.80
   2  -3   2 1496.85   35.10
   2  -3   2 1450.45   35.00
  -3   3  -2  123.59    4.20
  -3   3  -2  119.49    3.10
  -3   3  -2  118.89    3.30
  -3   3  -2  115.59    3.10
  -3   3  -2  120.79    3.90
   3  -3   2  116.89    5.00
   3  -3   2  109.69    3.40
   3  -3   2  116.99    3.40
   3  -3   2  122.29    4.00
   3  -3   2  117.59    3.50
  -4   3  -2   53.59    2.60
  -4   3  -2   54.69    2.90
  -4   3  -2   52.09    1.90
  -4   3  -2   49.00    1.80
   4  -3   2   48.30    1.90
   4  -3   2   52.69    2.30
   4  -3   2   55.49    3.00
   4  -3   2   53.99    4.30
  -5   3  -2  379.16   10.00
  -5   3  -2  353.96    9.10
  -5   3  -2  360.86    9.80
   5  -3   2  357.16    9.50
   5  -3   2  360.36   11.40
   5  -3   2  352.66   10.00
  -6   3  -2   45.10    3.70
  -6   3  -2   41.70    3.00
  -6   3  -2   40.90    2.20
  -6   3  -2   47.10    2.90
   6  -3   2   46.80    2.80
   6  -3   2   48.00    4.40
   6  -3   2   49.40    3.60
  -7   3  -2   54.59    2.60
  -7   3  -2   60.69    4.30
  -7   3  -2   59.09    3.40
  -7   3  -2   56.89    3.50
   7  -3   2   61.49    5.20
   7  -3   2   58.89    3.40
   7  -3   2   61.29    4.00
  -8   3  -2    9.50    2.30
  -8   3  -2   17.20    2.80
  -8   3  -2   12.90    1.80
   8  -3   2   15.10    3.40
   8  -3   2   14.20    3.80
   8  -3   2   11.70    2.40
  -9   3  -2   -0.70    2.20
  -9   3  -2    2.60    1.90
  -9   3  -2    4.20    2.70
   9  -3   2    1.70    2.50
   9  -3   2    4.90    4.00
   9  -3   2    4.10    3.60
 -10   3  -2    5.20    2.90
  10  -3   2   10.20    4.60
  10  -3   2    0.50    2.70
  10  -3   2    7.30    4.10
 -11   3  -2   21.70    3.80
  11  -3   2   13.70    5.30
  11  -3   2   11.60    3.80
  11  -3   2   11.80    4.10
 -12   3  -2    5.60    3.00
  12  -3   2    3.00    5.50
  12  -3   2    0.40    4.10
  12  -3   2    3.30    4.10
  12   2  -2    0.10    5.20
  12   2  -2   -8.00    3.40
  12   2  -2    1.80    3.70
 -12  -2   2   -2.70    2.80
 -12  -2   2   -2.50    2.70
 -12  -2   2   13.40    5.60
  11   2  -2    2.70    3.40
  11   2  -2    4.40    3.50
  11   2  -2    5.20    4.50
 -11  -2   2    4.90    3.20
 -11  -2   2    4.90    2.90
 -11  -2   2   12.70    5.40
  10   2  -2   -0.70    3.20
  10   2  -2   -2.40    3.00
  10   2  -2   -1.40    3.70
  10   2  -2    1.80    2.30
 -10  -2   2    0.40    2.70
 -10  -2   2    3.00    4.40
 -10  -2   2    1.20    2.70
   9   2  -2   24.80    3.60
   9   2  -2   28.80    2.80
   9   2  -2   29.30    3.50
   9   2  -2   23.60    4.10
  -9  -2   2   36.00    3.40
  -9  -2   2   29.50    3.20
  -9  -2   2   31.30    5.60
   8   2  -2    7.00    3.00
   8   2  -2    7.50    2.50
   8   2  -2   11.30    3.20
  -8  -2   2    8.30    2.40
  -8  -2   2    9.00    2.40
  -8  -2   2    8.40    4.00
  -8  -2   2    8.40    2.70
   7   2  -2  198.98    6.50
   7   2  -2  198.08    7.40
   7   2  -2  199.38    6.90
  -7  -2   2  186.48    9.00
  -7  -2   2  197.58    6.20
  -7  -2   2  187.08    7.00
  -7  -2   2  197.88    6.30
   6   2  -2  335.67    9.00
   6   2  -2  319.07    9.70
   6   2  -2  317.77    9.10
  -6  -2   2  306.77    8.60
  -6  -2   2  300.07   11.70
  -6  -2   2  309.47    9.50
  -6  -2   2  307.57    8.80
   5   2  -2  330.37    9.20
   5   2  -2  321.77    9.00
  -5  -2   2  329.97    8.80
  -5  -2   2  322.37   11.40
  -5  -2   2  328.17    9.60
  -5  -2   2  328.97    8.90
   4   2  -2  192.98    5.80
   4   2  -2  192.68    5.70
   4   2  -2  189.88    5.60
  -4  -2   2  198.48    6.30
  -4  -2   2  197.58    8.10
  -4  -2   2  187.98    5.50
  -4  -2   2  194.78    5.70
   3   2  -2  853.31   21.00
   3   2  -2  865.71   21.10
   3   2  -2  803.32   21.60
   3   2  -2  869.11   21.10
  -3  -2   2  864.61   21.60
  -3  -2   2  869.61   21.00
  -3  -2   2  868.21   22.80
  -3  -2   2  866.31   20.90
   2   2  -2 2006.20   48.20
   2   2  -2 1987.10   48.10
   2   2  -2 1924.91   48.30
   2   2  -2 2040.60   48.30
   2   2  -2 2012.30   48.10
  -2  -2   2 2065.99   48.10
  -2  -2   2 2040.80   48.20
  -2  -2   2 2106.59   49.70
  -2  -2   2 2009.80   48.80
  -2  -2   2 1972.70   48.10
   1   2  -2  130.59    3.30
   1   2  -2  138.49    3.80
   1   2  -2  127.89    4.80
   1   2  -2  127.89    3.90
   1   2  -2  125.49    3.60
   1   2  -2  124.39    3.50
   1   2  -2  133.49    3.70
   1   2  -2  125.69    3.60
   1   2  -2  130.79    3.60
  -1  -2   2  126.59    3.30
  -1  -2   2  123.69    3.60
  -1  -2   2  128.49    3.70
  -1  -2   2  124.29    3.80
  -1  -2   2  128.19    3.90
  -1  -2   2  143.29    5.10
  -1  -2   2  129.19    3.50
   0   2  -2   20.00    1.30
   0   2  -2   20.20    0.90
   0   2  -2   17.80    1.50
   0   2  -2   21.70    1.60
   0   2  -2   19.70    1.10
   0   2  -2   22.40    1.10
   0   2  -2   14.40    1.90
   0   2  -2   22.50    1.50
   0  -2   2   20.60    1.20
   0  -2   2   21.70    1.10
   0  -2   2   20.10    1.30
   0  -2   2   20.60    0.70
   0  -2   2   19.30    1.50
   0  -2   2   19.90    0.90
   0  -2   2   21.00    2.30
   0  -2   2   25.70    1.80
  -1   2  -2   21.30    1.70
  -1   2  -2   20.80    2.20
  -1   2  -2   19.70    1.30
  -1   2  -2   22.40    1.20
  -1   2  -2   21.10    1.00
  -1   2  -2   20.70    1.00
   1  -2   2   23.70    1.20
   1  -2   2   21.00    1.30
   1  -2   2   24.00    2.30
   1  -2   2   21.90    1.20
   1  -2   2   22.50    1.10
   1  -2   2   20.60    1.30
   1  -2   2   15.80    2.30
   1  -2   2   20.70    1.00
   1  -2   2   18.90    1.40
  -2   2  -2 9428.06  223.88
  -2   2  -2 9183.88  223.88
  -2   2  -2 9581.84  226.28
  -2   2  -2 9877.21  229.88
  -2   2  -2 9585.54  223.88
  -2   2  -2 9406.76  225.08
   2  -2   2 9320.17  227.98
   2  -2   2 9069.19  223.68
   2  -2   2 9145.88  224.18
   2  -2   2 9288.07  224.08
   2  -2   2 9429.76  224.28
   2  -2   2 9683.63  225.78
  -3   2  -2 1621.94   40.00
  -3   2  -2 1728.93   40.50
  -3   2  -2 1701.73   41.20
  -3   2  -2 1662.93   40.00
  -3   2  -2 1712.03   40.40
   3  -2   2 1704.03   40.10
   3  -2   2 1665.83   39.90
   3  -2   2 1663.83   40.50
   3  -2   2 1699.33   41.40
   3  -2   2 1602.74   39.90
  -4   2  -2  225.08    6.40
  -4   2  -2  223.98    7.10
  -4   2  -2  231.98    6.40
  -4   2  -2  222.78    6.00
   4  -2   2  216.88    6.60
   4  -2   2  215.98    5.70
   4  -2   2  221.98    6.20
   4  -2   2  233.18    7.80
  -5   2  -2  133.49    5.40
  -5   2  -2  138.49    7.00
  -5   2  -2  134.79    4.10
  -5   2  -2  139.09    4.60
  -5   2  -2  139.19    4.60
   5  -2   2  137.39    4.90
   5  -2   2  138.89    6.20
   5  -2   2  139.89    4.40
  -6   2  -2   -0.30    1.40
  -6   2  -2    2.50    2.00
  -6   2  -2    1.00    1.30
  -6   2  -2    0.80    1.60
  -6   2  -2    3.20    3.30
   6  -2   2   -1.30    2.40
   6  -2   2   -2.00    1.50
   6  -2   2   -2.40    2.00
  -7   2  -2   32.70    2.60
  -7   2  -2   33.90    4.90
  -7   2  -2   31.70    2.70
  -7   2  -2   33.70    3.40
  -7   2  -2   28.70    2.30
   7  -2   2   30.30    3.20
   7  -2   2   24.60    4.10
   7  -2   2   27.50    2.60
  -8   2  -2    9.00    2.70
  -8   2  -2    6.90    2.20
  -8   2  -2    6.20    1.90
  -8   2  -2    8.20    4.00
  -8   2  -2    7.90    2.00
   8  -2   2    4.60    2.30
   8  -2   2    9.20    3.40
   8  -2   2    4.90    2.90
  -9   2  -2   88.29    5.70
  -9   2  -2   77.19    4.00
  -9   2  -2   79.39    4.40
  -9   2  -2   88.49    7.50
  -9   2  -2   85.99    4.00
   9  -2   2   85.99    7.10
   9  -2   2   88.59    5.30
   9  -2   2   90.29    4.90
 -10   2  -2   39.10    4.00
 -10   2  -2   37.20    3.20
 -10   2  -2   47.40    6.50
  10  -2   2   28.00    5.20
  10  -2   2   32.30    3.70
  10  -2   2   37.40    4.90
 -11   2  -2   27.50    3.50
  11  -2   2   32.40    4.40
  11  -2   2   27.30    5.10
  11  -2   2   25.40    5.00
 -12   2  -2   -2.40    3.20
  12  -2   2   -3.90    3.80
  12  -2   2   -1.30    4.60
  12  -2   2    2.70    5.20
  13   1  -2   12.20    5.40
  13   1  -2   13.30    6.70
  12   1  -2   10.10    5.10
  12   1  -2    1.90    4.40
  12   1  -2    0.40    3.30
 -12  -1   2    3.00    2.90
 -12  -1   2    3.60    2.90
  11   1  -2   19.90    5.00
  11   1  -2   18.70    4.50
  11   1  -2   18.90    3.70
 -11  -1   2   30.70    5.90
 -11  -1   2   22.40    3.30
 -11  -1   2   23.90    3.80
  10   1  -2   30.00    5.10
  10   1  -2   36.80    4.40
  10   1  -2   40.60    4.10
 -10  -1   2   50.59    4.30
 -10  -1   2   52.89    6.50
 -10  -1   2   42.70    3.90
   9   1  -2  281.37   10.60
   9   1  -2  254.77    9.00
   9   1  -2  269.37    8.70
  -9  -1   2  266.47    8.40
  -9  -1   2  264.67   11.90
  -9  -1   2  260.17    8.30
   8   1  -2    3.90    3.00
   8   1  -2    2.20    3.20
   8   1  -2    5.60    2.20
  -8  -1   2    1.30    2.00
  -8  -1   2    4.40    2.00
  -8  -1   2    4.20    3.60
  -8  -1   2    3.20    2.00
   7   1  -2   94.29    4.80
   7   1  -2   93.19    4.10
   7   1  -2   93.59    5.60
  -7  -1   2  101.19    6.50
  -7  -1   2   92.39    4.20
  -7  -1   2   93.89    3.90
  -7  -1   2   86.99    2.60
  -7  -1   2   92.19    3.90
   6   1  -2   15.60    2.00
   6   1  -2   12.20    2.30
   6   1  -2   16.60    2.80
  -6  -1   2   17.10    2.10
  -6  -1   2   17.70    2.30
  -6  -1   2   13.10    1.00
  -6  -1   2   20.50    2.10
  -6  -1   2   19.50    4.00
   5   1  -2   77.39    3.60
   5   1  -2   70.19    2.80
   5   1  -2   77.19    3.30
  -5  -1   2   72.49    5.50
  -5  -1   2   72.99    3.20
  -5  -1   2   77.69    3.10
  -5  -1   2   67.79    2.00
  -5  -1   2   76.09    3.50
   4   1  -2   14.30    2.00
   4   1  -2   15.70    2.00
   4   1  -2   20.70    1.90
   4   1  -2   15.50    1.40
  -4  -1   2   17.00    1.40
  -4  -1   2   17.00    2.10
  -4  -1   2   16.50    3.30
  -4  -1   2   21.30    1.80
  -4  -1   2   17.50    1.60
   3   1  -2  159.38    4.60
   3   1  -2  156.98    4.70
   3   1  -2  152.18    4.70
   3   1  -2  155.48    4.40
  -3  -1   2  157.58    4.40
  -3  -1   2  146.19    4.30
  -3  -1   2  156.98    4.50
  -3  -1   2  162.68    6.30
  -3  -1   2  166.78    4.80
   2   1  -2   82.09    2.60
   2   1  -2   78.59    2.60
   2   1  -2   72.79    2.60
   2   1  -2   87.89    3.90
   2   1  -2   74.89    2.70
  -2  -1   2   70.99    2.50
  -2  -1   2   76.29    2.60
  -2  -1   2   77.29    2.50
  -2  -1   2   79.39    2.80
  -2  -1   2   78.49    2.50
  -2  -1   2   87.69    4.00
   1   1  -2  618.54   15.50
   1   1  -2  640.14   15.30
   1   1  -2  635.84   15.40
   1   1  -2  617.64   15.20
   1   1  -2  634.04   15.30
   1   1  -2  648.84   16.00
  -1  -1   2  606.84   15.30
  -1  -1   2  641.24   15.30
  -1  -1   2  655.53   15.30
  -1  -1   2  623.64   15.20
  -1  -1   2  655.13   16.00
  -1  -1   2  630.24   15.40
   0   1  -2  134.59    3.70
   0   1  -2  137.49    3.50
   0   1  -2  133.59    3.40
   0   1  -2  137.49    3.40
   0  -1   2  134.19    3.40
   0  -1   2  136.49    4.00
   0  -1   2  138.09    3.50
   0  -1   2  132.69    3.50
   0  -1   2  134.29    3.70
  -1   1  -2  257.67    6.40
  -1   1  -2  256.87    6.40
  -1   1  -2  264.17    6.30
  -1   1  -2  251.77    6.10
  -1   1  -2  259.97    6.90
  -1   1  -2  244.48    6.30
  -1   1  -2  259.17    6.30
   1  -1   2  257.17    6.90
   1  -1   2  248.78    6.20
   1  -1   2  262.17    6.80
   1  -1   2  255.17    6.10
   1  -1   2  240.68    6.30
   1  -1   2  252.47    6.30
   1  -1   2  261.17    6.40
   1  -1   2  250.27    6.30
  -2   1  -2  845.22   20.80
  -2   1  -2  862.61   22.00
  -2   1  -2  880.21   21.50
  -2   1  -2  854.71   21.00
  -2   1  -2  890.01   20.80
  -2   1  -2  858.31   20.90
  -2   1  -2  867.31   20.50
   2  -1   2  865.01   21.00
   2  -1   2  873.21   20.80
   2  -1   2  860.21   20.80
   2  -1   2  850.61   20.50
   2  -1   2  894.61   21.60
   2  -1   2  855.51   20.50
   2  -1   2  827.52   21.40
  -3   1  -2 1930.21   47.40
  -3   1  -2 1932.51   46.60
  -3   1  -2 1940.01   48.40
  -3   1  -2 1965.90   46.80
   3  -1   2 1958.20   47.60
   3  -1   2 1950.01   46.90
   3  -1   2 1970.50   46.70
  -4   1  -2  841.02   22.70
  -4   1  -2  806.12   20.20
  -4   1  -2  824.92   20.50
  -4   1  -2  837.22   20.40
  -4   1  -2  817.12   21.20
   4  -1   2  839.62   21.60
   4  -1   2  822.22   20.40
   4  -1   2  843.82   20.80
  -5   1  -2  179.58    5.30
  -5   1  -2  184.18    5.20
  -5   1  -2  178.38    5.40
  -5   1  -2  173.28    7.70
  -5   1  -2  173.68    6.20
   5  -1   2  172.48    5.40
   5  -1   2  178.68    6.00
   5  -1   2  180.98    6.90
  -6   1  -2   -0.50    1.40
  -6   1  -2    0.80    1.30
  -6   1  -2    0.60    1.50
  -6   1  -2    1.80    1.80
  -6   1  -2    2.00    3.00
   6  -1   2    1.50    1.70
   6  -1   2    1.20    2.30
   6  -1   2    1.70    2.10
  -7   1  -2   62.69    5.60
  -7   1  -2   59.99    3.30
  -7   1  -2   63.39    3.90
  -7   1  -2   62.39    2.90
  -7   1  -2   61.39    3.00
   7  -1   2   47.10    4.60
   7  -1   2   59.79    3.50
   7  -1   2   61.39    3.90
  -8   1  -2    3.70    3.70
  -8   1  -2    1.50    1.90
  -8   1  -2    3.00    1.60
  -8   1  -2    6.00    2.40
  -8   1  -2    2.90    2.10
   8  -1   2   -2.10    2.20
   8  -1   2   -2.20    3.50
   8  -1   2    3.30    3.00
  -9   1  -2   89.49    7.50
  -9   1  -2   98.99    5.50
  -9   1  -2   90.69    4.50
  -9   1  -2   85.79    4.10
   9  -1   2   88.99    5.70
   9  -1   2   78.79    6.20
   9  -1   2   86.49    4.80
 -10   1  -2   14.80    5.40
 -10   1  -2    5.60    2.40
 -10   1  -2    7.20    2.90
  10  -1   2    6.80    4.10
  10  -1   2   11.60    3.60
  10  -1   2    7.00    3.00
 -11   1  -2   32.30    3.40
 -11   1  -2   46.50    6.80
 -11   1  -2   33.30    3.60
  11  -1   2   32.40    5.80
  11  -1   2   29.70    4.40
  11  -1   2   25.40    4.10
 -12   1  -2   15.70    3.30
  12  -1   2   16.00    4.60
  12  -1   2   16.90    5.70
  12  -1   2    9.60    4.00
  13   0  -2   -2.60    3.90
  13   0  -2    1.30    6.50
  13   0  -2    1.80    5.40
 -13   0   2   -0.60    3.80
  12   0  -2    0.20    5.10
  12   0  -2   -1.50    4.00
  12   0  -2   -3.10    4.00
 -12   0   2   10.40    4.80
 -12   0   2    2.50    2.90
  11   0  -2   -5.00    3.80
  11   0  -2   -3.80    4.30
  11   0  -2   -4.00    2.90
 -11   0   2    0.00    3.00
 -11   0   2   -3.60    2.40
 -11   0   2    8.50    5.10
  10   0  -2   11.20    4.10
  10   0  -2   10.70    3.10
  10   0  -2   13.80    4.40
 -10   0   2   14.80    2.90
 -10   0   2   19.70    5.40
 -10   0   2   14.40    2.70
   9   0  -2   -2.00    2.80
   9   0  -2   -1.20    2.40
   9   0  -2    1.90    3.40
  -9   0   2    0.60    2.10
  -9   0   2    2.30    2.30
  -9   0   2    1.70    3.90
   8   0  -2   -2.20    3.00
   8   0  -2    1.30    2.10
   8   0  -2    0.80    2.90
  -8   0   2   -3.00    1.90
  -8   0   2    3.60    3.50
  -8   0   2    1.30    1.10
  -8   0   2   -0.50    1.70
  -8   0   2   -1.80    1.80
   7   0  -2    2.80    1.80
   7   0  -2   -0.40    2.20
   7   0  -2    1.70    2.60
  -7   0   2    1.90    1.00
  -7   0   2   -0.50    3.40
  -7   0   2    3.50    1.60
  -7   0   2    0.30    1.90
  -7   0   2    3.50    1.70
   6   0  -2   83.59    3.90
   6   0  -2   88.59    4.90
   6   0  -2   81.79    3.50
  -6   0   2   85.49    3.70
  -6   0   2   76.09    2.80
  -6   0   2   82.69    3.50
  -6   0   2   85.99    5.90
  -6   0   2   87.49    3.40
  -6   0   2   83.89    2.80
   5   0  -2    4.50    1.60
   5   0  -2    4.80    1.50
   5   0  -2    2.40    1.90
   5   0  -2    3.80    2.00
   5   0  -2    3.90    1.00
  -5   0   2    4.50    1.50
  -5   0   2    3.60    1.00
  -5   0   2    4.30    1.40
  -5   0   2    3.40    0.90
  -5   0   2    1.70    2.60
  -5   0   2    6.60    1.70
   4   0  -2  329.37    8.80
   4   0  -2  338.07    8.40
   4   0  -2  333.07    9.00
   4   0  -2  329.47    8.70
  -4   0   2  323.67    8.60
  -4   0   2  341.67   10.60
  -4   0   2  342.17    8.80
  -4   0   2  339.77    8.40
  -4   0   2  324.77    8.70
  -4   0   2  331.37    8.30
   3   0  -2    5.00    1.10
   3   0  -2    3.30    0.90
   3   0  -2    3.30    0.80
   3   0  -2    4.80    1.40
   3   0  -2    3.20    1.10
  -3   0   2    5.20    1.10
  -3   0   2    3.00    2.30
  -3   0   2    3.40    1.20
  -3   0   2    5.10    0.70
  -3   0   2    3.60    1.10
  -3   0   2    4.90    0.90
   2   0  -2   26.90    2.60
   2   0  -2   27.70    1.50
   2   0  -2   22.20    1.40
   2   0  -2   27.10    1.50
   2   0  -2   29.80    1.20
   2   0  -2   28.40    1.80
  -2   0   2   31.50    1.40
  -2   0   2   27.80    1.20
  -2   0   2   29.00    1.40
  -2   0   2   29.90    1.40
  -2   0   2   27.50    1.50
  -2   0   2   29.40    1.50
  -2   0   2   27.50    1.60
   1   0  -2    2.30    0.80
   1   0  -2    3.20    0.50
   1   0  -2    3.10    0.60
   1   0  -2    2.50    0.50
   1   0  -2    2.80    0.50
   1   0  -2    2.70    0.50
  -1   0   2    2.80    0.50
  -1   0   2    3.00    0.50
  -1   0   2    2.40    0.50
  -1   0   2    3.00    0.60
  -1   0   2    2.00    0.80
  -1   0   2    3.70    0.60
  -1   0   2    2.30    0.50
  -1   0  -2    3.80    0.60
  -1   0  -2    2.30    0.50
  -1   0  -2    3.30    0.30
  -1   0  -2    2.90    0.80
  -1   0  -2    2.60    0.40
  -1   0  -2    2.40    1.10
  -1   0  -2    3.30    1.00
  -1   0  -2    3.70    0.60
   1   0   2    1.60    0.50
   1   0   2    2.10    1.00
   1   0   2    2.20    0.80
   1   0   2    1.20    0.70
   1   0   2    3.70    0.60
   1   0   2    2.50    0.90
   1   0   2    2.50    0.40
   1   0   2    2.20    0.50
  -2   0  -2 1113.79   26.60
  -2   0  -2 1092.39   26.00
  -2   0  -2 1049.59   25.90
  -2   0  -2 1062.19   26.40
  -2   0  -2 1096.49   27.20
  -2   0  -2 1058.99   25.90
  -2   0  -2 1072.29   25.70
   2   0   2 1073.59   26.00
   2   0   2 1086.59   26.40
   2   0   2 1080.89   26.10
   2   0   2 1137.59   26.70
   2   0   2 1034.70   25.90
  -3   0  -2    2.10    1.10
  -3   0  -2    1.80    1.70
  -3   0  -2   -2.10    2.30
  -3   0  -2    2.80    1.10
   3   0   2    0.30    1.70
   3   0   2    2.00    1.60
   3   0   2    4.10    1.30
   3   0   2    1.20    1.90
  -4   0  -2   30.60    2.70
  -4   0  -2   31.20    1.90
  -4   0  -2   35.80    2.00
  -4   0  -2   30.00    1.20
  -4   0  -2   31.00    3.80
   4   0   2   31.30    3.10
   4   0   2   33.90    2.60
   4   0   2   36.30    2.20
  -5   0  -2   -2.00    2.70
  -5   0  -2    2.20    2.00
  -5   0  -2    0.50    1.40
  -5   0  -2    3.00    1.60
  -5   0  -2    1.80    0.60
   5   0   2    2.10    2.30
   5   0   2    4.30    1.70
   5   0   2    1.60    1.90
  -6   0  -2   18.60    2.80
  -6   0  -2   20.10    1.70
  -6   0  -2   20.30    2.10
  -6   0  -2   18.40    2.00
  -6   0  -2   17.40    4.10
   6   0   2   17.20    2.70
   6   0   2   15.10    2.10
   6   0   2   18.00    3.10
  -7   0  -2   -0.30    1.90
  -7   0  -2   -2.90    1.60
  -7   0  -2    0.60    2.00
  -7   0  -2   -0.40    1.10
  -7   0  -2   -1.80    3.50
   7   0   2   -1.10    2.20
   7   0   2   -1.30    1.90
  -8   0  -2   24.50    3.20
  -8   0  -2   26.40    5.30
  -8   0  -2   20.80    1.90
  -8   0  -2   16.80    2.40
  -8   0  -2   19.50    2.50
   8   0   2   13.20    2.50
   8   0   2   16.40    3.10
   8   0   2   18.60    3.80
  -9   0  -2   -1.30    4.30
  -9   0  -2    4.20    2.50
  -9   0  -2   -3.00    2.40
  -9   0  -2   -3.40    2.10
   9   0   2   -2.40    2.90
   9   0   2   -4.30    3.00
   9   0   2   -3.10    2.50
 -10   0  -2   12.80    5.30
 -10   0  -2    4.60    2.40
 -10   0  -2    1.60    2.40
  10   0   2    0.10    3.70
  10   0   2    0.80    2.90
  10   0   2    1.20    3.80
 -11   0  -2    0.90    2.50
 -11   0  -2    0.10    2.60
 -11   0  -2    9.20    5.30
  11   0   2    1.30    3.80
  11   0   2   -5.30    3.00
  11   0   2   -2.50    4.10
 -12   0  -2   70.99    5.60
 -12   0  -2   70.59    4.70
  12   0   2   53.69    8.60
  12   0   2   68.09    5.70
  12   0   2   71.89    5.90
  13  -1  -2    5.50    5.00
  13  -1  -2    2.80    4.70
  13  -1  -2    7.10    7.10
 -13   1   2    8.90    3.30
  12  -1  -2    1.00    3.40
  12  -1  -2    3.70    4.40
  12  -1  -2   -0.40    5.10
 -12   1   2    7.40    3.70
 -12   1   2   21.10    5.80
  11  -1  -2   18.10    3.60
  11  -1  -2   17.50    4.90
  11  -1  -2   10.00    5.20
 -11   1   2   18.20    3.70
 -11   1   2   31.00    6.20
  10  -1  -2   21.90    4.90
  10  -1  -2   26.30    4.10
  10  -1  -2   26.80    3.50
 -10   1   2   25.90    3.20
 -10   1   2   38.80    5.90
 -10   1   2   29.00    2.80
   9  -1  -2  258.37    9.50
   9  -1  -2  281.07    8.70
   9  -1  -2  286.27   11.20
  -9   1   2  266.57   11.90
  -9   1   2  280.67    8.20
  -9   1   2  266.07    8.60
   8  -1  -2    2.00    2.10
   8  -1  -2    0.20    2.90
   8  -1  -2   -0.30    3.40
  -8   1   2    3.60    1.30
  -8   1   2    4.70    1.80
  -8   1   2    2.80    3.40
  -8   1   2    1.20    1.80
  -8   1   2   -0.80    2.20
   7  -1  -2  117.99    4.60
   7  -1  -2  114.79    6.10
   7  -1  -2  121.39    5.30
  -7   1   2  118.69    4.20
  -7   1   2  111.19    3.30
  -7   1   2  125.29    4.70
  -7   1   2  122.19    4.00
  -7   1   2  115.39    4.50
  -7   1   2  120.69    7.30
   6  -1  -2   19.80    3.20
   6  -1  -2   25.70    2.10
   6  -1  -2   26.60    2.90
   6  -1  -2   18.20    1.30
  -6   1   2   23.10    1.90
  -6   1   2   23.60    2.30
  -6   1   2   21.00    1.90
  -6   1   2   26.90    4.10
  -6   1   2   19.90    2.10
  -6   1   2   19.70    1.30
   5  -1  -2   97.69    4.10
   5  -1  -2   91.49    4.70
   5  -1  -2   89.89    3.70
   5  -1  -2   93.69    3.40
   5  -1  -2   90.89    2.70
  -5   1   2   92.39    3.20
  -5   1   2   89.99    3.50
  -5   1   2   94.09    3.10
  -5   1   2   92.89    3.60
  -5   1   2   89.99    2.70
  -5   1   2   92.59    5.30
   4  -1  -2    6.80    1.30
   4  -1  -2    8.40    1.80
   4  -1  -2    8.20    1.50
   4  -1  -2    7.80    0.90
  -4   1   2    5.20    2.60
  -4   1   2    6.60    1.40
  -4   1   2    6.80    1.20
  -4   1   2    8.20    1.30
  -4   1   2    7.90    0.90
  -4   1   2    3.50    1.10
   3  -1  -2  127.89    4.00
   3  -1  -2  115.89    3.80
   3  -1  -2  114.29    3.70
   3  -1  -2  124.19    3.40
   3  -1  -2  123.49    3.50
  -3   1   2  121.29    3.40
  -3   1   2  126.19    3.60
  -3   1   2  123.59    3.40
  -3   1   2  123.79    3.40
  -3   1   2  121.89    5.00
  -3   1   2  133.79    3.80
   2  -1  -2   56.19    1.90
   2  -1  -2   53.49    1.70
   2  -1  -2   45.90    2.90
   2  -1  -2   51.09    1.70
   2  -1  -2   54.69    2.20
   2  -1  -2   51.09    2.00
   2  -1  -2   49.00    2.00
  -2   1   2   53.39    1.60
  -2   1   2   53.09    2.00
  -2   1   2   52.69    2.90
  -2   1   2   51.49    2.00
  -2   1   2   51.39    1.60
  -2   1   2   53.39    1.80
   1  -1  -2  659.83   16.20
   1  -1  -2  647.34   16.00
   1  -1  -2  681.63   16.10
   1  -1  -2  665.53   16.10
  -1   1   2  669.63   16.20
  -1   1   2  658.73   16.00
  -1   1   2  668.03   16.20
  -1   1   2  673.43   16.10
  -1   1   2  688.33   16.10
   0  -1  -2  140.79    3.70
   0  -1  -2  144.89    3.50
   0  -1  -2  145.89    4.00
   0  -1  -2  141.89    3.50
   0  -1  -2  142.69    3.50
   0  -1  -2  141.99    4.00
   0  -1  -2  146.69    3.70
   0  -1  -2  142.99    3.70
   0  -1  -2  122.59    3.60
   0   1   2  139.79    3.50
   0   1   2  138.29    4.00
   0   1   2  146.39    4.00
   0   1   2  143.69    3.50
   0   1   2  143.89    3.70
   0   1   2  149.88    3.70
   0   1   2  143.99    3.60
   0   1   2  147.69    3.50
  -1  -1  -2  254.57    6.50
  -1  -1  -2  252.97    6.50
  -1  -1  -2  270.77    7.10
  -1  -1  -2  271.67    7.30
  -1  -1  -2  250.27    6.50
  -1  -1  -2  255.87    6.40
  -1  -1  -2  263.17    6.30
  -1  -1  -2  249.78    6.50
   1   1   2  258.57    6.50
   1   1   2  258.27    6.50
   1   1   2  270.97    7.40
   1   1   2  254.27    6.30
   1   1   2  258.67    6.50
   1   1   2  269.37    6.60
   1   1   2  266.77    7.10
   1   1   2  256.47    6.40
  -2  -1  -2  909.31   23.10
  -2  -1  -2  907.81   22.10
  -2  -1  -2  925.21   22.50
  -2  -1  -2  901.61   21.80
  -2  -1  -2  870.91   21.60
  -2  -1  -2  885.41   21.90
  -2  -1  -2  882.51   21.70
   2   1   2  924.11   21.80
   2   1   2  885.61   22.00
   2   1   2  924.81   22.50
   2   1   2  858.81   21.70
   2   1   2  896.91   21.60
   2   1   2  935.51   21.90
  -3  -1  -2 1670.73   39.80
  -3  -1  -2 1623.04   38.80
  -3  -1  -2 1628.84   38.90
  -3  -1  -2 1594.24   40.60
   3   1   2 1604.54   38.70
   3   1   2 1628.14   39.00
   3   1   2 1607.24   39.30
   3   1   2 1595.74   39.10
  -4  -1  -2  729.53   18.80
  -4  -1  -2  772.42   19.20
  -4  -1  -2  784.72   21.50
  -4  -1  -2  779.62   19.10
  -4  -1  -2  771.92   20.10
   4   1   2  765.52   18.80
   4   1   2  798.02   19.30
   4   1   2  780.72   19.80
   4   1   2  789.22   19.50
  -5  -1  -2  165.38    4.70
  -5  -1  -2  176.98    5.30
  -5  -1  -2  176.58    5.30
  -5  -1  -2  166.38    7.60
  -5  -1  -2  176.18    6.30
   5   1   2  169.48    4.80
   5   1   2  172.88    6.30
   5   1   2  176.68    5.80
   5   1   2  181.28    5.50
  -6  -1  -2   -0.10    2.10
  -6  -1  -2    1.10    1.60
  -6  -1  -2    0.30    3.40
  -6  -1  -2    1.30    1.50
  -6  -1  -2    0.80    0.90
   6   1   2   -2.10    1.90
   6   1   2    0.50    1.20
   6   1   2    0.70    1.80
   6   1   2   -4.20    2.20
  -7  -1  -2   62.19    3.20
  -7  -1  -2   56.39    2.30
  -7  -1  -2   60.79    4.20
  -7  -1  -2   54.89    3.30
  -7  -1  -2   56.09    6.10
   7   1   2   60.59    2.70
   7   1   2   57.39    4.10
   7   1   2   60.39    3.60
   7   1   2   47.10    4.70
  -8  -1  -2    0.30    3.70
  -8  -1  -2    2.00    2.10
  -8  -1  -2    2.20    2.50
  -8  -1  -2    1.60    1.90
   8   1   2    0.70    1.50
   8   1   2   -0.90    3.10
   8   1   2   -0.10    2.20
   8   1   2   -0.40    2.90
  -9  -1  -2   71.59    4.00
  -9  -1  -2   63.59    4.00
  -9  -1  -2   81.49    7.30
  -9  -1  -2   75.79    4.90
   9   1   2   66.29    4.60
   9   1   2   66.69    5.90
   9   1   2   71.59    5.10
   9   1   2   70.59    3.30
 -10  -1  -2    6.60    2.80
 -10  -1  -2    4.90    2.60
 -10  -1  -2   11.00    5.30
  10   1   2    0.90    3.00
  10   1   2    0.60    3.80
  10   1   2    9.70    3.40
 -11  -1  -2   33.90    4.00
 -11  -1  -2   51.59    7.10
 -11  -1  -2   33.80    3.70
  11   1   2   25.90    4.00
  11   1   2   33.80    5.30
  11   1   2   34.70    5.30
 -12  -1  -2   19.60    3.60
 -12  -1  -2   17.80    3.90
  12   1   2   13.00    3.90
  12   1   2   19.70    5.00
  12   1   2   17.10    5.60
  12  -2  -2    0.10    5.00
  12  -2  -2   -1.30    3.60
  12  -2  -2    0.10    4.60
 -12   2   2   -2.10    2.70
  11  -2  -2   -0.90    3.00
  11  -2  -2    2.30    4.80
  11  -2  -2    4.00    3.70
 -11   2   2    6.70    2.90
  10  -2  -2   -3.00    4.10
  10  -2  -2   -3.20    3.10
  10  -2  -2   -4.00    2.70
 -10   2   2    5.80    4.70
 -10   2   2   -2.30    2.40
   9  -2  -2   18.90    4.60
   9  -2  -2   16.40    2.80
   9  -2  -2   22.50    4.00
  -9   2   2   34.40    5.90
  -9   2   2   20.10    2.30
  -9   2   2   19.90    2.90
   8  -2  -2    0.80    2.00
   8  -2  -2    6.90    3.10
   8  -2  -2    3.30    3.30
  -8   2   2    5.90    2.20
  -8   2   2    3.70    1.70
  -8   2   2    6.10    1.70
  -8   2   2    6.80    3.70
   7  -2  -2  207.88    8.60
   7  -2  -2  194.38    6.90
   7  -2  -2  202.78    6.20
  -7   2   2  196.88    6.40
  -7   2   2  207.78    6.20
  -7   2   2  196.38    9.30
  -7   2   2  197.88    5.80
   6  -2  -2  287.17    8.60
   6  -2  -2  267.17    6.90
   6  -2  -2  281.47    7.70
   6  -2  -2  279.77    9.60
  -6   2   2  282.97    8.10
  -6   2   2  284.57    7.40
  -6   2   2  266.07   10.30
  -6   2   2  285.67    7.90
   5  -2  -2  354.96    9.30
   5  -2  -2  372.96   11.20
   5  -2  -2  338.87    8.80
  -5   2   2  350.16    9.00
  -5   2   2  353.26    9.50
  -5   2   2  362.06   11.80
  -5   2   2  352.96    9.60
   4  -2  -2  182.08    4.80
   4  -2  -2  170.18    5.40
   4  -2  -2  185.68    5.60
   4  -2  -2  172.78    6.50
   4  -2  -2  179.78    4.90
  -4   2   2  185.88    5.30
  -4   2   2  179.78    4.70
  -4   2   2  174.78    4.70
  -4   2   2  187.38    5.30
   3  -2  -2  839.32   20.30
   3  -2  -2  811.82   20.90
   3  -2  -2  856.71   20.80
   3  -2  -2  855.31   20.40
   3  -2  -2  819.02   20.30
  -3   2   2  850.81   20.70
  -3   2   2  863.51   20.80
  -3   2   2  857.81   20.10
  -3   2   2  839.52   20.10
   2  -2  -2 2016.90   47.30
   2  -2  -2 2037.60   47.50
   2  -2  -2 1933.51   46.90
   2  -2  -2 1893.41   46.90
  -2   2   2 2031.50   47.50
  -2   2   2 1938.01   47.30
  -2   2   2 1956.20   47.20
  -2   2   2 2032.50   47.50
   1  -2  -2  121.89    3.40
   1  -2  -2  116.39    3.20
   1  -2  -2  120.99    3.70
  -1   2   2  124.79    3.30
  -1   2   2  118.69    3.60
  -1   2   2  125.49    3.40
  -1   2   2  125.69    3.60
   0  -2  -2   13.00    0.80
   0  -2  -2   11.30    1.20
   0  -2  -2   12.40    1.80
   0  -2  -2   12.80    1.10
   0  -2  -2    9.90    0.50
   0  -2  -2   11.30    0.70
   0  -2  -2   13.90    1.90
   0   2   2   10.80    1.00
   0   2   2   11.70    1.10
   0   2   2    9.60    1.50
   0   2   2   10.60    1.00
   0   2   2   13.10    1.90
   0   2   2    9.70    0.50
  -1  -2  -2   36.00    1.10
  -1  -2  -2   34.60    1.50
  -1  -2  -2   36.70    2.80
  -1  -2  -2   36.60    1.60
  -1  -2  -2   36.70    1.80
  -1  -2  -2   37.70    1.60
   1   2   2   40.70    3.00
   1   2   2   37.50    1.70
   1   2   2   35.60    1.60
   1   2   2   34.40    1.10
   1   2   2   32.40    1.60
   1   2   2   37.40    1.80
   1   2   2   33.10    2.40
   1   2   2   38.80    1.70
  -2  -2  -2 9673.03  233.58
  -2  -2  -2 9564.14  228.18
  -2  -2  -2 9272.57  228.28
  -2  -2  -2 9999.00  236.18
  -2  -2  -2 9712.83  229.28
   2   2   2 9737.13  229.48
   2   2   2 9221.98  227.88
   2   2   2 9319.97  228.68
   2   2   2 9631.34  229.38
   2   2   2 9687.43  228.88
  -3  -2  -2 1721.83   42.00
  -3  -2  -2 1708.73   43.00
  -3  -2  -2 1700.33   41.00
  -3  -2  -2 1679.73   40.80
   3   2   2 1748.13   41.10
   3   2   2 1720.33   41.20
   3   2   2 1656.73   41.10
   3   2   2 1694.63   40.90
  -4  -2  -2  192.78    6.70
  -4  -2  -2  193.18    7.90
  -4  -2  -2  179.68    5.30
  -4  -2  -2  201.08    5.60
   4   2   2  189.08    5.70
   4   2   2  182.38    5.30
   4   2   2  178.18    6.00
   4   2   2  188.18    5.70
  -5  -2  -2  134.39    7.10
  -5  -2  -2  136.69    4.50
  -5  -2  -2  138.79    5.80
  -5  -2  -2  142.69    4.70
   5   2   2  140.79    4.30
   5   2   2  137.29    5.30
   5   2   2  141.59    4.90
   5   2   2  138.99    4.80
  -6  -2  -2   -2.30    1.60
  -6  -2  -2   -2.30    3.20
  -6  -2  -2   -0.80    2.50
  -6  -2  -2    0.70    1.60
   6   2   2   -1.40    1.30
   6   2   2   -0.80    1.80
   6   2   2   -2.40    2.00
   6   2   2   -1.00    2.10
  -7  -2  -2   37.00    1.70
  -7  -2  -2   35.20    3.00
  -7  -2  -2   34.00    5.20
  -7  -2  -2   37.10    2.90
  -7  -2  -2   32.10    4.10
   7   2   2   37.50    3.60
   7   2   2   35.40    4.10
   7   2   2   27.30    2.80
   7   2   2   39.60    2.50
  -8  -2  -2   13.10    2.50
  -8  -2  -2   14.10    5.10
  -8  -2  -2   13.80    2.50
  -8  -2  -2   14.70    3.40
   8   2   2   11.70    2.90
   8   2   2   12.40    2.70
   8   2   2   11.20    3.20
   8   2   2   11.50    2.00
  -9  -2  -2  103.09    4.80
  -9  -2  -2   92.39    5.80
  -9  -2  -2   98.69    4.80
  -9  -2  -2   96.79    8.00
   9   2   2   98.19    5.70
   9   2   2   94.79    4.20
   9   2   2   96.99    5.20
   9   2   2  101.69    6.50
 -10  -2  -2   44.30    4.00
 -10  -2  -2   44.40    3.90
 -10  -2  -2   41.60    6.60
  10   2   2   38.20    4.40
  10   2   2   40.40    4.20
  10   2   2   48.00    6.00
 -11  -2  -2   58.69    8.20
 -11  -2  -2   40.00    3.90
 -11  -2  -2   35.50    4.10
  11   2   2   32.80    5.00
  11   2   2   38.00    4.50
  11   2   2   34.20    5.10
 -12  -2  -2   -2.60    2.50
 -12  -2  -2   18.00    6.00
 -12  -2  -2   -2.30    3.10
  12   2   2    0.10    4.50
  12   2   2    0.00    3.70
  12  -3  -2   22.80    4.70
  12  -3  -2   19.90    4.60
  12  -3  -2   23.30    7.00
 -12   3   2   21.40    3.60
  11  -3  -2   17.00    4.80
  11  -3  -2   21.50    5.00
  11  -3  -2   20.40    3.80
 -11   3   2   20.90    3.30
  10  -3  -2    0.80    4.40
  10  -3  -2   -3.00    3.80
  10  -3  -2   -2.30    2.80
 -10   3   2    2.70    2.60
   9  -3  -2    2.30    4.20
   9  -3  -2   -0.80    2.30
   9  -3  -2    1.00    3.40
  -9   3   2   -0.10    2.00
  -9   3   2    4.90    2.70
   8  -3  -2   -0.40    2.00
   8  -3  -2   -0.80    3.70
   8  -3  -2   -3.50    2.90
  -8   3   2    0.80    2.10
  -8   3   2   -0.20    1.80
  -8   3   2   -2.60    1.40
   7  -3  -2   -4.80    3.10
   7  -3  -2    2.50    2.40
   7  -3  -2   -3.60    1.60
  -7   3   2   -2.80    1.20
  -7   3   2   -2.80    2.00
  -7   3   2   -0.80    1.70
   6  -3  -2   19.20    1.40
   6  -3  -2   20.70    1.90
   6  -3  -2   24.00    2.70
   6  -3  -2   18.30    3.40
  -6   3   2   23.40    2.30
  -6   3   2   25.40    2.50
  -6   3   2   16.10    1.40
  -6   3   2   16.50    1.30
   5  -3  -2   12.80    1.50
   5  -3  -2   14.90    1.30
   5  -3  -2   17.60    2.50
   5  -3  -2    8.70    2.80
  -5   3   2   10.40    0.90
  -5   3   2   16.80    1.90
  -5   3   2   14.30    1.90
  -5   3   2   12.00    0.80
   4  -3  -2 1082.19   27.10
   4  -3  -2 1119.59   27.80
   4  -3  -2 1133.09   27.20
   4  -3  -2 1138.89   28.90
  -4   3   2 1141.09   27.60
  -4   3   2 1142.99   27.80
   3  -3  -2  117.79    3.60
   3  -3  -2  116.29    5.00
   3  -3  -2  109.99    3.00
   3  -3  -2  120.69    4.00
   3  -3  -2  111.89    3.00
  -3   3   2  108.99    3.60
  -3   3   2  114.79    3.50
  -3   3   2  107.89    3.90
  -3   3   2  118.69    4.00
   2  -3  -2  389.06   10.00
   2  -3  -2  388.96   10.80
  -2   3   2  391.06   10.20
  -2   3   2  397.26   10.10
  -2   3   2  389.46    9.80
  -2   3   2  390.26    9.80
   1  -3  -2 1255.47   30.60
   1  -3  -2 1217.58   29.90
   1  -3  -2 1250.47   31.50
  -1   3   2 1252.37   30.20
  -1   3   2 1282.97   30.50
  -1   3   2 1276.97   30.30
  -1   3   2 1233.98   29.90
   0  -3  -2   56.09    3.20
   0  -3  -2   56.89    2.30
   0  -3  -2   54.49    2.10
   0  -3  -2   54.99    1.70
   0  -3  -2   57.99    1.60
   0  -3  -2   58.59    3.50
   0  -3  -2   57.79    1.70
   0   3   2   59.69    2.50
   0   3   2   59.59    2.20
   0   3   2   56.39    2.30
  -1  -3  -2   69.59    2.40
  -1  -3  -2   68.19    2.40
  -1  -3  -2   72.09    3.70
  -1  -3  -2   68.89    1.90
  -1  -3  -2   73.79    2.60
  -1  -3  -2   82.09    4.20
   1   3   2   72.89    2.70
   1   3   2   76.39    2.60
   1   3   2   69.19    1.90
   1   3   2   74.79    2.70
   1   3   2   69.29    2.30
   1   3   2   72.89    2.40
   1   3   2   73.59    2.50
  -2  -3  -2 1671.73   40.40
  -2  -3  -2 1722.93   42.10
  -2  -3  -2 1687.93   40.80
  -2  -3  -2 1749.22   42.80
   2   3   2 1685.43   40.80
   2   3   2 1698.13   40.80
   2   3   2 1665.73   40.50
   2   3   2 1708.93   40.80
  -3  -3  -2   65.09    2.30
  -3  -3  -2   63.59    2.40
  -3  -3  -2   77.19    5.20
  -3  -3  -2   76.09    2.90
  -3  -3  -2   70.59    3.90
   3   3   2   67.19    2.80
   3   3   2   74.59    2.90
   3   3   2   56.29    2.60
   3   3   2   73.59    3.00
  -4  -3  -2   53.09    2.80
  -4  -3  -2   52.09    2.40
  -4  -3  -2   51.29    4.00
  -4  -3  -2   59.89    5.30
  -4  -3  -2   51.49    1.90
   4   3   2   51.69    2.80
   4   3   2   55.59    2.90
   4   3   2   55.19    2.60
   4   3   2   54.99    3.00
  -5  -3  -2  305.37   11.60
  -5  -3  -2  305.27    8.40
  -5  -3  -2  297.27    8.10
  -5  -3  -2  273.17    7.50
  -5  -3  -2  303.77    9.90
   5   3   2  298.97    8.60
   5   3   2  301.67    8.10
   5   3   2  297.67    8.70
   5   3   2  315.97    8.60
  -6  -3  -2   33.60    5.00
  -6  -3  -2   21.10    1.30
  -6  -3  -2   27.80    2.30
  -6  -3  -2   31.10    2.70
  -6  -3  -2   26.20    3.90
   6   3   2   31.50    3.10
   6   3   2   27.10    2.60
   6   3   2   29.00    2.30
   6   3   2   25.70    3.10
  -7  -3  -2   62.89    3.70
  -7  -3  -2   61.69    3.30
  -7  -3  -2   60.89    5.30
  -7  -3  -2   62.39    6.40
   7   3   2   67.49    4.20
   7   3   2   65.39    4.30
   7   3   2   65.19    3.10
   7   3   2   66.39    4.00
  -8  -3  -2   19.30    3.90
  -8  -3  -2   25.20    2.90
  -8  -3  -2   25.90    5.40
  -8  -3  -2   21.90    2.70
   8   3   2   16.10    3.20
   8   3   2   17.40    2.40
   8   3   2   15.60    2.80
   8   3   2   23.20    3.50
  -9  -3  -2    0.80    3.60
  -9  -3  -2    4.90    2.70
  -9  -3  -2    3.60    2.40
  -9  -3  -2    5.80    4.70
   9   3   2    1.10    3.10
   9   3   2    4.40    2.30
   9   3   2    1.20    3.00
   9   3   2    5.70    3.40
 -10  -3  -2    5.00    2.90
 -10  -3  -2    5.50    2.40
 -10  -3  -2   15.80    5.90
  10   3   2    6.20    3.20
  10   3   2    8.50    3.90
  10   3   2    5.60    3.30
 -11  -3  -2   27.30    6.70
 -11  -3  -2   11.60    3.40
 -11  -3  -2    8.20    3.20
  11   3   2    9.00    4.10
  11   3   2    8.90    3.70
 -12  -3  -2    6.40    3.30
 -12  -3  -2    7.90    3.60
 -12  -3  -2   18.10    5.60
  12   3   2   10.30    4.80
  12   3   2    2.60    3.80
  12  -4  -2    3.90    6.00
  12  -4  -2    5.20    4.20
 -12   4   2    5.90    3.10
  11  -4  -2   17.70    3.60
  11  -4  -2   17.20    4.70
  11  -4  -2   15.50    5.10
 -11   4   2   22.40    3.80
  10  -4  -2    9.60    4.20
  10  -4  -2   11.00    4.40
  10  -4  -2    7.30    2.80
 -10   4   2   10.30    2.80
   9  -4  -2   76.89    4.30
   9  -4  -2   81.89    5.60
   9  -4  -2   79.09    6.80
  -9   4   2   77.89    4.40
  -9   4   2   81.49    4.40
   8  -4  -2    1.00    1.90
   8  -4  -2    4.20    2.90
   8  -4  -2    0.30    3.50
  -8   4   2   -0.30    2.10
  -8   4   2    1.10    2.20
   7  -4  -2   46.90    4.10
   7  -4  -2   39.40    2.80
   7  -4  -2   40.90    5.10
  -7   4   2   47.40    3.20
  -7   4   2   36.30    3.20
   6  -4  -2   58.39    5.70
   6  -4  -2   75.19    4.10
   6  -4  -2   68.79    2.90
   6  -4  -2   60.59    2.70
  -6   4   2   71.29    3.40
  -6   4   2   66.19    3.70
   5  -4  -2   43.10    2.10
   5  -4  -2   40.50    2.30
   5  -4  -2   53.39    3.40
   5  -4  -2   28.10    4.10
  -5   4   2   31.80    3.10
  -5   4   2   51.09    2.70
   4  -4  -2  178.48    5.00
   4  -4  -2  177.28    5.60
   4  -4  -2  173.08    4.70
   4  -4  -2  180.68    5.20
   4  -4  -2  164.58    7.10
  -4   4   2  177.98    5.40
  -4   4   2  183.08    5.10
  -4   4   2  180.68    5.90
   3  -4  -2   69.89    3.90
   3  -4  -2   69.69    2.90
   3  -4  -2   71.39    3.20
  -3   4   2   71.79    2.70
  -3   4   2   72.49    3.10
  -3   4   2   71.19    3.40
  -3   4   2   71.79    2.70
   2  -4  -2    3.50    1.80
   2  -4  -2    5.70    1.40
  -2   4   2   -0.20    1.60
  -2   4   2    4.10    1.20
  -2   4   2    4.40    1.10
  -2   4   2    3.00    1.20
   1  -4  -2   11.90    1.80
   1  -4  -2   12.20    2.50
   1  -4  -2   12.80    1.00
  -1   4   2   10.90    1.60
  -1   4   2   13.00    1.50
  -1   4   2   11.70    1.00
  -1   4   2   10.20    1.40
   0  -4  -2   87.49    2.40
   0  -4  -2   88.39    2.60
   0  -4  -2   81.29    2.50
   0  -4  -2   88.29    4.60
   0  -4  -2   88.89    4.30
   0  -4  -2   88.59    3.10
   0  -4  -2   87.69    2.90
   0   4   2   88.39    3.10
   0   4   2   88.29    3.30
   0   4   2   92.19    3.10
  -1  -4  -2   14.70    1.20
  -1  -4  -2   29.50    4.00
  -1  -4  -2   19.80    1.70
  -1  -4  -2   17.20    0.80
  -1  -4  -2   16.60    2.60
   1   4   2   23.50    2.00
   1   4   2   18.30    1.60
   1   4   2   17.50    1.30
   1   4   2   19.50    1.70
   1   4   2   17.10    1.40
   1   4   2   21.60    1.90
  -2  -4  -2   12.80    1.00
  -2  -4  -2   16.40    3.70
  -2  -4  -2   13.60    2.50
   2   4   2   12.60    1.50
   2   4   2   15.60    1.70
   2   4   2   17.20    1.80
   2   4   2   12.80    1.00
   2   4   2   13.50    1.60
  -3  -4  -2  874.41   22.90
  -3  -4  -2  851.21   20.70
  -3  -4  -2  885.21   24.00
  -3  -4  -2  847.42   21.20
   3   4   2  801.82   20.60
   3   4   2  853.41   21.20
   3   4   2  875.71   21.30
   3   4   2  871.11   21.20
  -4  -4  -2  558.44   14.00
  -4  -4  -2  586.44   17.80
  -4  -4  -2  557.84   14.40
  -4  -4  -2  582.14   16.20
   4   4   2  569.14   14.60
   4   4   2  510.95   14.10
   4   4   2  552.64   14.40
   4   4   2  579.04   14.50
  -5  -4  -2 2362.96   56.39
  -5  -4  -2 2230.08   56.79
  -5  -4  -2 2371.26   60.29
  -5  -4  -2 2367.86   58.69
  -5  -4  -2 2375.36   56.89
   5   4   2 2274.47   56.69
   5   4   2 2380.26   56.89
   5   4   2 2363.06   56.69
   5   4   2 2425.16   57.09
  -6  -4  -2  516.75   17.40
  -6  -4  -2  470.85   12.60
  -6  -4  -2  516.95   13.30
  -6  -4  -2  532.45   13.70
  -6  -4  -2  520.05   15.60
   6   4   2  532.45   13.80
   6   4   2  501.55   13.40
   6   4   2  512.15   13.90
   6   4   2  500.65   13.80
  -7  -4  -2  219.18   10.80
  -7  -4  -2  207.48    7.00
  -7  -4  -2  217.78    9.20
  -7  -4  -2  222.28    6.70
   7   4   2  209.88    6.70
   7   4   2  213.38    7.20
   7   4   2  216.78    7.60
   7   4   2  214.18    7.50
  -8  -4  -2   13.90    2.80
  -8  -4  -2    9.00    2.30
  -8  -4  -2   12.40    5.80
  -8  -4  -2    6.40    4.10
   8   4   2   11.20    2.90
   8   4   2   10.20    2.80
   8   4   2   12.50    2.40
   8   4   2   12.30    3.00
  -9  -4  -2  159.98    6.00
  -9  -4  -2  166.28   10.90
  -9  -4  -2  166.28    6.50
  -9  -4  -2  156.18    8.40
   9   4   2  153.78    7.30
   9   4   2  169.48    7.20
   9   4   2  167.58    6.10
   9   4   2  173.08    6.90
 -10  -4  -2   50.19    8.10
 -10  -4  -2   30.80    3.80
 -10  -4  -2   32.50    3.50
  10   4   2   25.60    3.90
  10   4   2   36.60    4.90
  10   4   2   29.80    4.70
 -11  -4  -2   12.10    3.70
 -11  -4  -2   18.20    5.90
 -11  -4  -2    6.90    2.90
  11   4   2   11.10    3.90
  11   4   2    7.70    4.30
 -12  -4  -2   12.00    6.10
 -12  -4  -2   -0.30    3.10
 -12  -4  -2   -4.30    3.10
  12   4   2   -3.90    3.70
  12   4   2   -1.70    4.70
  12  -5  -2    9.40    5.00
  12  -5  -2   -0.20    6.40
 -12   5   2    7.80    3.30
  11  -5  -2    8.50    4.60
  11  -5  -2    7.40    5.50
 -11   5   2    0.20    3.30
  10  -5  -2    2.50    4.00
  10  -5  -2   -3.50    4.90
 -10   5   2    0.30    2.90
 -10   5   2    1.30    2.90
   9  -5  -2    2.70    4.50
   9  -5  -2   -3.40    2.20
   9  -5  -2    5.30    3.50
  -9   5   2    2.90    2.40
  -9   5   2   -1.30    2.40
   8  -5  -2  159.78    8.30
   8  -5  -2  140.19    5.40
   8  -5  -2  166.18    6.60
  -8   5   2  147.69    5.80
  -8   5   2  151.68    6.10
   7  -5  -2   42.20    2.80
   7  -5  -2   48.90    5.80
   7  -5  -2   46.00    4.10
  -7   5   2   47.80    3.50
  -7   5   2   38.50    3.70
   6  -5  -2  142.99    4.60
   6  -5  -2  144.99    7.10
   6  -5  -2  142.79    5.50
   6  -5  -2  141.69    4.40
  -6   5   2  147.39    5.20
  -6   5   2  126.29    5.60
   5  -5  -2   29.90    2.40
   5  -5  -2   33.40    3.10
   5  -5  -2   35.20    4.20
   5  -5  -2   30.50    1.80
  -5   5   2   37.50    2.70
  -5   5   2   35.40    3.10
   4  -5  -2  698.53   17.60
   4  -5  -2  713.63   19.00
   4  -5  -2  658.23   16.50
   4  -5  -2  628.94   16.50
   4  -5  -2  684.53   17.30
  -4   5   2  701.83   17.60
  -4   5   2  689.93   17.20
  -4   5   2  681.03   17.20
  -4   5   2  703.53   17.90
   3  -5  -2   18.60    2.70
   3  -5  -2   23.50    2.40
  -3   5   2   22.60    2.10
  -3   5   2   23.00    2.50
  -3   5   2   21.30    1.90
  -3   5   2   21.40    1.80
   2  -5  -2   12.60    1.70
   2  -5  -2    3.00    2.10
   2  -5  -2    8.10    2.90
  -2   5   2    8.20    1.50
  -2   5   2    5.60    1.70
  -2   5   2    3.80    1.20
  -2   5   2   11.10    1.60
   1  -5  -2    9.40    0.70
   1  -5  -2   12.30    2.90
   1  -5  -2   13.20    2.00
   1  -5  -2   10.10    0.70
  -1   5   2   12.20    2.10
  -1   5   2   12.40    1.50
  -1   5   2   16.00    1.80
   0  -5  -2  545.15   13.30
   0  -5  -2  557.34   15.60
   0  -5  -2  539.15   13.80
   0  -5  -2  548.45   16.00
   0  -5  -2  530.75   13.10
   0  -5  -2  537.25   13.40
   0   5   2  540.05   13.80
   0   5   2  559.74   14.20
   0   5   2  541.55   13.80
  -1  -5  -2  233.68    8.90
  -1  -5  -2  217.98    5.40
  -1  -5  -2  220.28    6.00
  -1  -5  -2  229.88    8.20
  -1  -5  -2  209.78    5.80
   1   5   2  218.58    6.50
   1   5   2  205.48    5.70
   1   5   2  227.88    6.30
   1   5   2  214.98    5.70
   1   5   2  235.98    6.40
  -2  -5  -2    8.90    2.60
  -2  -5  -2   13.00    3.50
  -2  -5  -2    7.80    0.80
  -2  -5  -2   10.70    1.50
   2   5   2    8.50    1.60
   2   5   2   11.10    1.80
   2   5   2    8.50    1.50
   2   5   2    9.80    1.40
   2   5   2    7.90    1.60
  -3  -5  -2   31.90    1.60
  -3  -5  -2   40.00    5.00
  -3  -5  -2   34.80    2.50
  -3  -5  -2   33.10    3.70
   3   5   2   27.80    2.40
   3   5   2   38.40    2.70
   3   5   2   35.60    2.40
   3   5   2   34.70    2.20
  -4  -5  -2   91.09    3.10
  -4  -5  -2   93.89    5.70
  -4  -5  -2  100.89    7.40
  -4  -5  -2   95.89    3.90
   4   5   2   89.99    2.80
   4   5   2  104.49    4.00
   4   5   2   96.49    3.80
   4   5   2   97.99    3.90
  -5  -5  -2    7.90    2.10
  -5  -5  -2    4.30    3.10
  -5  -5  -2    3.60    1.40
  -5  -5  -2    5.00    4.60
   5   5   2    1.70    2.00
   5   5   2    6.90    2.30
   5   5   2    1.80    1.40
   5   5   2    7.30    2.10
  -6  -5  -2    1.60    2.10
  -6  -5  -2    0.80    3.30
  -6  -5  -2    4.70    1.60
  -6  -5  -2    5.50    5.40
   6   5   2    8.00    2.10
   6   5   2    5.70    1.80
   6   5   2    6.50    2.40
   6   5   2    8.90    2.60
  -7  -5  -2   67.19    4.10
  -7  -5  -2   64.99    5.90
  -7  -5  -2   66.29    3.40
  -7  -5  -2   68.79    7.40
   7   5   2   74.69    4.40
   7   5   2   71.09    4.00
   7   5   2   68.99    4.40
   7   5   2   64.09    4.00
  -8  -5  -2   35.80    5.30
  -8  -5  -2   41.90    7.40
  -8  -5  -2   38.10    3.10
  -8  -5  -2   31.00    3.40
   8   5   2   28.70    3.10
   8   5   2   37.90    3.80
   8   5   2   33.50    4.10
  -9  -5  -2   21.40    6.10
  -9  -5  -2   19.70    2.70
  -9  -5  -2   20.80    3.40
  -9  -5  -2   14.20    5.10
   9   5   2   18.30    4.00
   9   5   2   21.90    3.10
   9   5   2   22.00    3.70
 -10  -5  -2    3.90    5.20
 -10  -5  -2    0.80    2.80
 -10  -5  -2   -3.40    2.40
  10   5   2   -0.90    2.60
  10   5   2    1.00    3.80
  10   5   2   -1.70    3.70
 -11  -5  -2    0.50    3.10
 -11  -5  -2   14.40    6.20
 -11  -5  -2    2.70    2.80
  11   5   2   -1.50    3.90
  11   5   2    0.40    3.50
 -12  -5  -2    1.40    3.40
 -12  -5  -2    2.50    3.10
 -12  -5  -2   11.10    5.70
  12   5   2   -5.70    4.70
  12   5   2   -1.90    4.00
  11  -6  -2   33.60    6.10
  11  -6  -2   23.50    6.80
 -11   6   2   30.80    3.90
  10  -6  -2    7.10    4.50
  10  -6  -2    1.00    4.50
 -10   6   2   -2.90    2.60
 -10   6   2    5.50    2.80
   9  -6  -2   25.90    4.50
   9  -6  -2   14.50    5.30
  -9   6   2   22.80    3.40
  -9   6   2   22.90    3.20
   8  -6  -2    6.70    4.10
   8  -6  -2    6.50    3.20
  -8   6   2    4.90    2.70
  -8   6   2   12.10    3.00
   7  -6  -2    9.50    3.10
   7  -6  -2    0.50    1.70
   7  -6  -2    0.20    4.00
  -7   6   2    3.70    2.50
  -7   6   2   -0.80    2.60
   6  -6  -2   34.60    2.80
   6  -6  -2   32.80    2.20
   6  -6  -2   42.40    3.70
   6  -6  -2   38.00    4.80
  -6   6   2   37.00    3.20
  -6   6   2   35.90    3.50
   5  -6  -2  187.58    7.90
   5  -6  -2  190.18    6.10
   5  -6  -2  185.08    5.10
   5  -6  -2  191.88    6.40
  -5   6   2  192.98    5.80
  -5   6   2  189.68    6.10
  -5   6   2  184.88    6.90
   4  -6  -2   39.40    1.40
   4  -6  -2   39.80    2.90
   4  -6  -2   40.80    1.50
   4  -6  -2   41.70    2.90
   4  -6  -2   38.60    4.20
  -4   6   2   39.40    3.50
  -4   6   2   40.30    2.60
  -4   6   2   42.20    2.60
  -4   6   2   40.50    3.00
   3  -6  -2  176.18    5.70
   3  -6  -2  179.78    7.00
  -3   6   2  179.38    5.50
  -3   6   2  172.68    5.70
  -3   6   2  180.98    5.30
  -3   6   2  176.38    6.20
   2  -6  -2   -3.60    2.00
   2  -6  -2    4.20    1.60
   2  -6  -2    2.20    2.90
  -2   6   2    4.30    1.50
  -2   6   2    1.20    1.90
  -2   6   2    0.20    1.10
  -2   6   2    1.50    1.50
   1  -6  -2   -5.30    2.60
   1  -6  -2   -1.60    1.70
   1  -6  -2    0.00    2.90
   1  -6  -2   -1.20    0.70
   1  -6  -2   -1.20    0.60
  -1   6   2    0.10    1.80
  -1   6   2   -1.50    1.50
  -1   6   2   -0.20    1.30
   0  -6  -2   29.00    1.30
   0  -6  -2   25.70    2.40
   0  -6  -2   32.50    4.00
   0  -6  -2   31.40    4.10
   0  -6  -2   28.50    1.70
   0   6   2   33.10    2.50
   0   6   2   29.30    2.10
   0   6   2   30.80    2.70
  -1  -6  -2   48.10    4.30
  -1  -6  -2   45.90    1.50
  -1  -6  -2   44.50    2.20
  -1  -6  -2   45.20    1.40
  -1  -6  -2   51.89    5.40
  -1  -6  -2   45.10    2.10
   1   6   2   46.40    2.60
   1   6   2   43.20    1.80
   1   6   2   42.80    1.80
   1   6   2   46.20    2.90
   1   6   2   45.50    2.60
  -2  -6  -2  379.16    9.60
  -2  -6  -2  399.96   13.60
  -2  -6  -2  424.16   13.00
  -2  -6  -2  399.86   10.30
   2   6   2  385.36   10.10
   2   6   2  384.76   10.60
   2   6   2  389.66   10.30
   2   6   2  395.86   10.60
   2   6   2  391.66   10.60
  -3  -6  -2  401.86   14.20
  -3  -6  -2  416.96   13.20
  -3  -6  -2  384.06    9.90
  -3  -6  -2  412.96   10.80
   3   6   2  407.06   11.00
   3   6   2  403.76   11.00
   3   6   2  393.06   10.60
   3   6   2  399.96   10.60
   3   6   2  402.06   10.80
  -4  -6  -2  145.69    5.00
  -4  -6  -2  133.49    8.10
  -4  -6  -2  133.79    7.00
  -4  -6  -2  121.59    3.90
   4   6   2  126.19    4.60
   4   6   2  134.39    5.00
   4   6   2  147.09    4.80
  -5  -6  -2  476.35   12.20
  -5  -6  -2  481.25   15.40
  -5  -6  -2  476.45   13.00
  -5  -6  -2  465.45   16.90
   5   6   2  483.25   13.00
   5   6   2  481.25   12.90
   5   6   2  490.45   13.10
  -6  -6  -2    9.20    5.20
  -6  -6  -2    9.20    1.70
  -6  -6  -2    7.40    3.80
  -6  -6  -2   14.00    2.70
   6   6   2   12.10    2.80
   6   6   2   10.00    2.50
   6   6   2   11.80    2.40
  -7  -6  -2  400.96   11.60
  -7  -6  -2  379.06   14.20
  -7  -6  -2  385.06   10.70
  -7  -6  -2  396.16   16.10
   7   6   2  383.36   11.70
   7   6   2  409.66   11.50
   7   6   2  390.06   11.50
  -8  -6  -2  131.99   10.10
  -8  -6  -2  123.19    4.90
  -8  -6  -2  143.59    6.10
  -8  -6  -2  124.69    8.90
   8   6   2  127.09    5.90
   8   6   2  138.09    6.00
   8   6   2  122.99    6.20
  -9  -6  -2   91.19    5.40
  -9  -6  -2   84.49    8.10
  -9  -6  -2   93.19   10.00
  -9  -6  -2   89.19    4.60
   9   6   2   88.19    4.80
   9   6   2   94.79    5.90
   9   6   2   89.89    5.50
 -10  -6  -2    1.00    3.10
 -10  -6  -2    0.50    5.40
 -10  -6  -2   -0.60    2.40
  10   6   2   -1.10    2.60
  10   6   2    0.50    3.80
  10   6   2   -1.80    3.20
 -11  -6  -2   -0.10    3.30
 -11  -6  -2    9.90    6.50
  11   6   2    0.60    3.70
  11   6   2   -2.60    4.10
  11  -7  -2   13.60    6.50
  11  -7  -2   19.10    5.70
 -11   7   2   18.00    3.50
  10  -7  -2    6.90    4.50
  10  -7  -2    1.10    6.00
 -10   7   2    5.40    3.40
 -10   7   2    3.10    2.80
   9  -7  -2   19.90    4.10
   9  -7  -2   14.80    5.60
  -9   7   2   24.50    3.60
  -9   7   2   21.40    3.50
   8  -7  -2   36.00    4.30
   8  -7  -2   24.70    4.90
  -8   7   2   30.60    3.70
  -8   7   2   36.20    3.40
   7  -7  -2  130.29    7.70
   7  -7  -2  132.39    6.00
  -7   7   2  114.69    6.10
  -7   7   2  131.79    5.40
   6  -7  -2  100.59    4.40
   6  -7  -2   93.59    4.90
   6  -7  -2  105.09    6.90
  -6   7   2   71.59    5.30
  -6   7   2   98.19    4.20
  -6   7   2   96.79    4.00
   5  -7  -2   -1.60    2.80
   5  -7  -2   -1.30    1.80
   5  -7  -2   -0.30    1.20
   5  -7  -2   -3.60    2.20
  -5   7   2   -4.60    1.70
  -5   7   2   -1.50    1.70
   4  -7  -2   33.00    3.00
   4  -7  -2   34.70    4.40
   4  -7  -2   35.50    1.40
  -4   7   2   30.40    3.20
  -4   7   2   36.10    2.80
  -4   7   2   40.30    2.60
  -4   7   2   38.40    3.00
   3  -7  -2   71.39    6.20
   3  -7  -2   74.69    3.40
   3  -7  -2   67.59    4.90
  -3   7   2   69.49    3.00
  -3   7   2   63.39    4.20
  -3   7   2   71.49    3.50
  -3   7   2   77.59    3.40
   2  -7  -2   32.00    1.20
   2  -7  -2   32.50    2.40
   2  -7  -2   33.10    1.30
   2  -7  -2   32.80    3.60
   2  -7  -2   35.00    4.60
  -2   7   2   31.60    2.50
  -2   7   2   34.60    3.30
  -2   7   2   37.20    2.70
   1  -7  -2   57.49    3.80
   1  -7  -2   68.29    5.80
   1  -7  -2   61.39    2.20
   1  -7  -2   60.79    4.90
  -1   7   2   74.39    3.40
  -1   7   2   70.79    3.10
  -1   7   2   65.49    3.90
   0  -7  -2   11.50    2.00
   0  -7  -2   12.00    3.20
   0  -7  -2   10.70    1.40
   0  -7  -2   13.50    3.90
   0   7   2   16.00    2.20
   0   7   2   13.40    2.40
   0   7   2   19.70    2.00
  -1  -7  -2    5.40    2.90
  -1  -7  -2    6.50    0.70
  -1  -7  -2    6.00    1.40
  -1  -7  -2    6.80    3.80
  -1  -7  -2    6.20    0.70
  -1  -7  -2    3.70    1.40
   1   7   2    3.30    0.80
   1   7   2    2.80    2.00
   1   7   2    5.40    2.00
   1   7   2    3.70    0.80
   1   7   2    5.30    1.60
  -2  -7  -2    1.90    3.60
  -2  -7  -2    1.50    2.90
  -2  -7  -2    2.10    1.60
  -2  -7  -2    2.50    0.70
   2   7   2    0.30    1.70
   2   7   2    0.50    1.60
   2   7   2    1.30    1.90
   2   7   2   -2.70    1.20
  -3  -7  -2  672.53   16.90
  -3  -7  -2  718.93   22.00
  -3  -7  -2  694.63   20.50
   3   7   2  684.13   17.50
   3   7   2  703.63   18.00
   3   7   2  698.53   18.00
   3   7   2  709.73   17.70
   3   7   2  691.43   17.90
  -4  -7  -2   22.90    4.30
  -4  -7  -2   23.60    2.70
  -4  -7  -2   20.50    1.60
  -4  -7  -2   23.00    5.30
   4   7   2   29.20    2.90
   4   7   2   20.90    2.40
   4   7   2   21.50    2.60
   4   7   2   27.10    2.50
  -5  -7  -2    2.50    1.30
  -5  -7  -2    0.50    4.80
  -5  -7  -2    2.00    3.60
  -5  -7  -2   -1.30    2.10
   5   7   2    2.30    2.10
   5   7   2    4.00    2.20
   5   7   2    2.60    2.30
  -6  -7  -2    4.70    4.10
  -6  -7  -2    9.60    1.80
  -6  -7  -2    8.20    2.70
  -6  -7  -2    8.80    5.60
   6   7   2   11.80    2.70
   6   7   2   12.10    2.80
   6   7   2   12.50    2.70
  -7  -7  -2   96.59    7.90
  -7  -7  -2  105.59    9.60
  -7  -7  -2   98.29    5.20
  -7  -7  -2  108.59    4.20
   7   7   2  111.69    5.70
   7   7   2  110.49    5.20
   7   7   2  100.49    5.10
  -8  -7  -2   12.30    3.20
  -8  -7  -2    8.30    5.10
  -8  -7  -2   14.70    6.40
   8   7   2   18.30    3.60
   8   7   2   12.30    3.40
   8   7   2   12.50    2.90
  -9  -7  -2   14.50    6.50
  -9  -7  -2    6.80    5.40
  -9  -7  -2   14.00    3.60
   9   7   2   12.20    3.10
   9   7   2   11.50    3.90
   9   7   2   11.00    3.40
 -10  -7  -2   62.19    8.80
 -10  -7  -2   39.00    5.00
  10   7   2   33.80    5.90
  10   7   2   40.30    4.50
  10   7   2   40.80    5.40
 -11  -7  -2    4.80    3.70
 -11  -7  -2    8.50    6.10
  11   7   2    0.40    3.80
  11   7   2   -0.70    4.10
  11  -8  -2   -2.50    4.90
  11  -8  -2   -2.40    4.80
 -11   8   2    4.10    3.70
  10  -8  -2    4.40    6.00
  10  -8  -2    1.10    4.40
 -10   8   2    7.40    3.00
 -10   8   2    3.30    3.30
   9  -8  -2    6.50    3.70
   9  -8  -2    7.60    5.40
  -9   8   2    8.00    3.20
  -9   8   2    9.10    3.30
   8  -8  -2   -0.20    4.60
   8  -8  -2   -0.40    3.40
  -8   8   2   -1.40    2.70
  -8   8   2    4.80    2.80
   7  -8  -2   -1.70    2.80
   7  -8  -2   -1.40    4.50
  -7   8   2    5.40    2.60
  -7   8   2    2.80    3.00
   6  -8  -2   -3.30    2.60
   6  -8  -2    3.50    2.30
   6  -8  -2    0.80    3.50
  -6   8   2   -3.40    2.60
  -6   8   2    3.00    2.10
  -6   8   2   -4.20    2.10
   5  -8  -2   15.40    2.80
   5  -8  -2   16.00    3.70
   5  -8  -2   18.10    2.80
  -5   8   2   15.90    2.50
  -5   8   2   17.60    3.20
  -5   8   2   19.00    2.40
   4  -8  -2   48.40    5.80
   4  -8  -2   42.40    3.20
   4  -8  -2   37.20    4.50
  -4   8   2   44.70    4.10
  -4   8   2   41.60    3.30
  -4   8   2   40.70    3.00
  -4   8   2   44.20    2.90
   3  -8  -2   14.60    2.40
   3  -8  -2   15.30    4.20
   3  -8  -2   10.20    3.20
   3  -8  -2   13.10    1.10
  -3   8   2   12.10    2.60
  -3   8   2   14.50    2.30
  -3   8   2   12.50    2.20
   2  -8  -2    7.40    1.00
   2  -8  -2    7.40    4.20
   2  -8  -2    7.60    1.80
   2  -8  -2    4.40    3.10
   2  -8  -2    2.00    2.70
  -2   8   2    4.80    1.90
  -2   8   2    6.60    2.30
  -2   8   2    6.50    2.10
   1  -8  -2  210.68    6.50
   1  -8  -2  230.68    7.60
   1  -8  -2  222.48   10.10
   1  -8  -2  228.18    9.70
   1  -8  -2  212.88    6.00
  -1   8   2  229.48    7.50
  -1   8   2  218.48    6.90
  -1   8   2  235.28    7.10
   0  -8  -2   66.09    3.60
   0  -8  -2   66.29    6.00
   0  -8  -2   63.79    2.80
   0  -8  -2   67.29    5.60
   0   8   2   67.79    3.70
   0   8   2   66.09    3.30
   0   8   2   61.69    4.00
  -1  -8  -2   82.59    2.50
  -1  -8  -2   92.19    6.90
  -1  -8  -2   89.29    6.20
  -1  -8  -2   78.89    2.50
  -1  -8  -2   87.29    3.60
  -1  -8  -2   94.69    3.60
   1   8   2  102.49    4.40
   1   8   2   90.09    3.90
   1   8   2   97.49    4.30
  -2  -8  -2  345.97    9.30
  -2  -8  -2  337.57   12.30
  -2  -8  -2  328.87   13.60
  -2  -8  -2  299.67    8.10
   2   8   2  341.07    9.70
   2   8   2  338.77    9.70
   2   8   2  329.47    9.40
   2   8   2  323.37    8.60
  -3  -8  -2    7.80    1.00
  -3  -8  -2   13.20    5.00
  -3  -8  -2   18.20    4.30
   3   8   2   11.60    2.30
   3   8   2   10.00    2.20
   3   8   2   11.80    1.90
   3   8   2   15.00    1.90
  -4  -8  -2   54.89    3.50
  -4  -8  -2   57.89    7.90
  -4  -8  -2   48.80    6.10
   4   8   2   52.59    3.30
   4   8   2   48.10    3.70
   4   8   2   52.99    3.50
   4   8   2   54.99    3.50
   4   8   2   51.79    3.20
  -5  -8  -2    5.20    2.40
  -5  -8  -2    2.30    5.30
  -5  -8  -2    4.40    4.20
   5   8   2    5.80    2.60
   5   8   2    6.70    2.30
   5   8   2   -4.50    2.40
   5   8   2    2.20    2.20
  -6  -8  -2    5.50    2.80
  -6  -8  -2    7.60    4.40
  -6  -8  -2    3.80    6.40
   6   8   2    3.10    2.70
   6   8   2    1.90    2.70
   6   8   2    5.50    2.70
  -7  -8  -2    1.10    5.80
  -7  -8  -2    0.90    4.30
  -7  -8  -2    7.70    3.10
   7   8   2    0.80    2.80
   7   8   2    4.50    2.90
   7   8   2    3.50    3.00
  -8  -8  -2    1.80    5.00
  -8  -8  -2    1.40    3.30
  -8  -8  -2    5.30    6.20
   8   8   2    2.50    3.20
   8   8   2    7.20    3.20
   8   8   2    2.30    3.20
  -9  -8  -2   36.40    4.40
  -9  -8  -2   32.20    6.90
  -9  -8  -2   48.00    8.50
   9   8   2   43.80    5.30
   9   8   2   40.00    4.10
   9   8   2   47.80    5.00
 -10  -8  -2  115.39    6.90
 -10  -8  -2  118.09   11.90
  10   8   2  124.99    8.90
  10   8   2   85.99    6.10
  10  -9  -2   10.70    7.60
  10  -9  -2    9.00    4.90
 -10   9   2    8.60    3.60
 -10   9   2    9.50    3.90
   9  -9  -2   31.10    7.60
   9  -9  -2   30.40    4.90
  -9   9   2   25.60    4.30
  -9   9   2   32.10    4.10
   8  -9  -2    2.50    5.70
   8  -9  -2    5.30    3.80
  -8   9   2    2.90    2.80
  -8   9   2    6.40    3.30
   7  -9  -2   47.50    6.40
   7  -9  -2   55.29    4.70
  -7   9   2   66.89    4.80
  -7   9   2   52.79    4.10
   6  -9  -2   -2.00    2.50
   6  -9  -2   -4.80    2.70
  -6   9   2   -4.70    2.00
  -6   9   2    1.70    2.20
  -6   9   2    2.30    2.90
   5  -9  -2   -1.50    2.40
   5  -9  -2   -4.90    3.40
   5  -9  -2    1.90    4.80
   5  -9  -2   -2.50    2.40
  -5   9   2   -1.00    2.10
  -5   9   2   -0.70    2.00
  -5   9   2   -4.60    2.50
   4  -9  -2    0.40    2.20
   4  -9  -2   -1.00    3.00
   4  -9  -2    0.10    4.40
  -4   9   2   -1.00    2.00
  -4   9   2   -3.00    2.00
  -4   9   2   -2.80    2.50
   3  -9  -2   -6.10    2.80
   3  -9  -2   -0.60    2.00
   3  -9  -2   -2.10    3.60
  -3   9   2   -3.30    2.10
  -3   9   2   -0.40    1.90
  -3   9   2   -4.80    2.60
   2  -9  -2   -1.70    2.60
   2  -9  -2   -0.50    3.20
   2  -9  -2    1.40    3.70
   2  -9  -2    3.10    1.90
  -2   9   2   -3.50    2.50
  -2   9   2    1.30    2.20
  -2   9   2    1.30    1.90
   1  -9  -2    1.90    3.50
   1  -9  -2    2.40    4.30
   1  -9  -2    3.20    2.30
   1  -9  -2    1.20    1.30
   1  -9  -2    2.90    1.70
  -1   9   2    2.10    2.00
  -1   9   2   -1.20    2.50
  -1   9   2    0.30    1.80
   0  -9  -2   -1.30    3.70
   0  -9  -2   -2.50    2.00
   0  -9  -2   -2.40    1.50
   0  -9  -2   -3.20    1.10
   0  -9  -2    0.60    4.30
   0   9   2   -0.70    1.70
   0   9   2   -0.50    2.30
   0   9   2   -1.30    2.10
  -1  -9  -2   -3.50    4.40
  -1  -9  -2    0.60    1.70
  -1  -9  -2    1.90    3.50
   1   9   2    2.20    2.00
   1   9   2    0.40    2.10
   1   9   2    0.90    1.80
  -2  -9  -2   52.09    5.90
  -2  -9  -2   42.50    6.60
  -2  -9  -2   54.69    3.20
   2   9   2   48.30    3.30
   2   9   2   55.69    3.90
   2   9   2   50.49    2.40
   2   9   2   50.39    3.60
  -3  -9  -2  157.88    9.10
  -3  -9  -2  132.59    9.50
   3   9   2  154.08    6.00
   3   9   2  148.19    5.60
   3   9   2  144.19    5.70
   3   9   2  139.89    4.90
  -4  -9  -2    4.20    5.40
  -4  -9  -2   12.30    4.20
   4   9   2    5.00    2.30
   4   9   2    6.30    2.10
  -5  -9  -2   -3.00    5.40
  -5  -9  -2    4.10    4.50
  -5  -9  -2    0.70    2.60
   5   9   2    0.00    2.50
   5   9   2    2.70    2.40
   5   9   2    3.50    2.30
   5   9   2   -0.20    2.20
  -6  -9  -2   -0.10    6.10
  -6  -9  -2    0.40    2.70
  -6  -9  -2    3.50    4.80
   6   9   2   -2.20    2.50
   6   9   2   -0.20    2.60
   6   9   2   -1.40    2.60
   6   9   2   -0.20    3.70
  -7  -9  -2    3.40    5.10
  -7  -9  -2    6.40    6.40
  -7  -9  -2   11.30    3.40
   7   9   2    2.60    3.00
   7   9   2   13.40    3.10
   7   9   2   10.50    3.20
  -8  -9  -2   -1.90    6.30
  -8  -9  -2   -6.70    4.90
  -8  -9  -2    1.80    3.40
   8   9   2    2.30    3.50
   8   9   2    1.60    3.50
  -9  -9  -2   12.30    3.80
  -9  -9  -2    0.40    5.60
  -9  -9  -2   12.40    7.30
   9   9   2    9.60    3.40
   9   9   2   10.80    4.50
 -10  -9  -2   13.50    4.20
 -10  -9  -2   12.00    8.00
  10   9   2   10.40    4.20
  10   9   2    9.40    4.70
   9 -10  -2    8.90    4.60
   9 -10  -2    9.30    6.10
  -9  10   2    5.60    3.70
  -9  10   2    5.90    2.80
   8 -10  -2   14.00    4.10
   8 -10  -2    8.10    5.20
  -8  10   2   14.50    3.20
  -8  10   2    5.90    3.60
   7 -10  -2    6.80    4.90
   7 -10  -2    4.80    3.30
  -7  10   2   11.10    3.70
  -7  10   2    6.80    2.60
   6 -10  -2   20.70    5.20
   6 -10  -2   14.20    3.30
   6 -10  -2   20.30    5.90
  -6  10   2   21.40    2.90
  -6  10   2   16.30    3.60
   5 -10  -2   -5.50    3.70
   5 -10  -2   -2.40    4.40
   5 -10  -2   -7.10    2.50
   5 -10  -2   -4.10    2.60
  -5  10   2   -0.80    2.30
  -5  10   2   -4.50    3.00
   4 -10  -2    0.90    3.50
   4 -10  -2   -0.20    4.90
   4 -10  -2   -6.00    2.40
   4 -10  -2   -0.90    3.40
  -4  10   2   -4.10    2.30
  -4  10   2   -4.30    2.20
  -4  10   2   -9.70    2.70
   3 -10  -2    5.90    5.10
   3 -10  -2    6.10    4.40
   3 -10  -2    4.30    2.50
   3 -10  -2    3.80    3.30
  -3  10   2    2.20    2.70
  -3  10   2    1.30    2.60
  -3  10   2    4.60    2.30
   2 -10  -2   32.20    3.00
   2 -10  -2   30.80    5.70
   2 -10  -2   28.80    5.00
   2 -10  -2   32.60    4.20
  -2  10   2   31.10    3.10
  -2  10   2   28.00    3.20
  -2  10   2   31.70    3.90
   1 -10  -2    4.70    4.50
   1 -10  -2    4.90    2.00
   1 -10  -2    4.70    4.40
   1 -10  -2    6.10    2.80
  -1  10   2    6.10    2.40
  -1  10   2    3.10    2.10
  -1  10   2    6.70    2.70
   0 -10  -2   95.09    8.10
   0 -10  -2   95.09    4.10
   0 -10  -2  100.79    8.10
   0  10   2  109.09    5.50
   0  10   2  108.89    5.10
   0  10   2   94.69    4.50
  -1 -10  -2   18.10    4.70
  -1 -10  -2   15.10    5.50
  -1 -10  -2   17.90    2.50
   1  10   2   20.50    3.10
   1  10   2   18.30    2.60
  -2 -10  -2  276.97   14.30
  -2 -10  -2  312.37   13.30
  -2 -10  -2  305.07    9.10
   2  10   2  319.77    9.80
   2  10   2  305.87    9.20
   2  10   2  316.07    9.80
  -3 -10  -2   -0.10    4.60
  -3 -10  -2   -9.30    5.90
   3  10   2    1.70    2.20
   3  10   2    0.60    2.30
   3  10   2    4.20    2.40
  -4 -10  -2   -1.70    4.50
  -4 -10  -2   -4.70    6.40
  -4 -10  -2    3.10    2.80
   4  10   2    0.90    2.50
   4  10   2    1.90    2.40
   4  10   2   -0.50    2.40
   4  10   2    2.60    2.40
  -5 -10  -2    5.50    6.20
  -5 -10  -2   11.20    3.10
  -5 -10  -2    8.50    4.50
   5  10   2    8.10    2.60
   5  10   2    9.90    3.40
   5  10   2    8.00    2.60
  -6 -10  -2    4.00    7.50
  -6 -10  -2    9.80    5.60
  -6 -10  -2   13.70    3.60
   6  10   2   11.40    2.90
   6  10   2    6.60    2.80
   6  10   2    8.60    3.20
  -7 -10  -2    2.60    5.30
  -7 -10  -2    4.90    3.60
  -7 -10  -2   -8.10    7.30
   7  10   2    2.30    3.20
   7  10   2    3.60    3.20
   7  10   2    6.60    3.10
  -8 -10  -2   -5.40    3.70
  -8 -10  -2   -4.60    6.70
  -8 -10  -2   -1.40    5.10
   8  10   2   -5.20    3.90
   8  10   2   -5.10    3.00
   8  10   2   -3.20    3.40
  -9 -10  -2    2.20    4.70
  -9 -10  -2  -11.30    5.90
  -9 -10  -2   -4.90    6.80
   9  10   2   -2.50    3.40
   9  10   2   -4.80    3.80
   9  10   2    7.50    4.10
   8 -11  -2    2.20    6.30
   8 -11  -2    0.20    5.40
  -8  11   2    1.80    3.70
   7 -11  -2    0.80    5.50
   7 -11  -2    1.20    5.40
  -7  11   2    4.70    3.20
   6 -11  -2    3.30    4.40
   6 -11  -2    2.40    4.20
   6 -11  -2   -1.90    5.80
  -6  11   2    0.70    3.50
  -6  11   2   -2.30    2.50
   5 -11  -2   14.20    5.90
   5 -11  -2   16.70    5.10
   5 -11  -2    9.30    3.40
   5 -11  -2    9.80    4.90
  -5  11   2    9.90    3.30
  -5  11   2   12.50    2.90
   4 -11  -2   12.20    5.50
   4 -11  -2   17.90    5.40
   4 -11  -2    7.40    4.20
  -4  11   2   15.50    3.00
  -4  11   2   16.60    3.10
  -4  11   2   11.60    3.60
   3 -11  -2    2.90    4.00
   3 -11  -2    3.60    5.30
   3 -11  -2   -0.90    3.60
  -3  11   2    0.80    2.80
  -3  11   2   -0.50    2.30
  -3  11   2   -0.20    2.50
   2 -11  -2   -0.20    5.10
   2 -11  -2   -0.10    3.30
   2 -11  -2   -2.00    3.90
  -2  11   2    0.40    2.70
  -2  11   2   -2.90    2.10
  -2  11   2   -4.60    2.50
   1 -11  -2   26.30    6.10
   1 -11  -2   27.90    6.00
  -1  11   2   22.20    2.90
  -1  11   2   36.00    4.20
  -1  11   2   27.30    3.40
   0 -11  -2   52.49    6.80
   0 -11  -2   56.99    8.40
   0  11   2   58.39    4.10
   0  11   2   66.09    5.00
   0  11   2   58.99    3.90
  -1 -11  -2   20.80    6.90
  -1 -11  -2   16.60    4.90
  -1 -11  -2   22.70    3.30
   1  11   2   24.30    3.50
   1  11   2   26.80    3.60
   1  11   2   18.10    2.70
  -2 -11  -2   17.00    2.80
  -2 -11  -2   16.50    5.80
  -2 -11  -2    8.70    6.00
   2  11   2   13.30    3.20
   2  11   2   15.00    3.30
   2  11   2   17.00    2.70
  -3 -11  -2   68.69    8.80
  -3 -11  -2   78.19    7.60
   3  11   2   74.39    4.30
   3  11   2   74.49    5.10
   3  11   2   72.89    4.70
  -4 -11  -2   -4.00    5.70
  -4 -11  -2   -1.00    4.50
  -4 -11  -2   -1.80    2.80
   4  11   2    1.40    2.40
   4  11   2   -2.90    2.40
   4  11   2   -3.90    2.80
  -5 -11  -2   -4.00    7.00
  -5 -11  -2    1.70    4.90
  -5 -11  -2    5.20    3.20
   5  11   2    6.40    2.80
   5  11   2    1.30    3.10
  -6 -11  -2   -1.10    3.00
  -6 -11  -2  -11.40    7.30
  -6 -11  -2   -2.00    4.50
   6  11   2    0.20    3.40
   6  11   2   -2.70    3.10
  -7 -11  -2    4.20    3.70
  -7 -11  -2   -2.40    5.50
  -7 -11  -2  -10.80    7.70
   7  11   2    0.50    3.30
  -8 -11  -2   -0.70    3.70
  -8 -11  -2   -7.40    7.10
  -8 -11  -2   -7.30    5.40
   8  11   2    1.40    3.50
   7 -12  -2    4.00    6.60
   7 -12  -2    6.40    4.80
   7 -12  -2    1.70    5.50
  -7  12   2    2.50    4.10
   6 -12  -2   -0.20    5.60
   6 -12  -2    5.10    5.10
   6 -12  -2    7.00    5.00
  -6  12   2    2.50    3.30
   5 -12  -2   12.00    7.00
   5 -12  -2   21.30    5.30
   5 -12  -2   21.30    6.10
   5 -12  -2   17.70    4.50
  -5  12   2   19.20    3.90
  -5  12   2   24.80    3.50
   4 -12  -2   11.10    4.80
   4 -12  -2    8.80    6.60
   4 -12  -2   13.80    5.60
  -4  12   2    9.80    3.40
  -4  12   2    9.30    3.10
  -4  12   2   10.60    3.20
   3 -12  -2   14.50    6.40
   3 -12  -2   12.40    4.90
  -3  12   2   14.40    3.40
  -3  12   2   18.20    4.00
  -3  12   2   13.90    3.10
   2 -12  -2    8.50    4.70
   2 -12  -2    7.90    6.10
  -2  12   2    7.40    3.20
  -2  12   2    5.90    2.70
  -2  12   2   11.30    3.50
   1 -12  -2   20.70    5.40
   1 -12  -2   17.50    6.10
  -1  12   2   28.80    3.90
  -1  12   2   20.20    3.80
   0 -12  -2   10.80    5.60
   0 -12  -2    1.30    6.00
   0  12   2    9.10    3.40
   0  12   2    6.90    3.20
  -1 -12  -2   -0.50    5.00
  -1 -12  -2   -6.20    5.70
   1  12   2   -3.10    2.80
   1  12   2   -3.20    3.00
  -2 -12  -2    3.00    5.50
  -2 -12  -2    0.10    6.00
   2  12   2    7.30    3.30
   2  12   2    8.10    3.10
  -3 -12  -2   30.00    4.10
  -3 -12  -2   20.90    6.70
  -3 -12  -2   19.80    7.20
   3  12   2   20.30    3.70
   3  12   2   25.20    4.10
  -4 -12  -2   59.99    9.50
  -4 -12  -2   63.09    8.80
  -4 -12  -2   69.29    5.40
   4  12   2   65.79    5.70
  -5 -12  -2   36.40    4.50
  -5 -12  -2   22.80    8.00
  -5 -12  -2   29.60    6.30
   5  12   2   30.30    4.30
  -6 -12  -2   -4.90    4.70
  -6 -12  -2   -2.40    3.70
  -6 -12  -2  -13.50    6.80
   6  12   2    0.90    3.40
  -7 -12  -2   -0.20    4.20
  -7 -12  -2   -2.70    5.70
  -7 -12  -2  -17.40    7.90
   7  12   2    0.50    4.40
   6 -13  -2    6.90    5.80
   6 -13  -2   -3.30    5.90
   6 -13  -2    0.40    5.40
  -6  13   2    0.40    4.10
   5 -13  -2    4.90    6.10
   5 -13  -2   11.10    5.60
  -5  13   2    5.10    4.00
  -5  13   2    4.20    3.10
   4 -13  -2   14.50    6.00
   4 -13  -2    9.70    6.90
  -4  13   2    5.60    3.40
  -4  13   2   12.50    3.70
   3 -13  -2    5.20    6.10
   3 -13  -2    5.10    6.60
  -3  13   2    3.20    3.20
  -3  13   2   10.20    4.00
   2 -13  -2   22.40    5.90
   2 -13  -2   21.70    6.60
  -2  13   2   29.50    4.60
  -2  13   2   22.40    4.00
   1 -13  -2   18.20    7.50
   1 -13  -2   20.60    5.80
  -1  13   2   24.10    3.90
  -1  13   2   21.00    3.90
   0 -13  -2    4.50    4.80
   0 -13  -2   -3.70    5.70
   0  13   2    1.50    3.30
   0  13   2    4.50    3.50
  -1 -13  -2   -4.20    5.90
  -1 -13  -2    5.30    5.90
   1  13   2    0.90    3.30
   1  13   2   -2.70    3.20
  -2 -13  -2   29.10    7.50
  -2 -13  -2   19.80    7.60
   2  13   2   23.80    4.20
   2  13   2   25.20    4.30
  -3 -13  -2   -2.30    7.50
  -3 -13  -2   10.60    6.30
   3  13   2   10.60    3.80
   3  13   2    6.90    3.30
  -4 -13  -2    9.10    8.30
  -4 -13  -2   17.40    4.00
  -4 -13  -2   10.20    5.50
   4  13   2   13.90    4.00
  -5 -13  -2    0.80    3.60
  -5 -13  -2   -0.40    6.50
   5  13   2    1.50    3.90
  -6 -13  -2   -6.10    5.70
  -6 -13  -2  -12.70    7.30
  -6 -13  -2    0.50    3.90
   6  13   2   -0.90    4.80
   4 -14  -2    7.00    6.10
   4 -14  -2    0.80    7.00
   4 -14  -2    4.00    4.30
  -4  14   2    3.50    4.10
  -4  14   2    4.80    3.60
   3 -14  -2   -0.70    6.60
   3 -14  -2    2.70    7.00
  -3  14   2    4.30    4.50
  -3  14   2    4.40    3.40
   2 -14  -2    0.40    7.00
   2 -14  -2   -1.70    4.90
  -2  14   2   -0.80    3.10
  -2  14   2    5.00    4.10
   1 -14  -2    0.30    6.40
   1 -14  -2   -0.10    7.00
  -1  14   2    3.40    3.90
  -1  14   2    1.50    3.50
   0 -14  -2   -7.30    6.10
   0 -14  -2   -1.20    5.70
   0  14   2   -1.90    3.20
   0  14   2    0.00    3.80
  -1 -14  -2   13.10    5.90
  -1 -14  -2    1.10    7.50
   1  14   2    8.60    3.80
   1  14   2   10.40    3.90
  -2 -14  -2   -2.10    7.00
  -2 -14  -2   16.10    7.00
   2  14   2   11.10    4.10
   2  14   2   11.80    4.00
  -3 -14  -2   -0.40    6.80
  -3 -14  -2   -7.30    8.00
   3  14   2    3.70    3.70
  -4 -14  -2  -11.30    7.00
  -4 -14  -2    3.10    7.50
   4  14   2    5.00    3.30
   4  14  -3    9.40    4.10
  -4 -14   3   -3.50    8.50
  -4 -14   3    7.00    6.80
   3  14  -3    4.60    4.20
  -3 -14   3   -8.80    6.60
  -3 -14   3   -1.30    5.10
   2  14  -3    1.50    3.90
   2  14  -3    0.10    3.60
  -2 -14   3   -0.10    5.10
  -2 -14   3   -9.40    6.10
   1  14  -3    4.10    3.40
   1  14  -3    2.20    3.70
  -1 -14   3   -2.00    7.30
  -1 -14   3    3.60    5.10
   0  14  -3   -1.90    3.70
   0  14  -3   -4.40    3.00
   0 -14   3   -2.90    6.00
   0 -14   3    2.50    6.30
  -1  14  -3    6.50    3.60
  -1  14  -3    3.60    3.80
   1 -14   3   10.30    7.20
   1 -14   3   -1.10    6.10
  -2  14  -3    3.50    4.00
  -2  14  -3   -3.10    3.10
   2 -14   3    0.50    6.50
   2 -14   3   -0.70    6.00
  -3  14  -3   22.90    4.70
  -3  14  -3   21.80    4.00
   3 -14   3   25.30    7.90
   3 -14   3   23.40    6.30
  -4  14  -3    8.20    5.10
   4 -14   3   14.70    7.50
   4 -14   3    9.30    7.70
   6  13  -3    0.70    3.70
  -6 -13   3    3.50    6.20
  -6 -13   3   -0.80    3.60
   5  13  -3   12.80    3.90
  -5 -13   3   11.20    4.00
  -5 -13   3    2.70    8.30
  -5 -13   3   15.30    6.50
   4  13  -3    6.10    3.60
  -4 -13   3    3.90    5.10
  -4 -13   3  -10.40    6.40
   3  13  -3   19.80    3.90
   3  13  -3   12.10    3.90
  -3 -13   3   13.50    6.50
  -3 -13   3    7.00    7.00
  -3 -13   3   12.70    3.70
   2  13  -3   11.70    3.20
   2  13  -3   15.20    3.60
  -2 -13   3    3.30    6.40
  -2 -13   3   12.30    5.40
   1  13  -3   19.90    4.00
   1  13  -3   22.00    4.00
  -1 -13   3   12.90    6.80
  -1 -13   3   16.10    5.50
   0  13  -3   -2.50    3.10
   0  13  -3    0.80    3.00
   0 -13   3   -0.50    5.80
   0 -13   3   -2.60    5.60
  -1  13  -3   -0.40    3.50
  -1  13  -3    2.00    3.20
   1 -13   3   -4.20    6.00
   1 -13   3    2.90    4.70
  -2  13  -3    3.80    3.60
  -2  13  -3   -1.70    2.90
   2 -13   3    2.00    4.70
   2 -13   3    0.00    5.60
  -3  13  -3   10.40    4.10
  -3  13  -3   12.40    3.30
   3 -13   3   12.30    6.70
   3 -13   3    1.00    5.90
  -4  13  -3    9.30    3.30
  -4  13  -3   10.90    3.60
   4 -13   3   11.60    6.60
  -5  13  -3    1.60    3.30
   5 -13   3    3.70    6.40
  -6  13  -3    3.30    4.40
   6 -13   3    0.50    6.30
   6 -13   3   -0.30    5.30
   7  12  -3    7.20    4.30
  -7 -12   3    0.30    5.60
  -7 -12   3   -0.80    3.60
   6  12  -3    3.00    3.10
  -6 -12   3   -3.50    8.00
  -6 -12   3    4.50    5.20
  -6 -12   3    5.80    3.70
   5  12  -3   21.60    3.60
  -5 -12   3   32.90    6.80
  -5 -12   3   18.10    8.50
   4  12  -3    4.40    3.40
  -4 -12   3    1.30    5.40
  -4 -12   3    1.10    3.00
  -4 -12   3   -3.90    6.20
   3  12  -3   13.80    3.50
   3  12  -3   17.30    3.30
  -3 -12   3   15.80    6.90
  -3 -12   3   21.10    3.50
  -3 -12   3   18.70    5.40
   2  12  -3   -2.10    2.90
   2  12  -3    1.40    3.10
  -2 -12   3    3.20    5.40
  -2 -12   3    1.20    2.70
  -2 -12   3   -4.10    6.10
   1  12  -3   19.90    3.40
   1  12  -3   17.80    3.50
  -1 -12   3   14.20    6.80
  -1 -12   3   18.80    5.30
   0  12  -3   23.20    3.70
[truncated: 2,700,593 more chars]
